# Supplementary material for: Identification the ferroptosis-related gene signature in patients with esophageal adenocarcinoma
Source: Cancer Cell Int. 2021 Feb 18;21:124. doi: 10.1186/s12935-021-01821-2 (PMC7891153; doi:10.1186/s12935-021-01821-2)
Supplement: Supplementary file 4 — Additional file 4. The gene expression data of EAC patients from TCGA [file 12935_2021_1821_MOESM4_ESM.txt]

id	TCGA-L5-A4OO-11A-12R-A260-31	TCGA-L5-A4OF-11A-12R-A260-31	TCGA-L5-A4OR-11A-11R-A260-31	TCGA-V5-AASX-11A-11R-A38D-31	TCGA-IC-A6RE-11A-12R-A336-31	TCGA-L5-A4OQ-11A-12R-A260-31	TCGA-L5-A4OJ-11A-12R-A260-31	TCGA-V5-A7RE-11A-11R-A354-31	TCGA-L5-A4OG-11A-12R-A260-31	TCGA-L5-A4ON-01A-11R-A260-31	TCGA-L5-A4OW-01A-11R-A28J-31	TCGA-L5-A8NN-01A-11R-A37I-31	TCGA-L5-A8NU-01A-11R-A36D-31	TCGA-L5-A8NT-01A-11R-A37I-31	TCGA-L5-A43E-01A-11R-A24K-31	TCGA-L5-A8NL-01A-12R-A37I-31	TCGA-R6-A6KZ-01A-11R-A31P-31	TCGA-JY-A939-01A-12R-A37I-31	TCGA-L7-A6VZ-01A-12R-A336-31	TCGA-L5-A8NH-01A-11R-A37I-31	TCGA-V5-AASX-01A-11R-A38D-31	TCGA-L5-A8NS-01A-12R-A37I-31	TCGA-JY-A6FB-01A-11R-A336-31	TCGA-2H-A9GI-01A-11R-A37I-31	TCGA-2H-A9GN-01A-11R-A37I-31	TCGA-R6-A6L4-01A-11R-A31P-31	TCGA-L5-A88Y-01A-11R-A354-31	TCGA-2H-A9GR-01A-12R-A37I-31	TCGA-ZR-A9CJ-01B-11R-A38D-31	TCGA-L5-A4OX-01A-21R-A28J-31	TCGA-R6-A8WG-01A-11R-A37I-31	TCGA-L5-A4OE-01A-11R-A260-31	TCGA-L5-A891-01A-11R-A36D-31	TCGA-V5-A7RB-01A-11R-A354-31	TCGA-VR-AA4D-01A-11R-A37I-31	TCGA-L5-A4OT-01A-11R-A28J-31	TCGA-IG-A4QS-01A-11R-A260-31	TCGA-2H-A9GH-01A-11R-A37I-31	TCGA-2H-A9GJ-01A-11R-A37I-31	TCGA-2H-A9GF-01A-11R-A37I-31	TCGA-L5-A8NW-01A-11R-A37I-31	TCGA-VR-A8EQ-01A-11R-A36D-31	TCGA-L5-A4OS-01A-11R-A28J-31	TCGA-L5-A4OP-01A-11R-A260-31	TCGA-2H-A9GQ-01A-11R-A37I-31	TCGA-JY-A93D-01A-11R-A38D-31	TCGA-R6-A6XQ-01B-11R-A336-31	TCGA-L5-A893-01A-11R-A36D-31	TCGA-L5-A8NJ-01A-11R-A36D-31
AL135790.1	0.0	0.0	0.124526809332	0.0	0.0	0.0	0.202609058664	0.61454993014	0.0	0.182759627556	0.146652592237	0.0	0.122738929101	0.0	0.49263014037	0.0	0.096973342622	0.304642983282	0.0	0.0	0.0	0.0	0.0	0.269692347826	0.0	0.110427988604	0.104156251834	0.0	0.0	0.281347791859	0.0	0.0629238685697	0.0	0.0797398004066	0.570929052411	0.250100245493	0.342868949109	0.0	0.0	0.0	0.0	0.0	0.0862521164693	0.0701203602837	0.0	0.0	0.440618228595	0.0817090970241	0.112260243574
CEP72	0.725464594346	1.08841306754	0.384814393846	2.57942257722	0.887606761884	0.694451547671	0.91307007438	2.56728877322	0.795863703365	1.65507878131	12.9221460312	0.858852185025	2.27046886699	2.03052094694	5.20482552489	2.72914164637	2.59712532258	1.25957409153	3.89217079873	6.18161546661	3.13893661982	4.10828505227	1.94963746868	3.3220523512	3.97544211101	3.30819069415	5.61028624385	2.61683070303	1.59984849161	10.7500737718	1.76352098151	1.82025093611	16.3318452752	5.51006816533	2.40839930193	1.72462966807	2.47225571397	2.40733830937	1.22766351982	1.95561320771	1.60106358327	2.02263753555	4.61998214667	2.25113576552	3.07464415042	2.72796049495	3.36146056611	1.6728027794	6.69243523697
AL133163.1	0.0365537784681	0.0865026669646	0.123608276492	0.105212702733	0.800018244624	0.102168765892	0.134076384448	0.33889827549	0.0705223750811	0.201568398498	0.109178141639	0.208771386189	0.203055973328	0.198776205501	0.244498204546	0.120777326093	0.0641720328415	0.268796337901	0.116390212569	0.407196358659	0.253509020439	0.146175959029	0.13138183477	0.342065004566	0.374661971862	0.237495811108	0.206775952007	0.38623950256	0.123582165011	0.05818177466	0.209903353085	0.114509505816	0.757550731302	0.0395758124252	0.647677455814	0.193087579766	0.189077713418	0.232397174504	0.264999385362	0.224347468319	0.334236254905	0.399134427746	0.114154539816	0.150806802254	0.124192087031	0.157799010657	0.801841602511	0.229801454117	0.668593147185
AC003035.2	0.0	0.029486720887	0.0	0.0	0.0	0.0	0.0	0.231044873161	0.024039415931	0.0274839669791	0.0827027908805	0.0	0.0	0.016939531162	0.0370416341178	0.03293611565	0.10937366948	0.0	0.0158698723747	0.0	0.0157118639235	0.0	0.0	0.0202785912877	0.0340569167909	0.0	0.0	0.0405107524237	0.0	0.0158662368254	0.0	0.0	0.0	0.0	0.0367963305536	0.0	0.0	0.067901760654	0.0172061040441	0.0	0.0	0.0	0.0194562963875	0.0632695204858	0.0	0.0195599870838	0.0248480825752	0.0368630121632	0.0
AC090739.1	1.37190254443	1.36238645997	0.635121904658	1.58654960107	0.319420675504	0.931236553747	1.70729610733	2.4529916703	2.1268771383	2.99901321037	2.29268957227	1.21928639781	0.789308395755	1.2156266939	7.00965838857	1.08465885946	3.26860430555	0.472885082807	2.60534887833	0.774689773654	1.23564489161	2.90634832287	1.49688074883	0.956874544828	2.36031750437	0.612189061119	1.06245261404	1.59296518005	0.844809774628	5.03793357096	2.01275969504	1.24185764905	0.385858678986	1.8743358169	1.60968354506	3.03181785356	6.0065022257	0.734259716902	12.3306523931	0.380904821211	2.44804789666	1.1591622964	3.13675069894	3.29644925379	2.7348069851	2.15358773044	1.00150407396	0.797240737631	0.497877351442
AMN1	1.09660191311	1.34249025575	1.23606986891	0.859401724439	0.429750419223	0.867919669037	1.40878295548	1.02171730952	1.26205805027	1.74524480645	0.565702620663	0.965594498491	1.24244833958	0.893007547004	1.20633994154	1.24841794982	0.586119630477	1.27743461493	1.95326091163	1.01050229887	0.98573136142	1.48345341415	1.19413134667	0.649371903544	0.678835896373	0.564340594033	0.936623872122	0.648628497961	0.763509568571	0.870989361276	0.57071374906	1.23681344168	0.47252671437	0.489794548663	0.761494014461	1.14294638011	0.685165555683	0.779031905644	0.850837805988	0.564194677605	0.641755279106	0.829874805482	0.563702799373	0.489284291757	6.03915050387	1.24845979531	1.92699796812	0.955600037372	0.860556458719
AC010273.2	0.165013647937	0.195248223717	0.206667114853	0.197899421698	0.0341512893774	0.122991321985	0.302628541113	0.543956809201	0.194551552186	0.232538765012	0.219048745064	0.25431204873	0.427769819497	0.224332395769	0.231647259452	0.278668783998	0.354065460271	0.101118284092	0.186814903557	0.144947240948	0.219633920216	0.268839118447	0.105438783253	0.104436888746	0.27562341961	0.329883187945	0.121001818991	0.149024755216	0.235550741788	0.396890727522	0.566916561449	0.104429676167	0.121592497929	0.185272813207	0.230113204604	0.276714154633	0.189677325617	0.316396364654	0.0632951818958	0.315082501489	0.15567323606	0.146813399973	0.286291380247	0.605140191708	0.160181911104	0.201472002266	0.219377574702	0.284772614047	0.223571140479
AL354733.2	0.105258485834	0.0866396105007	0.0309509906044	0.138310287122	0.0426215300145	0.0383739414899	0.121699082335	0.212146743694	0.167755797505	0.111038127278	0.130613674167	0.0410735865139	0.0305066150957	0.124431806741	0.146250926897	0.145162236363	0.140598553485	0.0378593258908	0.238977666536	0.108538329765	0.115413797264	0.451422730817	0.06579491356	0.0819276490229	0.08755952433	0.0869146939333	0.0345172169665	0.212024085772	0.154722261999	0.218527061289	0.125332793676	0.0625586112851	0.0265562507021	0.138734628992	0.287186136616	0.0863362764785	0.14676720979	0.0581912713995	0.0537157316753	0.0823909664655	0.212217344697	0.0399766302829	0.103616328835	0.182997489067	0.368723638114	0.136496711977	0.0912626146297	0.125236977471	0.0790560923742
PNP	8.02494092684	17.6320189693	9.43762181979	9.20911738482	18.7528038661	9.25307386769	9.29926138548	11.5273026459	8.85686657941	18.7175177871	15.53135634	16.2271204209	10.3217241636	17.8856893094	33.5576263474	25.11121393	7.56642764591	17.5338143678	19.2060807323	32.1951670677	18.8008490169	10.244595583	17.1613847484	24.8826105136	21.5646191937	21.3583844604	14.9855404985	24.0639154685	35.495529796	25.591569163	10.3547418546	35.3464151811	11.8284985158	22.034790533	25.0626483903	23.5271881095	11.51434395	15.6123849121	29.6391624933	30.1535030554	14.831513183	12.6137504625	20.7687761173	11.7376807295	6.96825498861	12.0514094471	9.43475511876	24.5129857437	17.7994461096
AC091182.2	0.0300082489327	0.0355065012757	0.033824756168	0.15115224573	1.39736677124	0.0	0.0550339484608	0.361677164768	0.0	0.529518090449	0.0796694013188	0.0244839403724	0.0333391208803	0.163182196384	0.825169690141	0.0	0.0790215300605	0.0	0.0	0.0	0.0567584288447	0.0	0.0	0.244185113083	0.0410097129524	0.959844662195	0.424373655827	0.0975622272903	2.92184158162	1.03168969696	0.185571995547	2.59795017223	1.96520193344	0.194934840786	1.61725602315	0.0	0.372528892803	0.0545093718745	0.0207187688835	0.54024526454	1.52872195135	0.0655326249015	0.140570058329	1.56181577559	0.0291295824499	0.02355320244	0.538575741353	0.466081129565	0.0609856686542
LINC01724	0.0	0.0	0.0	0.0	0.0260121737125	0.0	0.0	0.0517897686699	0.0	0.0	0.0185382101297	0.0	0.0310306149256	0.0	0.0207576307134	0.0	0.0	0.02567308018	0.0	0.0	0.0	0.0	0.0	0.0	0.0	0.0	0.026332578966	0.0	0.0	0.0	0.0	0.0	0.0	0.0	0.0	0.0210766175751	0.057788969415	0.0	0.0	0.0	0.0	0.0	0.0218060906372	0.0	0.0	0.0219223043644	0.0	0.0	0.0
GGACT	1.16729240283	1.94780271882	2.19291818677	4.26438249979	0.515687416215	0.63857976337	1.76110217874	1.1932201836	1.54466210804	1.7219807991	1.84420801531	1.31464042677	1.3744500844	0.762936606261	4.34131787061	0.563693520304	1.56758231102	1.36182510473	1.54070581502	2.07219944005	3.33064402384	2.62653576464	1.80011628762	1.42478537165	0.562423975305	1.11692019075	1.58022737898	1.45559083169	1.40991718093	1.46730520094	0.652227732737	0.841011797575	0.87667596508	2.14953458508	2.44906724668	1.14435667883	0.737968629703	1.86211351219	0.960928992722	0.938899854472	0.57015783345	3.17736794592	0.997021876656	1.20315809448	2.73593550206	1.30381912178	1.14399800363	1.6270614756	2.65107876332
IQCJ-SCHIP1-AS1	0.146492971986	0.0346668205023	0.0	0.0	0.0	0.163780673701	0.0	0.0543267674729	0.0	0.11309281007	0.077785327639	0.0478098565379	0.0	0.039830789489	0.0	0.0193610950105	0.102870370214	0.0	0.0	0.0421130497349	0.0	0.117162994188	0.0631831222279	0.0	0.200199443298	0.0	0.110490077959	0.0	0.13867505442	0.0932677435006	0.103533410643	0.0500627400276	0.0	0.0211472105808	0.021630275393	0.132654522103	0.0303099239921	0.0266101494455	0.0606863939933	0.0239758724589	0.0765420381045	0.0213276222934	0.0	0.0371922181234	0.0853221215679	0.0	0.0	0.0216694733662	0.0297717200018
AC099788.1	0.0	0.0	0.0	0.0	0.0	0.0	0.0	0.0225536089369	0.0	0.0268286690287	0.0	0.0	0.0	0.0	0.0	0.0	0.0	0.0223604246729	0.0	0.0	0.0	0.0	0.0349737338559	0.0	0.016622450271	0.024315840408	0.0229348268413	0.0	0.0	0.0	0.128944836818	0.0	0.0	0.0702336530931	0.0	0.0	0.0	0.0441885230623	0.100775161975	0.0199070357583	0.0	0.0	0.0189924015227	0.0926414858166	0.0	0.0	0.0	0.0	0.0247192962708
EBI3	0.337709655045	0.543437510179	0.624282766098	0.223566750639	0.503226164345	0.536139351793	0.260125415271	2.40459411918	1.00336478082	0.439486612162	1.58696607697	3.06400114859	4.98258873866	0.964128455856	0.381494213064	0.776615138176	3.90106235705	2.64474714537	0.31828734688	1.00966364723	0.792054149564	1.31446416325	0.29131159158	0.725480817282	0.55382275903	0.243044778658	1.75751507183	1.3285255164	0.913391546694	0.765434714884	1.76619612673	0.754008288016	0.414328330657	0.70200833629	0.13961972154	3.06827292348	1.06207484443	1.10419685549	0.195860137623	0.23214022306	1.24398695574	0.727663923231	6.29620297862	2.58931990848	0.799883814657	4.67575093111	0.323257298548	1.87829104966	0.260803977087
CYP27A1	7.00070416738	2.93083969028	3.15904853147	1.13386262472	3.36825821071	12.9754264182	4.75064924395	13.870499739	7.17381945395	4.76778186272	2.00682494639	3.81427452173	13.0620060338	10.888773789	4.37317282504	11.9305365084	10.5751982059	9.54548014285	1.34041102399	10.1503885185	2.96573414288	4.89065491172	1.5381408287	20.5723215499	4.12806822592	7.61371921431	30.7260942909	4.20616501531	2.92903816874	4.2720441027	11.0953941382	1.83472753619	9.76549175163	1.08697938449	11.925119606	3.83048270729	3.84975662157	3.21612603395	2.33647702894	12.7519812968	4.08621068859	2.24752957532	5.49743752865	1.09978249287	0.829709722575	9.72541180119	14.3374852541	4.8337381608	0.679469895314
OR7E33P	0.0179552462558	0.0	0.0	0.0129201416788	0.0334442233447	0.0	0.0164646077693	0.266347381731	0.0173203245217	0.0	0.0119174207977	0.0292996222261	0.0	0.0	0.0	0.0237303690397	0.0	0.0165041229729	0.0114341937607	0.0129042057159	0.0	0.0239339173773	0.0	0.0146106620458	0.0122689513905	0.0358948120309	0.0169280864781	0.0145939356557	0.0242814647196	0.0228631487173	0.015862261672	0.0102267571071	0.0446531455904	0.051839124902	0.0662791047238	0.0406477624663	0.0185750258834	0.0	0.0123969445287	0.0	0.0	0.013070344097	0.0280364022478	0.0	0.0174295017144	0.0140929099485	0.0179029663275	0.0132798428911	0.0
TRPM2	0.486326079348	0.293838142101	0.268257305591	3.96111310989	0.346922091286	0.814130401521	0.279905698793	2.06255360595	0.718665599484	1.9542514686	2.64240412334	2.78390983281	3.26771118491	2.79406008224	3.18369116219	3.03424886458	3.27430021321	1.12706545016	1.62098497749	2.37039000298	3.69734253216	1.63444561139	4.40522214279	2.06288166227	2.87412949326	1.17649863773	2.24130894605	1.72831376515	3.61895947708	2.06200027438	2.38356918725	1.09472515921	3.03863823283	0.520931018227	1.77037271458	1.37815617255	1.31665767362	4.29718393658	2.3182896409	4.74817391495	1.08973944183	2.70784780729	2.99712276092	1.58278542703	3.48540124304	3.007004511	2.40649510599	2.10265961638	1.56928268008
NOL4	0.0213492834855	0.061348141645	0.0412534743769	0.00219462930574	0.0028404360604	0.0204589046241	0.0950876696985	0.271452334185	0.100029670932	0.0706357765724	0.0344132028028	0.154282835798	0.00677686367814	0.0145119387764	0.00226665881361	0.0221697644994	5.28732358247	0.106529513995	0.0912845551473	0.0526061377381	0.0076915472416	0.0203272060721	0.0	0.0	0.0291762438202	0.00304856588903	0.0	0.0247894176955	0.00206223799183	0.0	0.0242494290446	0.00173712807551	0.00252827727802	0.0154095376555	0.0495362593139	0.00460298206933	0.0	0.00831011524796	0.0273748601004	0.0324456329248	0.00398390069965	0.0	0.0428606437739	0.0135506024181	0.118423764066	0.0694212729556	0.0334511904687	0.0248130139899	0.0
TRDV2	0.0	0.0	0.0	0.0	0.0	0.0	0.0	0.0309244676384	0.0	0.0	0.0	0.0	0.0370577151323	0.0	0.0	0.0	0.0	0.0306595822919	0.0424824275878	0.0	0.0	0.0	0.0	0.0	0.0	0.0	0.0	0.0	0.0	0.0	0.0294672014907	0.0	0.0	0.0	0.0	0.0	0.0	0.0	0.0	0.0	0.0653551248431	0.145684066127	0.0	0.0	0.0	0.0261802904044	0.0	0.0	0.0
AC015712.3	0.0	0.0	0.0	0.0	0.0	0.0	0.0	1.37274466102	0.0	0.0	0.0	0.0	0.0	0.0	0.0	0.0	0.0	0.0	0.0	0.0	0.0	0.0	0.0	0.0	0.0	0.0	0.0	0.0	0.0	0.0673347611614	0.0	0.0	0.0	0.0	0.0	0.0	0.0	0.0	0.0	0.0	0.0	0.0	0.0	0.0	0.102664016196	0.0	0.0	0.0	0.0
GNAI2	34.8029002622	12.6489938211	9.18755543648	16.0619654646	21.700671221	60.0418151414	12.609500569	23.8919607285	19.9246221014	20.3328327756	24.9251033319	28.1776420257	65.5608626025	53.9407815825	17.1468774819	49.6601710483	45.0176876584	29.1892048342	27.1587660602	18.936097031	29.1211942388	34.5926012128	30.0522826026	18.6783161967	20.3913051377	25.7836939265	49.5150379795	30.8381192168	40.6277562909	23.692435468	38.2532809564	28.2037116943	60.9170586611	33.5660468293	18.77749937	31.7513540684	21.3539080301	33.4153351465	25.2423667564	48.0508326541	30.8986500299	32.9727159478	51.8846167811	47.0015125091	21.8725619404	44.3310001853	42.3833841929	35.9696262214	37.9913610974
ELOCP23	0.0	0.0	0.0	0.0	0.0	0.0	0.0	0.0484359131686	0.0	0.0	0.0	0.0	0.0	0.0	0.0	0.0345233983319	0.0	0.0	0.0	0.0	0.0	0.0	0.0	0.0	0.0	0.0	0.0	0.0	0.0	0.0	0.0	0.0	0.0	0.0	0.0	0.0	0.0	0.0	0.0	0.0	0.0	0.0	0.0815757969017	0.0	0.0	0.0	0.0	0.0386395428698	0.0
AC103834.1	0.361349330898	0.570076603816	0.135768812952	0.0866726170955	0.0	0.134664109488	0.110450077119	0.335015066083	0.232381020666	0.199258760599	0.159892062369	0.0	0.133819526867	0.0	0.179034564903	0.0795956128207	0.211455760995	0.0	0.0767043831446	0.086565713344	0.0759406756302	0.481670087218	0.0	0.0	0.246912646734	0.0	0.113559246791	0.881108865216	0.325776318321	0.306747245291	0.212818677433	0.0	0.0	0.0	0.266773396513	0.727143306341	0.249214930602	0.218794562107	0.166325672426	0.0	0.0	0.175360449968	0.188077531746	0.611605364696	0.116922907334	2.55257831443	0.0	0.0	0.244789697793
LINC01107	0.0263464828604	0.0	0.0197981863951	0.0126388423916	0.0	0.0196370954595	0.056371482398	0.170984904614	0.025414835678	0.0581129347366	0.069947717411	0.0143308532002	0.0	0.0358174593076	0.0	0.00580342696009	0.12334027173	0.0161447927005	0.0111852467573	0.0504930135556	0.00553694040038	0.0468256489852	0.0189389409412	0.0643165042157	0.0780118944618	0.0526699570964	0.0413988140199	0.0214142914078	0.0	0.0223653687706	0.10861834271	0.00500204929896	0.0582412673625	0.0824045228506	0.0	0.00662712886792	0.0272559113975	0.00797630808695	0.0303175909232	0.00718669189653	0.0917729348007	0.0	0.0274259894394	0.0055741248428	0.0596750838443	0.0	0.0175131802252	0.0259814242689	0.0
LINC02875	0.0566822479841	0.0268271342972	0.012778241219	0.114203918996	0.0211157645431	0.164765498668	0.0415812055037	0.042041106332	0.0656134646588	0.1812864018	0.293448961524	1.26717993616	0.579359833963	0.42382042672	0.058976091968	0.966384381541	0.31842749891	0.0625215011442	0.21657708182	0.0407368062795	0.228715446604	0.136000965803	0.570437600244	0.415114692242	0.201403256944	0.192635491232	0.395453377059	0.442282097049	0.505911459039	0.375314276591	0.250374914627	0.135594767761	0.150361441884	0.580953957603	0.150648506266	0.145428661268	0.0820943300807	0.329478869997	0.0234812714013	1.15961736076	0.0592325314482	0.156792872912	0.345177587674	0.0503675006221	0.451184865947	0.0978766412505	1.18686135594	0.285073960729	1.31322473169
AC132186.1	0.0489965194439	0.0	0.0	0.0	0.22815762536	0.0273893104043	0.0449288449298	0.545109260067	0.0945278728135	0.0	0.0650408389298	0.0	0.0	0.266438727429	0.0	0.0	0.0	0.0450366745531	0.0	0.0	0.0	0.0653111982668	0.0	0.358827954311	0.0	0.0979502497791	0.184774367659	0.119472388504	0.662595901669	0.0	0.0	0.0	0.284316921358	0.070729653468	0.0723453278681	0.0	0.0	0.0	0.0	0.0	0.128002504401	0.0	0.0	0.15549288933	0.0	0.153827695032	0.146561571799	0.0	0.0497877351442
AC044893.1	0.0	0.0	0.0	0.0	0.0350402600336	0.0	0.0	0.261616971345	0.0181468909848	0.0	0.024972296075	0.0	0.0	0.0	0.0	0.0	0.0	0.0	0.0	0.0	0.0	0.0	0.0	0.0	0.0	0.131627287935	0.0	0.0	0.025440233101	0.0	0.0	0.0	0.0	0.0	0.0277768395502	0.014195856306	0.0778458785395	0.0	0.0	0.0	0.0122865744463	0.0	0.0	0.0	0.0182612783688	0.0	0.0	0.0834815286299	0.0
AP000860.1	0.0310282073043	0.0	0.0	0.0	0.0	0.0	0.0	0.546571986168	0.0	0.0	0.0	0.0253161315478	0.0	0.0	0.0230599081807	0.0	0.0272358046362	0.0	0.0	0.0222995755305	0.0	0.0413598643765	0.0	0.0	0.0	0.0	0.0292531870087	0.0	0.0	0.0	0.0	0.0	0.0	0.0223956147833	0.0229071968384	0.0	0.0	0.0281810527222	0.0214229846416	0.0253912638562	0.0	0.0	0.0	0.0	0.0	0.0	0.0	0.0688461264729	0.0315292634008
TBX2-AS1	0.690339020224	0.272275392867	0.308012829384	0.217328353314	0.18752059557	0.723568349487	0.422018205112	0.226676860633	1.08213251415	0.333089271449	0.343648611659	0.328563922874	1.61382354788	0.69409939627	0.181706722588	1.18799422121	1.04781063657	0.700645180733	0.201492110947	0.206724091568	0.23575612733	0.42176087239	0.63064370091	0.175546014132	0.294821070727	0.201260960989	0.623728400283	0.829966559606	0.369537316304	0.24722912307	0.431990151207	0.0819158156338	0.309980211346	0.685127538817	0.116796312901	0.629467339817	0.371962582988	0.235122514503	0.188667926931	0.341308273942	0.4320880559	0.115162086546	1.22390752002	0.310366901488	0.544476822211	0.86920300812	4.54583926595	0.521217316258	0.0730715515799
AC116447.1	0.42117537906	0.135912302896	0.388424683413	0.578582768425	0.213954435437	0.620703445057	0.351099582895	0.851958843549	0.258543122331	0.823426931216	0.686159314007	0.124959978236	0.127615972641	0.156157797202	0.398381548393	0.354226833215	0.235262038723	0.140776889994	1.48735386654	0.110070311007	0.410381399432	0.357265230254	0.165140875757	0.24925208894	0.235466365098	0.995070749412	0.180491518078	0.342329272137	0.750795753481	0.195018116211	0.236778396084	0.109040257897	0.126960820133	0.414541346485	0.197871658341	0.173358669061	0.27727224067	0.417303535675	0.132179342325	0.344659782455	0.550156459312	0.139359297988	0.38861052917	0.85057699726	1.18936149447	0.360629165836	0.305417491785	0.254867448334	0.0778139436691
AC010998.1	0.0	0.0435265275448	0.0	0.0264705341713	0.0	0.0	0.0	0.2046327445	0.0	0.0101425456084	0.0	0.0	0.0204347951949	0.0	0.0273393185006	0.0	0.0	0.0	0.0117130765353	0.0132189424406	0.0811751866758	0.0	0.0132217774333	0.0149670196566	0.0	0.0	0.22543256627	0.119599082447	0.0	0.550388482536	0.0812457305152	0.0314285706218	0.0	0.0531034938021	0.054316534603	0.0	0.0190280752952	0.0501162517658	0.0253986180587	0.0150516611831	0.0120129603812	0.0133891329774	0.0861606508103	0.0	0.0	0.0	0.0366792480855	0.0	0.373803992387
ALDH3B2	0.0321695849455	0.279134881126	0.948828847982	0.227626137509	87.0095149398	0.00899148304463	0.791553195651	0.869900017032	0.201708162606	0.771658037954	6.41624357604	6.72808085601	2.68052715331	7.30719534651	0.713260424256	0.86450431285	3.00731272082	0.275983627926	0.512152913732	0.211932132824	0.141975025104	2.37276491805	0.520308617048	1.76260136403	0.465279596443	45.944904473	13.0365313249	0.832355082565	4.82531624997	7.67029309615	0.715228643292	12.6121995732	9.50257586945	13.1770328286	1.54373971646	0.752542747953	2.64576122924	2.20106653144	0.0999496467377	1.44350316138	34.0582020604	0.206854861539	3.21481768019	2.47742710942	2.04020533947	0.189372116063	17.0002362294	16.4845009161	4.46750657115
MIR3165	0.0	0.273636769831	0.0	0.49923427447	0.861523193359	0.0	0.0	2.57291570752	0.0	0.0	0.306992759748	0.0	0.0	0.157198849183	0.0	0.152823576616	0.202997530555	0.0	0.147272415638	0.0	0.0	0.308268855819	0.0	0.752741308598	0.0	0.0	0.0	0.187969891246	0.312745265588	0.441716033219	0.0	0.131720631539	0.191710838401	0.166921982185	0.0	0.174514393522	0.0	0.0	0.0	0.0	0.0	0.0	0.0	0.146785287527	0.0	0.181516680137	0.0	0.342088752874	0.0
AC122718.2	0.58696338014	1.18066626577	0.330807259985	0.126709206718	0.0819977658654	0.0984346790165	0.269116939174	0.571396254842	0.537897184893	0.258935242199	0.272709304345	0.0718361296204	0.0978173191309	0.418930943255	0.370792398378	0.562421792114	0.309133295262	0.0269762822196	0.130825749932	0.232013688556	0.166529806458	0.704167437151	0.14767673915	0.119406933471	0.240645828289	0.0586707079895	0.276692581013	0.262394518237	0.277819398365	0.747404455531	0.388907227796	0.234021426592	0.0243287865992	0.063548977989	0.303336247812	0.885859865593	1.33589323206	0.399827626186	0.202630260824	0.024016440771	0.268350428008	0.149545967485	0.252042986705	0.186275745593	0.0569776604266	0.391596898773	0.175576299212	0.130236834851	0.268398856463
AC020637.1	0.0	0.0118697268579	0.0339225721199	0.0	0.00934271826228	0.0056077593309	0.0183976993698	0.0465029588548	0.0	0.0110635286394	0.0133166321464	0.0163698294219	0.0334355324502	0.0136378411669	0.00745545903587	0.0132582628643	0.0176111217949	0.0	0.0	0.00720963720158	0.00632472949147	0.013371986227	0.0	0.0	0.0	0.0	0.0	0.0	0.0	0.0127737430081	0.0	0.0	0.0	0.0	0.0148121723917	0.0	0.0518897484192	0.00911116742147	0.0207786843517	0.00820920560766	0.00655189221484	0.021907378365	0.0	0.0	0.0	0.0	0.010002467017	0.0	0.0203873432517
KANK1	7.51150218116	3.44343886121	2.66958791904	8.18466671426	17.3201757214	7.51531580461	3.81058331231	4.03773616764	3.48875960284	1.7846945222	3.95696600704	9.75812501526	3.03096508484	4.04449088164	3.6318096656	6.35267638771	3.56456026529	3.05524745808	3.47372688463	3.97475327122	4.55215500422	2.91040696301	3.43638081497	2.92162935478	3.90249709578	9.03549103736	2.80964725617	2.72057530704	1.62111198509	10.1211135089	10.2466080992	4.2393291936	3.43881718866	2.81439040755	3.77013447703	4.59770978398	2.14272937981	2.71857939279	3.59726057938	4.4841082849	12.3461253306	2.34006356581	5.39252462199	1.21848552839	1.66700566976	6.14608040236	11.7885079643	4.27036388267	2.77516032936
OR7E59P	0.0	0.0	0.0391014181302	0.0	0.0	0.0	0.0	0.016080723172	0.016731433488	0.793846902225	0.0	0.0141517175352	0.0	0.0	0.012890488673	0.0	0.0	0.0	0.0	0.0124654627215	0.0	0.0462403283729	0.0	0.0	0.0355554211297	0.0346743884218	0.0	0.0422932255303	0.0	0.0110429008305	0.0306458895503	0.0	0.0287566257602	0.0876340406469	0.0384153690979	0.0	0.0358869500067	0.0157532084717	0.035926345244	0.0141937164956	0.0113282216395	0.0252519047954	0.0	0.0	0.0168368986561	0.0	0.0	0.0	0.0176248582411
ANXA5	55.5101173847	63.2525733692	39.3591730289	41.4287110925	21.3286621164	82.1971260151	46.9228622948	47.0390303729	50.8229700149	70.9513554351	47.6691254209	100.130164907	109.668851331	52.2346802255	62.1539086346	122.641675789	83.8920414261	74.9856178111	36.5074435732	41.1639653945	43.6445129643	98.4245354754	78.4169325757	33.3960727655	66.6263747296	47.1887112042	55.7193378505	60.8284569784	130.42606303	36.3352930094	77.6551083926	96.0064968919	34.0359403774	44.0893551329	86.2720896211	93.7339010162	42.6645447179	107.915189478	55.3104675791	87.1786113699	47.863043242	61.739825238	93.0727143716	40.7409000088	63.7127335103	86.2054661865	33.0095884477	53.2329111572	58.6081723118
LINC02648	0.0	0.0410455154747	0.0	0.0249617137235	0.0	0.0387832635325	0.0318096222103	0.128645785376	0.0	0.038257682035	0.0	0.0283034350705	0.192700118688	0.0	0.103123909384	0.0687706094771	0.0304496295833	0.0	0.0662725870369	0.0	0.0656127437445	0.0462403283729	0.0	0.0564555981449	0.0	0.0	0.0	0.0281954836869	0.0	0.0441716033219	0.0306458895503	0.0197580947309	0.0	0.0500765946554	0.0	0.0	0.0	0.0	0.0	0.0	0.0226564432789	0.0252519047954	0.0	0.110088965645	0.0	0.0816825060618	0.0	0.179596595259	0.0
METAP2P1	0.0112191254095	0.0	0.0	0.0	0.0	0.0	0.0102877174031	0.0936135242871	0.0	0.0	0.00744646086065	0.0366150518376	0.0	0.00762607612468	0.016675923251	0.0	0.00984787502694	0.0	0.00714452210402	0.0	0.0141467752791	0.0149548280637	0.0	0.00912930112304	0.015332221272	0.0112142265271	0.0317319499441	0.0	0.00758599447577	0.0	0.0	0.00639006944724	0.0	0.0	0.00828274452306	0.0169321856586	0.0	0.0101896561913	0.00774608564986	0.00918092916924	0.00732743961156	0.0	0.0	0.0	0.010890620088	0.0	0.0223729178167	0.0	0.0
RNU6-1021P	0.0	0.0	0.0	0.0	0.0	0.0	0.0	0.0	0.0	0.0	0.0	0.0	0.0	0.0	0.0	0.0	0.0	0.0	0.0	0.0	0.0	0.0	0.0	0.0	0.0	0.0	0.0	0.0	0.0	0.0	0.0	0.0	0.0	0.0	0.0	0.0	0.0	0.0	0.0	0.0	0.0	0.0	0.0	0.0	0.0	0.0	0.0	0.0	0.0
ZSCAN5B	0.0	0.00996734227167	0.0379809792426	0.00606161090906	0.0	0.0235449632907	0.0	0.40611831226	0.00812599975133	0.0418065976584	0.0335470475684	5.81464450452	0.00935891785759	0.0515343483238	0.00626055787907	0.0167000023014	0.591542099724	0.0	0.118018205829	0.0363248063765	0.0265552629693	0.0449153262486	0.0181662983773	0.0205642052495	0.0172682958377	0.0336808046836	0.0158839548692	0.0273875509343	0.00569594339949	0.0375426448826	0.0595354823708	0.0383838654315	0.0139663068287	0.0304010409515	0.0186572943652	0.0127135303683	0.0522879310442	0.0229527078267	0.0290807392294	0.0	0.0385126524897	0.079717037965	0.0328838812183	0.00534672004106	0.0490633277981	0.0	0.083993518564	0.0373822095176	0.0171198234493
NUCB2	7.84804950354	6.54583568077	10.0589973934	3.78241420846	13.4131115853	6.14625260318	13.192417527	3.16072468795	14.5235166953	6.1650372551	7.32712708266	9.44916236983	7.57303968384	10.8160497787	3.6056108395	5.83983144772	5.61600172081	12.1517609806	4.15416271903	3.93157506848	4.07511426777	7.16352391191	3.78964804348	5.98605077606	2.88290759429	8.19734152073	2.4742407363	4.54983263719	10.0355766088	3.02866440787	10.13409655	4.75007002285	2.42329319914	4.8378611179	5.99185801494	5.08119173578	9.47942114685	5.89322362505	4.27494884486	3.71293106329	6.98710101787	5.8125701922	7.63115960046	2.48572194803	13.1120039006	5.06259000883	6.45434676939	6.05405818212	1.76542493332
FMO9P	0.0	0.14711654292	0.00778602511554	0.0	0.681910532378	0.0	0.0253362184073	0.0640411117961	0.0133265101457	0.0228540513948	0.0183388745369	0.157804894857	0.0153484761997	0.0	0.0	0.0	5.52361858829	0.0	0.0615834473992	0.0	0.0	0.0644528671068	0.044688659927	0.00562082817054	0.0141598650457	0.352129392575	0.0195370747167	0.0336863604383	0.0	0.00439780996833	0.0122046553367	0.00786861598203	0.0	0.00997144457494	0.0662949420249	0.00521249681965	0.064313530478	0.0250947168008	0.0	0.0	0.0947402048701	0.0	0.0161787124082	0.00876853569457	0.0	0.0	0.0068874016218	0.0664150804565	0.00701905943491
TFPT	3.84662190956	4.38591193581	4.13087562505	3.55301812274	2.72265646288	3.85486873418	4.00185569743	7.76802675808	5.39723660903	4.3656951677	7.91001505965	16.4913159987	9.71270759515	9.67913881867	7.1209554363	6.91403439367	14.6723013516	9.00007093084	9.01449705395	7.54964718054	4.92977469801	7.58863453539	9.6728604412	5.79352811608	4.97011263104	9.11600856896	9.61370604121	4.93420964521	4.01020138939	6.00235093527	13.073931913	6.81176249794	11.5606273722	14.0335618087	10.06854432	7.23038465095	7.71280014257	5.86934057575	9.46446729547	9.40906045114	7.67395659448	8.97053553416	7.9502192774	5.27361658011	4.22280280809	6.10423029171	8.24267007593	6.52796380233	8.49973002271
C1orf174	2.20169455581	2.33850931374	1.96487299401	4.92351030713	2.1167495279	2.38639041791	2.62784595516	5.3138214675	3.06946307152	4.11740892001	4.05079325192	4.31195222074	4.43104876381	2.83194371649	3.87184687125	3.6986927613	5.38142382449	2.53242001045	4.24146570789	3.32658542546	5.38548842418	5.41648331442	4.74232433538	3.27437322878	4.05954101777	5.02968282372	4.16639249301	5.69628447777	2.94535052425	5.82596067059	6.30308006362	3.28025797891	7.50044625856	4.95573409961	4.29852922222	3.62411670685	7.42601426757	3.99574316979	3.19035988987	4.05627176061	3.01535161233	3.4327167754	3.61376318517	5.34638983114	4.96512006858	3.04044575891	5.19064439997	4.70391525218	4.28571644102
LHB	0.364803913412	0.667087727601	0.336436676073	0.0715919131649	0.0308863477543	0.0556165347024	1.52053643453	0.461206209522	0.863764252726	0.420615051053	0.506273910675	1.78587640024	0.44214176372	0.586114256037	0.369708088136	0.0876617074278	2.56172791905	0.030483714707	1.18268479097	0.238345367524	0.0418181923164	0.574688593545	0.572151561895	0.269864235874	1.35967193613	0.497242663793	0.125067162813	0.377377410723	1.50243303975	0.485634262143	0.351578082796	0.604454140906	0.109967976139	1.34048245731	0.563131605642	0.675701045663	0.548939961862	0.421692004979	0.435054531317	0.488502670978	0.194940716549	0.337979605292	1.00979294291	0.210495154198	1.15894522298	0.364421633163	0.132269716806	0.171698465831	0.168497688729
CDRT4	0.23518329333	0.139137340592	0.114472564634	0.242309393618	0.124449613833	0.146408313798	0.480330196704	0.431131869326	0.57747936846	0.209267752271	0.34057748385	0.187526611407	0.267226666901	0.163496491832	0.186703533939	0.250781369947	0.412876333333	0.103174927158	0.112326418707	0.38798512631	0.158387208834	0.320618609674	0.0730029541673	0.121784032978	0.0803512341915	0.213709635882	0.0655109121702	0.338867138302	0.083125667664	0.197376963996	0.193602692075	0.258773197554	0.0531709567215	0.520827448264	0.366988117731	0.338810686961	0.425777372961	0.354386507993	0.0664277569998	0.113724693031	0.390989467988	0.120617727066	0.504940356415	0.261228054074	0.212731231094	0.201374437132	0.218509979774	0.158130394241	0.0543138928846
LIPM	1.91699287656	4.94393369715	3.8557983464	2.98185925023	0.919395201384	0.0	4.84196764287	1.81985682489	4.9053772569	1.48118755728	2.09521034739	0.00936579585389	1.17328993509	0.905115809329	1.0152006301	0.713041836626	0.463495354345	3.20758886082	1.81288347509	0.29699315551	2.14222062082	1.8973529842	0.651874754104	0.887372902674	0.588276325773	2.45543319731	2.6298247278	3.70403938574	2.94945071782	2.28020189219	0.212959523679	3.49133771882	0.570945580944	1.36708109168	2.69492331197	1.23869415653	1.69815812408	1.34491323154	0.420052128377	0.225446191857	1.79932044571	1.5960006009	0.304708006428	2.87790479351	0.791144807797	0.702761468433	1.89996563098	1.51970268277	4.11752148186
AL079342.1	0.324808387324	0.922371134263	1.5376962186	0.420703040284	0.302501121264	0.762592260471	0.774391551937	0.903411414157	0.877303628583	0.644792393848	0.948573134054	0.318016124387	0.360861645483	0.0441569801077	0.820742724499	0.343423767676	0.627239560705	0.119423092073	0.165474624312	0.0933742525957	0.204783844396	0.259777125691	0.186788556099	0.422888375617	0.0887775808483	0.97399967477	0.4287180553	0.633606374986	0.483173865375	0.661746866245	0.114778612548	0.185000886993	0.753919027422	0.234440986214	0.383674098356	1.02943883819	2.08332481312	0.177002342379	0.134555600165	0.0531599868751	0.212138982012	0.614746745955	0.202870146602	0.90710009146	0.441416818698	0.203951325997	0.777270358307	0.432415558409	0.924149870318
AC027607.1	0.487212580987	1.26826030961	0.366118147287	0.81803368944	0.0302501121264	0.472080923149	0.863744423314	1.77670911451	1.47261680512	1.70153548376	1.37974274044	0.50352553028	1.0464987719	0.794825641938	1.11041662726	0.815631448231	0.655750449828	0.298557730183	0.144790296273	1.75076723617	0.982962453101	2.98743694544	0.863897071959	0.370027328665	0.798998227634	0.649333116513	1.34739960237	1.42561434372	1.31774690557	0.723785634956	0.918228900385	0.647503104476	0.161554077305	0.6564347614	0.815307459007	1.66671049993	2.38574293116	1.26851678705	0.336389000412	0.0531599868751	1.06069491006	1.65508739295	1.24257964794	1.34003422602	0.0945893182925	1.58062277648	0.550566503801	0.768738770504	0.693112402738
DUX4L27	0.137547723102	0.244124794655	0.0155041309002	0.00989758672621	0.0	0.0692009063824	0.264869970823	0.561103742718	0.411319935073	0.0151695805055	0.0	0.639689055914	0.0305630640266	0.0373986159834	0.0	0.0454471381689	1.36431726523	0.0379293801549	0.0262777902605	0.0197707576868	0.0433602588848	0.0366695704781	0.0	0.0	0.00939873675118	0.0	0.012967907643	0.0558990556838	0.00930051344928	0.00875725680449	0.206574196017	0.0	0.0	0.0198559058903	0.0101547367428	0.0	0.0	0.0	0.617291155396	2.02606579636	0.0	0.0	0.66580341135	0.0	0.080112126833	0.0971639643875	0.0137147228171	0.0305194168901	0.0
BDH1	1.39115924101	2.57604069032	2.62778347649	10.1473721029	7.28629412422	0.544684851016	2.48152747329	6.56356047836	3.95980930805	4.91968436965	5.15991369146	1.33380791779	2.24753375209	1.92229665805	5.82858282	2.65982442843	3.90726813668	2.65891308355	5.37728528789	2.30735523494	5.1089726952	2.40739914559	3.88380935304	3.11577417894	1.7568346846	5.44997382206	3.61535561211	5.07512519073	1.5827710528	4.03718955092	3.43648223836	3.1943770667	4.65551912543	10.3625694009	3.36074767326	2.18717430327	9.45999532489	9.94211708683	3.59368569389	8.76789816441	4.89596939191	9.68765471988	3.93737031567	7.54340125582	0.489552133405	1.52658037443	3.99054644375	5.51052282547	9.38870822475
LINC00683	0.133746180917	0.120771098698	0.126952656267	0.00253264140863	0.0229453975504	0.0157399608492	0.177509052513	0.231682496999	0.2105009895	0.00776332833501	0.0303691092487	0.0114867837137	0.05083404105	0.0311016391952	0.0366207064574	0.0116292291459	0.11430968898	0.122936961463	0.107585368566	0.0	0.0	0.0469159175862	0.00253006008921	0.0372322836791	0.00721497993704	0.0105542984238	0.0132731587158	0.0228859445511	0.00237985946825	0.0268901805937	0.018656182762	0.00801870727714	0.0320944483931	0.0152424699641	0.00259844217383	0.047807311537	0.00728225446564	0.0703268235345	0.0145804972581	0.129609830013	0.0160912239197	0.0	0.0137394300788	0.00446789633301	0.00341657846105	0.0386754290065	0.0	0.00260315102126	0.0572235657177
COX19	1.83713077362	2.26631680535	1.44989921071	6.92054729992	1.3641042984	1.9507099801	2.60010084108	4.05935252934	3.14280444984	4.67866185478	5.63355533497	7.69636893742	2.96595455144	4.19943876247	5.36599735991	3.0919060859	7.20307910208	3.68800143253	3.54761232184	5.35551547094	4.18712384897	4.30947845626	4.05180677579	2.94655030015	6.75138124062	6.74780366527	4.80661744409	8.38945373506	5.71795633989	3.25388976112	6.37304000483	3.80936922049	6.99198000936	5.38761630517	5.40671019422	4.83205227101	2.65169722623	2.02955446568	2.89986498962	5.9469162221	2.54281986999	4.1532138616	3.71892606258	4.43772553684	3.53325751299	2.98215332488	3.93817449045	2.90500756625	4.49367100228
AL158825.1	0.0	0.039391089707	0.0	0.0	0.0	0.0	0.0	0.401246451508	0.0	0.0183578128767	0.0	0.0	0.0	0.0	0.0247418208695	0.0	0.0292222932661	0.0	0.0	0.0	0.0	0.0	0.0239311633774	0.0270900183037	0.0454963802044	0.0	0.0313868167713	0.081177016373	0.0225104557765	0.0	0.0	0.0	0.0	0.0240290761302	0.0	0.0	0.0	0.0	0.0229855055944	0.0	0.0217432277149	0.0242340737	0.0	0.0	0.0323165041383	0.0	0.0	0.0	0.0
AC109471.1	0.0	0.0	0.0	0.0	0.0	0.0	0.0	0.578065212065	0.0	0.0	0.0376216617339	0.0	0.0	0.0	0.0	0.0	0.0	0.0	0.0	0.0	0.0	0.0	0.0	0.0	0.0	0.0	0.0	0.0	0.0	0.0	0.0	0.0	0.0234939752943	0.0	0.0	0.0	0.0	0.0	0.0	0.0	0.0	0.0	0.0	0.0	0.0	0.0	0.0	0.0	0.0
GAPDHP16	0.0	0.0	0.0	0.0	0.0	0.0	0.0165330676769	0.234022998345	0.0	0.0	0.0718018408975	0.0294214501772	0.0	0.0122556275351	0.0	0.0119145200064	0.0474786324064	0.0	0.0459269487435	0.0129578614569	0.0341022576635	0.0240334347053	0.012960640457	0.0	0.0123199657414	0.108132188426	0.0	0.0	0.0	0.0114791068924	0.031856434044	0.0102692800057	0.0	0.0650683402486	0.0266218774067	0.0	0.111913565509	0.0	0.0	0.0	0.0471027926797	0.0	0.0	0.0915500753808	0.0	0.0	0.0179774069359	0.0	0.0
RNU6-805P	0.32725977138	0.580832766152	0.0	0.353231797974	0.457176222891	0.0	0.0	1.06193454909	0.315687424302	0.0	0.217211858313	0.267013538401	0.0	0.444902403349	0.364825151123	0.324389667345	0.0	0.0	0.0	0.47039481968	0.206329382844	0.436229512952	0.0	0.133149995625	0.335428501224	0.0	0.462807496355	0.664987822804	0.553205068847	0.208356619443	0.144556082785	0.0931985600513	0.135644461133	0.118105176074	0.0	0.246954330455	0.677112264277	0.0	0.451903713761	0.0	0.106870015467	1.07201482622	0.12775077628	0.0	0.158838666567	1.02745290644	0.0	0.0	0.166272247557
IFIT2	0.785460970345	0.782323525099	0.6780268836	1.96746095556	0.615770554153	1.2060716805	0.724810824225	4.83942657799	1.39548499427	9.62747057228	3.40516474699	1.64677481207	4.24172230302	3.40282117643	0.997544265323	5.01637148522	2.5701965928	5.9357794917	4.1693416035	3.88004944557	4.44439049535	4.95006094792	1.2543180791	4.83408138314	0.557092678444	2.16155903747	2.45592620402	6.7963318374	2.30928630115	3.41510174723	5.14278255424	6.97394487276	4.20346206297	4.89427308039	1.1781153607	4.89180501188	3.17315106823	3.68884245383	0.679604123275	1.61504885319	2.35720519067	5.03373453287	5.67822725249	3.01963714883	1.33672138943	11.8813046221	0.386630182529	2.12150914025	4.15742571866
FAM201A	0.315605342298	0.720190354703	0.513288696537	1.74219395237	0.277134117957	0.420899727705	0.537464373192	0.472347730292	0.613239438993	0.487295664079	1.07730757905	4.08328735745	0.200364043346	1.66719860844	0.482513742894	0.375404938659	1.39306857465	0.43929196151	1.52172563597	0.85868147159	0.955111424407	0.492813481489	0.440776322399	1.72433916871	0.874944944185	0.401094433265	0.391066519751	1.458513453	1.67672760664	0.9300493551	0.302714791503	0.495621560054	0.48588008173	0.0097627881444	0.975279711091	0.224550623325	0.186571094394	0.270265598943	0.628812212052	1.85953551178	0.368086224313	0.551380297066	0.348483661628	0.369157176196	2.34149747361	0.322030502193	1.25874560235	0.443506018966	3.0100160812
LEMD1-DT	0.00601205125931	0.0213408226038	0.0271067023433	0.0173044809175	0.0167974626088	0.0100823042112	0.0275646639604	0.239678023014	0.0115989140298	0.0430979087049	0.035913364442	0.00490527470892	0.0267175207886	0.0245197511725	0.0134043209771	0.00794576654848	0.0	0.0386831471551	0.0114857169908	0.0	0.0227427188023	0.0560974520989	0.00864342192002	0.0195686648682	0.0944858100501	0.0300471303482	0.0226724874008	0.0879581813456	0.00813029286624	0.0229661715712	0.026556230113	0.00684855969874	0.0	0.0173575718043	0.088770350313	0.0	0.0124391507822	0.0109207684379	0.0207546766286	0.0147594972225	0.117797798677	0.0218820665471	0.00469378935379	0.0152636347515	0.00583601339898	0.0235940225482	0.311716396728	0.0	0.0794187719701
RHBDD2	17.5153022662	29.8803281436	34.2397710993	14.8226153389	22.724835974	14.2636930915	27.782922799	24.6118729089	25.2856444642	25.6722995384	35.7959091534	35.822803216	52.8129370759	27.7722260182	36.8073355391	31.1172216991	29.6512779678	36.9477483216	71.0826211773	36.9163580557	31.3056024366	44.2418217595	55.159115918	36.4382609083	75.4417770741	38.6233765338	47.8115598467	70.4829338212	62.7764692775	24.5965800144	49.5029670205	47.0681363622	64.8172695341	70.4118771019	30.8403598152	75.5341333944	30.5134636374	42.6324027711	36.5641200469	33.987002424	26.8703004066	56.7314403514	50.1998271623	114.702690015	44.4546545835	42.2522645039	35.9913431378	37.2026774109	54.8673895018
SEMA6A-AS2	0.179924978041	0.0425783355547	0.0	0.0517877878081	0.0335136097002	0.120694803524	0.131990133653	0.467074946904	0.20827510566	0.0198431960762	0.214958623268	1.90842663857	0.159917110944	0.122302009219	0.106975009735	0.095118408682	0.0947602580393	0.0	0.0229158323088	0.103447823415	0.0	0.0	0.0258675023229	0.0292819492453	0.0983552451721	0.0	0.033926413979	0.146242135305	0.0	0.0458211652716	0.0	0.0	0.0298305246475	0.0519466749537	0.212533162368	0.0	0.297817012504	0.0	0.124226643306	0.176685267581	0.0235025345217	0.0	0.252851121517	0.0456800687325	0.0	0.0847328901056	0.0	0.212918310918	0.0
CCDC171	0.363067315039	0.387579814639	0.17299227514	0.375810270005	0.108799729748	0.377742430735	0.256258182096	0.260154330239	0.296092457394	0.274730779272	0.24477929041	0.367249405134	0.202319855199	0.479568596954	0.360906444622	0.297442876436	0.186992574699	0.366360143393	0.309248733312	0.309496433128	0.163916323627	0.470219926666	0.106206389292	0.220879172615	0.123651975227	0.0698341816472	0.0971822397258	0.188044364262	0.140171585458	0.271989039208	0.0485671783682	0.0932847182553	0.0303820663077	0.165334768408	0.140362547769	0.143469638097	0.0746459934767	0.243413284626	0.344776512731	0.125591522082	0.261811778514	0.0350165082345	0.147541011433	0.190460307707	0.913888714691	0.270584987724	0.185002047446	0.249044407055	0.166425959355
AC009997.1	0.134455564985	0.318182290502	0.151555884226	0.193501656771	0.250442788767	0.0	0.123293109342	2.36847860673	0.259402069581	0.148285589283	1.33863121983	0.329109710122	0.149379936967	0.0913946797578	0.699483881481	0.266552749911	0.11802182009	0.494356055559	0.0	0.289894481896	0.59339690725	0.179226078965	0.386608871926	0.328230221773	0.459372366017	0.537587417392	0.507055241484	0.655708922951	0.0909143213918	0.25681164722	0.237565035274	0.229745287568	0.66875873861	0.0	1.68749683376	0.507309283494	0.278193410905	0.610589475648	0.185665866894	0.440115240175	0.175631343248	0.391502399928	0.104973506091	0.0	0.130518594233	0.211065907136	1.47470480772	0.0994444049053	3.6889238179
AL359792.1	0.0	0.0	0.0	0.0	0.0	0.0251839373588	0.0	0.0835362242701	0.0869165375999	0.0	0.149509460916	0.0735154157674	0.10010395776	0.0	0.0	0.0297708266135	0.0	0.0	0.0	0.0	0.0284037851708	0.120104749021	0.0	0.0366594793149	0.0	1.21585517843	0.0	0.0366175112817	0.0609244023873	0.0	0.0795997131178	0.0	0.112038801663	0.0975518077702	0.0332600598251	0.0	0.0932128571603	0.0	0.0	0.0	0.0	0.0	0.0	0.114378146125	0.0	0.0	0.0	0.0	0.0
ZIC5	0.0299112185956	0.00442396157305	0.00842884633116	0.451990505017	0.00696424223992	0.0	0.0582844985531	0.0242649411951	0.00721337938693	1.01025351353	3.13924747587	0.0	0.65216466122	0.010165909626	0.561301727085	0.585565655173	0.0131276695768	0.254317897519	1.20716395875	0.505175035923	0.693042561647	0.024919340576	0.0456905182224	4.5089025895	1.16244281196	2.66841057697	0.627452169377	1.0210910238	0.735682843442	3.81585902807	0.0297276359079	0.538779690333	0.164270442476	1.38981710754	0.0662476725121	0.273677993721	0.560854467662	0.0169790994522	0.247821307999	0.0336561503453	0.00488390672105	0.454523399529	0.0175144414128	0.0403430139248	0.0217765449313	0.0498887189427	0.0260961108658	0.282062832452	0.509103471503
IGKV2D-10	0.0	0.0	0.0	0.0	0.0	0.0	0.0	0.0	0.0	0.0	0.0	0.0	0.0	0.0	0.0	0.0	0.0	0.0	0.0	0.0	0.0	0.0	0.0	0.0	0.0	0.0	0.0	0.0501698997987	0.0	0.0	0.0	0.0	0.0	0.0	0.0	0.0	0.0	0.0	0.0	0.0	0.0	0.0	0.0	0.0	0.0	0.0484475124921	0.0	0.0	0.0
RNU1-89P	0.0	0.0	0.0	0.0	0.0	0.0	0.0	0.0	0.0	0.0	0.140393030373	0.0	0.117500072371	0.0	0.0	0.0698888307694	0.0	0.0	0.0	0.0	0.0	0.0	0.0	0.0	0.0	0.0	0.0997105581577	0.0	0.0	0.0	0.0	0.0	0.0	0.0	0.0	0.0798084116716	0.0	0.0	0.0	0.0	0.0	0.0	0.0	0.0	0.0	0.0	0.0	0.312886054458	0.0
AL513325.1	0.0167744370243	0.0396958563585	0.0378156848455	0.0120704611816	0.0468671949966	0.0937699795273	0.0153818289218	0.0622078265841	0.0161812702979	0.0369996924903	0.0334010497792	0.05474552238	0.0559091253446	0.10262013849	0.0872663643241	0.0886790579976	0.0883451535299	0.077093727233	0.0320467055304	0.0120555732317	0.126910529486	0.156519486756	0.0241163174461	0.0955486428951	0.0802346705055	0.050301337169	0.0632593096242	0.122707617593	0.0567115447754	0.117477668409	0.0889145731635	0.0573252264919	0.0417165750874	0.0484299754887	0.0619203241424	0.0253164013813	0.0347069149001	0.121881690303	0.0463266863237	0.0411809956353	0.010955726924	0.0244215713688	0.0261926156396	0.0319407056998	0.293098816063	0.0921627244411	0.150530357109	0.012406506995	0.153407857031
TMEM131L	6.11529904717	2.76076515785	1.90216503027	0.841428016176	4.31064807564	10.2418026996	4.42836911734	2.13051345639	4.03302659236	1.83119829543	1.82056358579	3.57058038234	5.44973900497	3.58695168538	0.985992329282	5.33017941435	3.55793419345	4.61356454948	1.32690304094	1.29665770527	2.02356420694	2.78107402775	2.30523023516	0.876461460328	5.09073394975	1.75460107218	2.32767146871	3.19751692054	1.29882477731	2.24554529636	5.35691875059	1.29186353785	3.04524255274	3.45436856609	2.56382879427	3.65038906205	1.16760294093	2.88303674518	2.57004774362	1.55413757969	5.13872090637	1.89596657309	6.58333141622	1.43961168903	3.98733999144	6.26918238297	1.84223287763	5.7509758666	1.12481497925
AP001136.1	0.0	0.0323193035234	0.0	0.0	0.0	0.0152690013908	0.0	0.0	0.0	0.0	0.0	0.0222861693468	0.0	0.0	0.0	0.0	0.191808690289	0.0	0.0	0.0	0.0	0.0	0.0	0.0	0.0	0.0	0.0	0.0	0.0	0.0	0.0	0.0	0.0	0.0	0.0	0.0	0.0	0.0	0.0	0.0	0.0	0.0	0.0	0.0	0.0265148010332	0.0	0.0	0.0	0.0
FZD2	0.410624239657	0.408123023186	0.296222864623	0.573221172154	0.451259485158	1.51497123174	0.903682449157	2.14714201444	0.808052185499	2.03334507975	8.95032158215	25.6834911518	5.59304795245	3.62294222727	0.732414129148	7.47294264915	12.9180246717	1.32858189932	6.27058332207	2.93929944854	1.51708758816	8.56059109555	4.95301430131	2.09169060362	1.89112640794	0.853725472507	1.18462941538	4.9796001019	3.06525899511	1.81956888684	17.8550033578	0.463080345255	0.871412901825	5.71423262876	0.636618332589	6.92232164644	0.186911197952	8.07799468507	0.601040498085	11.3240588519	2.63359698152	1.9787832593	16.3178631236	0.609867849456	5.86740407711	7.78020713514	1.38386878069	1.81613169584	0.726023990044
SLC25A23	39.1051517101	14.9939884683	13.961918184	28.752976273	30.3955542172	39.7989396561	16.2354112125	16.4282177044	14.4897864	14.8967965446	18.3972945522	5.51914071399	14.1977037436	12.0543920983	11.6807618085	9.47087868048	17.6155399791	11.9137621974	35.8232043327	19.7769607163	26.6668519115	14.7790141929	38.6463465935	15.7840975674	6.51251796778	23.0960399521	27.0814614705	26.4053402999	15.4160116123	18.3949864832	16.3036889252	17.29595718	14.8133019712	20.1841964669	11.0526211152	19.7123327607	8.45658731378	19.1541378166	12.9267805999	12.1869078452	16.0073203903	28.4402241187	10.3728687523	16.4079911341	30.20870189	14.011600906	14.7850131245	22.5703597576	10.5154278742
MEOX1	1.59543672069	0.515532887381	0.173334694334	0.373457482749	0.572863593663	3.52444877318	0.522913996439	0.706910253959	1.1558101449	0.51938301248	0.676189261175	0.428681506424	7.85891876732	2.41721540349	0.35238129361	1.45230384501	1.07985387514	0.789198261581	0.371309285824	0.322342959182	0.993765235879	0.392880514436	0.216476689185	0.782077920367	0.197019326541	1.00551883676	1.75184120649	1.49987057662	0.935809623665	0.469129514408	0.99058564302	0.328450041703	0.127476730374	1.01744097009	0.274361705169	1.697115408	0.0596569172627	0.413179830621	0.300823971998	1.0853710065	1.25962124621	0.629665154668	0.425206684257	0.292811434299	0.0932964461917	4.21940786762	0.0511097612777	1.6349365498	0.182303668544
AC005619.1	0.0	0.0	0.0	0.0888317214359	0.0	0.0	0.0	0.28613386427	0.0	0.0	0.0409687846639	0.0	0.0	0.0419569882162	0.0458736251709	0.0	0.0	0.0	0.0	0.0443610773008	0.11674865435	0.0822781643646	0.0	0.0	0.0421772492642	0.123396400078	0.116388124825	0.100339799597	0.0417364678276	0.117895738404	0.0	0.0351567521902	0.0	0.0445521304763	0.0	0.0	0.0	0.0	0.0426172541448	0.0505114466037	0.0403139560123	0.0898644298768	0.0	0.0	0.0	0.0	0.123090857454	0.365219309119	0.0627219154486
C4orf48	5.29979018651	11.3255218625	20.8902946862	3.79048245431	1.16664599101	2.92669997954	14.9623037804	8.040361586	12.9823530212	13.7798502885	17.0551533194	11.2689602595	16.1653988455	18.776529208	7.11364004548	8.2142672431	13.8996920227	15.263929821	30.9067527817	9.16442351935	14.0135860096	1.79823499228	12.2834229919	41.5575930789	7.50614446072	19.0388077168	18.4723041446	38.2988653414	22.3048185944	18.609332881	2.9510856604	4.51874944308	9.90505998408	29.8604879241	31.9416680092	5.86562267115	12.9259477339	4.69678993324	9.55818197542	28.6239949329	4.741070538	10.942492078	29.2397869354	7.70622759518	10.1644980775	12.8826421597	6.98175902402	3.77722997965	34.5316667019
PREP	5.82769447216	9.45945292839	6.56367505296	35.9761860204	10.7046317835	6.77573098265	6.54033566711	39.5435327124	7.40506027578	16.3017183153	23.9669786119	16.9579858184	13.5689158534	16.1805753256	27.8711416444	14.1093696832	14.1564067361	9.5734178965	17.4930034364	22.9958296883	26.8968065687	10.9024910332	14.3241053453	30.09614622	23.3539196203	21.835094676	11.9101372711	24.998946262	8.11167445235	24.6483886958	10.0768116358	39.9626110599	22.6452694882	30.1398004913	20.5045351272	18.683060072	17.2566434243	13.5799189457	16.1359776752	15.3935043334	12.6170251646	20.8183898785	13.7971517547	22.6732936156	16.7876679582	11.9889306478	14.0808971669	25.6191467339	20.7169386342
OR10AC1	0.0	0.0209629803242	0.0	0.0382457309349	0.0165000611598	0.0	0.0324919532281	0.476344200192	0.0	0.0879262355247	0.0470366843333	0.0	0.0196833624809	0.0240856255133	0.118502960222	0.0585381422175	0.0622055762682	0.0	0.0	0.0	0.0	0.0236161023355	0.0	0.0	0.0	0.0	0.0	0.302403042607	0.0	0.0225595522584	0.0156516289838	0.141273404613	0.0	0.0127876901571	0.0130797988076	0.0401080066827	0.0	0.0160911220344	0.0	0.0	0.0231424344014	0.0128967848802	0.0138320554501	0.224900849122	0.0	0.0417173166812	0.0	0.0393105053099	0.0180029195516
CCDC36	0.152217362485	0.0900536713649	0.0361214024298	0.0172944898777	0.0335755286096	0.566522267536	0.0955023299617	0.880168912647	0.112058099573	0.103817035545	0.164840223191	0.0490244256417	0.369378980395	0.231441723682	0.0714484360629	0.232941248421	0.130096569813	0.055229732535	0.0586708815184	0.0575771950186	0.0631377441729	0.240278842584	0.0691074519333	0.0945272717206	0.0602170334761	0.0520516223422	0.0944141543756	0.0944190562263	0.167929039836	0.0612077644183	0.102624803344	0.0319414926365	0.0597712775617	0.0693902004462	0.0384449421303	0.0906829989432	0.0745918129469	0.109144631444	0.0304226172197	0.104895826296	0.115113568623	0.0903936545793	0.550419972813	0.150005749956	0.0816570142673	0.424447202399	0.0239643401464	0.133319808424	0.069196903025
CYCSP22	0.0	0.0	0.0	0.0	0.0	0.0	0.0	0.0	0.0	0.0282136298193	0.0	0.0	0.0	0.0	0.0	0.0	0.0	0.0	0.0	0.0367712764647	0.0	0.0	0.0	0.0	0.0349610827234	0.0	0.0	0.0	0.0	0.0	0.0	0.0	0.0424139023012	0.0	0.0377732242851	0.0	0.0	0.0	0.0	0.0	0.0	0.0	0.0399456704592	0.0	0.0	0.0	0.0	0.0	0.0
PATE3	0.0519304427638	0.0153613456118	0.0	0.00934195872885	0.0	0.0	0.0238095974628	0.108328224961	0.0	0.0357949869339	0.0689354999435	0.0211852058911	0.0144236615784	0.00882478569517	0.0	0.0343166713958	0.319082944735	0.0	0.0	0.0186608723376	0.016370445046	0.0173055121156	0.0	0.0	0.141937808901	0.103815534197	0.0	0.0105522019786	0.0526704227225	0.0165312886684	0.0	0.0	0.0322866307188	0.0281118607721	0.0	0.0	0.0537229790519	0.0117913237064	0.224091474826	0.0956163536383	0.00847920781397	0.0189011263438	0.29394153165	0.00824019203932	0.214241973917	0.0	0.0	0.00960204209041	0.0
AL162832.1	0.0	0.0	0.0	0.0	0.0	0.0	0.0	0.472962446235	0.0	0.0	0.225729970403	0.0	0.0	0.0	0.0	0.0	0.0	0.0	0.0	0.0	0.0	0.0	0.0	0.0	0.0	0.0	0.0	0.0	0.0	0.0	0.0	0.0	0.0	0.0	0.0	0.0	0.0	0.0	0.0	0.0	0.0	0.0	0.0	0.0	0.0	0.0	0.0	0.0	0.0
SBDSP1	13.5790353887	5.41641790163	4.95473982764	3.79764571177	3.18116917645	14.234615893	5.14756194767	3.38746468756	5.4015927322	7.47244475582	8.50176680296	8.79485270551	6.20559704249	9.92484259675	12.5575624119	8.31648882431	4.78002659722	7.70770515922	9.61906395115	10.1112106821	8.26999473885	9.92730213656	9.59009985634	5.45646317825	11.019597832	4.88351959613	6.24273399307	11.3100527784	13.8293230334	8.01256484793	7.21007005967	10.2777175577	9.20258443416	8.10359744019	8.59875896946	14.6203341788	6.4880361594	9.43412484747	11.5984972539	5.37276274129	6.13497717521	7.54092395019	15.432376261	7.6769060789	9.75697597664	9.2736124719	4.96913519625	4.47283115138	7.83801201842
AC090950.2	0.367919318733	0.248760699847	0.236978291698	0.226924670214	0.0734252721613	0.293812602519	0.0963927945767	0.8040361586	0.4816624792	0.0579661849014	0.209313245283	0.128651977593	0.32116686448	0.142908044712	0.214841477884	0.225762101819	0.253746913194	0.024156034533	0.050206505331	0.207757712025	0.0828443734148	0.315274966179	0.0377822306655	0.021384696267	0.107743700393	0.0525369521543	0.148659377617	0.427204298286	0.159926556267	0.518681705673	0.0928663319707	0.14968253584	0.108926612728	0.284526105996	0.0970085078231	0.218142991902	0.16312250003	0.0238684976844	0.0907230940506	0.193550679486	0.188803693991	0.17217207815	0.164140391342	0.133441170479	0.0510209050184	0.103134477351	0.0262034325338	0.252679192464	0.106817322673
COA7	2.9983752403	3.9123816671	1.99027626497	9.47526276035	2.42400358276	3.28470497265	2.36376424348	5.05780248627	2.76781696836	6.0417743958	3.99956653682	10.7539462182	3.75684265005	4.38760293339	10.9097173043	7.19628426501	7.11709829516	4.79246445506	6.53974388288	7.80550462851	8.4280475158	6.47808682007	6.76841675066	8.72249157412	10.6225199742	3.18854520181	2.20651205865	6.8034720541	5.42892741945	8.16883012213	11.6917931562	3.50332604052	9.18969240981	6.69391214271	8.10734920458	5.54339838246	4.11429018684	12.7954632076	9.83913192678	8.53667702799	5.46148116496	8.69720466482	9.41245635463	7.64411257254	13.7201522302	4.05307353008	8.18830528486	4.99580993844	4.11317219935
AC005476.2	0.160434646401	0.27419922979	0.301398392576	0.307852584462	0.166018087107	0.358735222808	0.13076925883	0.38011986943	0.292327203798	0.924003625716	0.343118834765	0.189077418251	0.653556414871	0.678556183525	0.914125096031	0.506532409646	0.516360624999	0.245780824128	0.306502201096	1.19145738243	0.550706482268	0.166332116449	0.461308222309	0.725277468459	0.280155767723	0.374184047717	0.974765497632	1.17360440834	0.349548279884	1.25977594263	0.50394062981	0.0304595499448	0.251214099653	0.270197453176	1.48713145189	0.659137097834	0.719214311542	0.582852523106	0.553849104482	0.714791478198	0.372562273857	0.596910390846	0.361851119659	0.577033632879	1.34972055002	0.951423503289	0.37325752818	0.461450655856	0.253595082605
FP236383.1	0.192719643146	0.0	3.25845151085	0.0	0.0	0.323193862771	0.176720123391	0.0	4.08990596373	0.0	0.127913649895	0.157241305947	0.0	1.04799232789	0.0	1.40088278565	0.0	2.65716379863	0.0	0.0	0.121505081008	0.0	0.277069691547	6.42966534428	0.5267469797	0.0	0.0	0.0	0.651552636641	0.245397796233	0.0	0.219534385899	0.479277096004	0.278203303641	0.0	0.0	0.598115833445	1.40028519749	0.0	0.0	0.0	1.40288359974	0.0	0.0	0.0	2.26895850172	0.0	0.0	0.195831758234
RN7SKP177	0.0	0.0578105851757	0.0	0.0	0.0	0.0	0.0	0.317084682265	0.0	0.0269420296021	0.064857625299	0.0	0.0	0.0	0.0363112356986	0.0	0.0	0.0	0.0	0.0	0.0	0.0	0.0	0.0	0.0	0.0	0.0	0.0	0.0	0.0	0.0	0.0278283024379	0.0	0.0	0.0	0.0	0.0	0.0	0.0	0.0	0.0	0.0	0.152581208853	0.0	0.0	0.0383485943952	0.0	0.0	0.0
GAPDHP68	0.0172071109952	0.0407197574154	0.0	0.0247636048844	0.176278927213	0.134664109488	0.0	0.590264640242	0.0	0.0284655372284	0.182733785565	0.196551632434	0.1147024516	0.116963429452	0.0895172824515	0.0909664146523	0.0906238975693	0.0790822559116	0.0547888451033	0.0123665304777	0.216973358943	0.137620024919	0.0494767306334	0.154020729066	0.164608431156	0.0859979871573	0.129781996332	0.153844405038	0.0930789480916	0.0547762938019	0.106409338716	0.0882057800486	0.0855851957149	0.0496791613644	0.266773396513	0.11686231709	0.0534031994147	0.093769098046	0.083162836213	0.112648543616	0.0786682058296	0.150308957115	0.0806046564624	0.0436860974783	0.217142542191	0.0405171161021	0.257355140957	0.0381795483119	0.542034330826
FBXO48	0.642852321824	1.34379511482	0.897138079232	1.41417403905	0.632913923819	0.761496305682	1.10317521432	1.33958724624	1.15755769984	2.12523922	1.59700169318	1.08148494401	0.931871382289	1.02376236055	0.809921279137	1.20969597798	2.24099815324	0.984829505317	1.61217288738	1.00982128295	1.06536752991	0.893631478439	0.959425935079	0.752276325439	0.637981141579	1.8695774202	0.649368089661	1.20674281576	1.42407833607	0.647060196914	1.46847141068	0.64163244449	0.510067223597	0.795427730142	1.98427427156	1.13422035677	1.25724666014	1.40961466558	0.676340185792	1.39281792651	1.14561789612	0.652912822542	1.15435655559	1.48443292893	0.621057504256	1.94619454965	1.52003957028	1.35618930664	0.597241931218
AC008494.1	0.0871596376036	0.180476512766	0.0491223845857	0.0783973420964	0.243521003148	0.10962605898	0.139866429317	0.30302870299	0.126116332824	0.120156036542	0.2314015777	0.142228316937	0.121042788121	0.177737392293	0.226717137465	0.143992063394	0.172139865735	0.120173237124	0.0971331887057	0.10962090333	0.206070175077	0.145227161975	0.0939809255248	0.230503384385	0.148892048282	0.217803947373	0.534127914553	0.177107309591	0.162069625697	0.221967855889	0.0577497918662	0.124108635244	0.180632071358	0.125820589586	0.353910435576	0.246644086322	0.31558875634	0.217695091946	0.195578931395	0.231806927693	0.185008644866	0.14275574319	0.153108342426	0.013830272066	0.105759413669	0.102616213645	0.217264641612	0.177275892664	0.287843162228
AC093323.2	0.255070115928	0.301805260844	0.0479184045714	0.3364936899	0.0	0.142585527693	0.155929520639	1.69478209901	0.123025246235	0.539170763973	0.112864985202	0.0693711643884	0.047230421247	0.202277930934	0.947830049486	0.280925692308	0.149262890114	0.0	1.10995754433	0.427736465935	0.348433688186	0.623337759929	0.183354942936	0.0345928910201	0.203339826722	0.169972492264	0.120239202484	2.24596377408	0.0287449692636	0.297725267488	0.112668711582	0.0	0.24668674059	0.429578630622	0.0941553164165	0.256638814003	0.703665686406	0.3474972457	0.117406357007	0.173942604113	0.0555304982327	0.123783847036	0.298711373949	0.404738844284	0.0	0.10010111037	0.0	0.157209904814	0.25918909178
PLEKHO2	21.6460468751	4.08692599064	2.26150177323	2.0533454794	3.42493620548	24.4034786237	3.30816656106	5.75298013641	8.38367856201	4.50241373385	6.34315756606	7.08345496597	18.6700866469	10.856466416	3.57377208782	15.6176589871	11.3634487213	10.0510108905	5.43971180948	5.65060830292	7.61314444772	8.61886957998	7.09405490435	8.54561388988	6.65431570973	2.33582165697	16.8001853803	7.14724485837	8.20263850767	5.67852871475	10.1165979997	5.95500278657	4.7850531324	8.20162154816	3.74256011341	11.3146308682	4.0596751014	6.6589649337	4.44177931001	10.6776670256	7.3484465117	6.48240658528	13.8432332062	6.14264518456	3.89517086461	20.8188817114	3.26762289118	6.27300430492	3.10303462323
GSTT2B	4.79782478296	2.3342536098	1.1029517398	0.124922134194	1.01419074741	2.11737562507	1.80900945236	0.204849976713	0.41105432591	0.374222094518	1.27797258949	0.167399752464	1.38519648556	0.343291390391	0.98526028074	0.949063612742	2.70140025876	1.95841917824	0.351765323975	0.306248856671	0.189057041423	0.589048769082	0.419764364355	1.06592689855	1.0892015572	0.094652561661	0.476142865525	0.295039183257	3.29748477252	0.150722031353	0.975983743642	0.19776072979	0.758819060097	2.83645861446	1.6079226374	0.631205381482	0.0979625568882	0.917384296806	0.468557126325	0.761992059366	0.752466041566	0.321680315865	2.2918419519	0.180309497872	1.10305432506	1.57319961629	0.409145497981	0.793745513949	0.128297421227
AL162413.1	0.157679708028	0.37314104977	0.355467437548	0.453849340427	0.0	0.0	0.433767575595	11.5488830053	0.3042078816	0.0	2.09313245283	0.385955932779	1.7518192608	3.85851720723	7.49992068248	0.0	0.0	0.869617243188	16.3673207379	7.25263285616	0.198826496195	0.420366621572	6.23406805981	0.128308177602	0.107743700393	24.1144610388	45.9357476836	0.897129026401	1.38603015431	0.200780015099	0.696497489781	0.89809521504	16.0775680387	6.48719521672	0.0	6.18732849759	0.16312250003	0.42963295832	1.63301569291	0.0	0.102983833086	3.78778571931	0.246210587012	0.100080877859	0.153062715055	0.495045491283	0.0	5.71443712188	8.17152518449
RBMY3AP	0.0	0.0	0.0	0.0	0.0	0.0	0.0	0.0	0.0	0.0	0.0	0.0	0.0	0.0	0.0	0.0	0.0	0.0	0.0	0.0	0.0	0.0	0.0	0.0	0.0	0.0	0.0	0.0	0.0	0.0	0.0	0.0	0.0	0.0	0.0	0.0	0.0	0.0	0.0	0.0	0.0	0.0	0.0	0.0	0.0	0.0	0.0	0.0	0.0
LINC01693	0.0	0.0	0.0	0.0	0.0	0.0322120129008	0.013209976001	0.333902059219	0.0	0.0238316125633	0.0669315609917	0.0	0.0	0.0293768613507	0.0214127718821	0.00951974106826	0.0	0.0132416800596	0.0	0.0103533743534	0.0	0.0	0.0	0.0	0.0	0.0	0.0	0.0468363516394	0.0	0.0275155336307	0.0254533966365	0.0	0.0	0.0103979640065	0.0	0.0108709132177	0.0	0.0	0.0	0.0353664032283	0.00940882195969	0.0	0.0112471613668	0.0	0.0	0.0339213065041	0.0143640078674	0.0	0.0
AL137078.1	0.0	0.0	0.0	0.0	0.0	0.0	0.0	0.0	0.0	0.0236743081899	0.0	0.0	0.0	0.0	0.0	0.0	0.376851851278	0.0	0.0273401761703	0.0	0.0	0.0	0.0	0.0	0.0	0.0	0.0	0.0	0.0	0.0	0.0	0.0	0.0	0.0	0.0	0.0	0.0	0.0	0.0	0.948589963818	0.0	0.0	0.100556304102	0.0	0.125026475169	0.0	0.0	0.0	0.0
AL078601.2	0.0	0.0	0.0	0.233287044145	0.0	0.0	0.0	0.0	0.0625474149084	0.0357548430233	0.0	0.0	0.0	0.0	0.0240943713514	0.0856954635229	0.0284575977414	0.0	0.0206456657436	0.0	0.0204401070855	0.0	0.0466098546528	0.105524482514	0.0	0.0	0.03056547951	0.0263509193335	0.0	0.0	0.0	0.0	0.0	0.0	0.0	0.0489292692117	0.0	0.0	0.0	0.0	0.0	0.0235999110237	0.0	0.0411547535123	0.0	0.0	0.0	0.0	0.0
AL133173.2	0.0	0.0	0.217230100724	0.0	0.0	0.0	0.0	0.357349403822	0.0	0.0	0.0	0.0	0.0	0.0	0.0	0.0	0.0	0.0	0.0	0.0	0.0	0.0	0.0	0.0	0.0	0.0	0.0	0.0	0.0	0.0	0.0	0.0	0.0	0.0	0.284558289614	0.0	0.0	0.0	0.0	0.0	0.0	0.0	0.0	0.0	0.0	0.0	0.0	0.0	0.0
AC133552.5	1.75396529155	1.26826030961	1.90381436589	1.98665324578	0.574752130401	1.23467318362	2.08490033214	0.993752555572	2.19325907146	0.340307096753	0.776105291499	1.08655509166	3.10341015115	0.993532052423	0.603487297426	0.665383549872	1.79618601475	1.37336555884	3.39222979839	0.910398962808	1.35157337301	1.03910850276	0.817199932935	1.26866512685	0.244138347333	0.616866460688	1.07179513825	1.95361965621	0.922422833897	0.599708097535	0.401725143918	0.203500975693	0.673141988769	0.679878860021	0.311735204915	0.392167176453	0.604836236068	1.15051522546	0.493370533938	1.56821961281	0.700058640641	1.70237560418	1.11578580631	0.742172802104	1.54495886544	0.68833572524	0.777270358307	1.22517741549	2.21135861826
MTCO1P9	0.0	0.42811489413	0.433327319566	0.0162723036007	0.0210607038794	0.0	0.321414044498	0.0104828703859	0.0	0.00623495469931	0.037523560921	0.00922536997081	0.025123874666	0.0	0.0672254950353	0.0	0.0198498237179	0.010393078743	0.00720041145555	0.0162522330137	0.0285148821141	0.0602872599386	0.0	0.0092007167772	0.00772608021072	0.0	0.0	0.0275705511932	0.0	0.00719876194946	0.0	0.0128801139054	0.0093730853195	0.0	0.0417376891546	0.0	0.0467887223034	0.01026936667	0.0	0.0277582460801	0.0295390394771	0.0	0.0	0.00717659489214	0.021951627974	0.00887467471336	0.022547934123	0.0167253301601	0.0
AC012414.6	0.0	0.0272365729759	0.0129732641441	0.0165638445411	0.0214380356675	0.0	0.0	0.0106706855819	0.0	0.0317333129023	0.0152783390718	0.0281719658963	0.0127870019036	0.0	0.00855374165429	0.0152113712624	0.0	0.0211585703939	0.00732941683664	0.0330868287234	0.029025765868	0.0153418475026	0.00827348116764	0.0187311208178	0.00786450367833	0.0	0.0217020989222	0.0187096772972	0.0155646283471	0.00732773777735	0.0	0.0131108790517	0.00954101717327	0.0166146631239	0.00849709557574	0.0260555663851	0.0	0.0418134266005	0.015893096768	0.0094185245492	0.0	0.0	0.0808720906245	0.0	0.0111724609529	0.0180673536965	0.0229519117085	0.00851249385056	0.0116953273
RPL23AP17	0.069518107748	0.164511084067	0.0	0.100046948792	0.0323718634779	0.077721971007	0.127493475793	0.0644517962805	0.167649634148	0.0958358768411	0.18456478542	0.0283601553812	0.0	0.0236270815406	0.0516652852626	0.114847377216	0.0	0.191699191885	0.0221351326109	0.049961774435	0.109573720348	0.27799796617	0.0249862447287	0.0565687356161	0.0237511163191	0.0694877523483	0.0327706042843	0.0565039753244	0.0470058014411	0.154910432492	0.276365737428	0.0197976901111	0.0576285085375	0.275973217039	0.0769847076111	0.0	0.0359588677422	0.126278224222	0.0	0.0568886432691	0.0908073878915	0.126512549075	0.108549757801	0.110309584815	0.134965119487	0.0818461984587	0.0693156932759	0.102832290443	0.070640714393
AC104564.2	0.0815584696699	0.0	0.0	0.0	0.0	0.0759860178928	0.0997166840449	0.0252048952539	0.0	0.0	0.018044245283	0.0221813754471	0.0302037803586	0.0369589770807	0.0202045277006	0.0	0.0	0.0	0.0173125880452	0.0195383428237	0.0171402151893	0.0362385018597	0.0977126655143	0.0	0.148612000542	0.0543485711941	0.0	0.110483870246	0.110294176736	0.0	0.0720514644601	0.0464532007779	0.0225365405644	0.0196224900687	0.0200707257565	0.0	0.0281245689708	0.0246915493287	0.0	0.0	0.0177558332907	0.0	0.0212250506045	0.0172553237689	0.0	0.0640145031832	0.0542139983459	0.0	0.0276251696568
AC235097.1	0.0	0.0	0.0	0.0	0.0	0.0	0.0	0.0472267934567	0.0	0.0	0.0	0.0207807893322	0.0	0.0	0.0	0.0168307903762	0.111782781143	0.0	0.0	0.0	0.0	0.0	0.0	0.0	0.0	0.0	0.0	0.0	0.0	0.0	0.0	0.0	0.0	0.0	0.0	0.0	0.0	0.0	0.0	0.0	0.0	0.0	0.0	0.0	0.0	0.0	0.0	0.0	0.0
AC009948.1	0.145958776015	0.287836714409	0.301623842519	0.490131826268	0.317180698817	0.448754451814	0.490751534802	0.451072178737	0.117331230631	0.241458021258	0.226046562227	0.535899542007	0.405399969189	0.214963363189	0.48813912226	0.450111515979	0.427063528518	0.290685520748	0.139423394888	0.244763643901	0.843548598866	0.389119172844	0.297276737775	0.534467443868	0.515295958402	0.170210882856	0.160543787889	0.434993436965	0.230282278308	0.29427084962	0.343852898181	0.138556064031	0.625144038266	0.228259372552	1.29308395281	0.238641702221	0.1761631487	0.508168015217	0.251937904937	0.497675893957	0.111216762239	0.24791491384	0.28488602284	0.262484209814	0.401440781421	0.286404298954	0.582135163164	0.161928406866	0.568543814228
HMGB1P3	0.0844712721581	0.466426312213	0.222167148467	0.263394706498	0.0786699344585	0.141659647643	0.206555988379	0.939782523038	0.190129926	0.341586446741	0.280330239218	0.229735674273	0.156412434	0.153115762192	0.460374595465	0.279101499501	0.74146825284	0.23293319014	0.0896544738054	0.344014393289	0.319542583171	0.412860074758	0.263126249278	0.38950696772	0.192399464988	0.422171936954	0.318555809179	0.572148613776	0.152311005968	0.376462528311	1.44274480026	0.545272094846	0.0700242510395	0.243879519425	0.478113359985	0.403706186313	1.10690267878	0.281307294138	0.0194406630108	0.0921669902315	0.294239523103	0.327946815524	0.39569558627	0.250202194649	0.245993649196	0.596706618958	0.393051488008	0.166601665361	0.0858353485766
AC087045.1	0.0454051515265	0.0	0.0	0.0	0.0	0.0	0.0	0.547249741455	0.0437995641047	0.0	0.0602734475946	0.0	0.0	0.0	0.0	0.0	0.0398555361038	0.0	0.0	0.0	0.0	0.0	0.0	0.0	0.0620513457761	0.0	0.0856153483658	0.0	0.0	0.0	0.0401124208774	0.0258613805378	0.0	0.0	0.0	0.0	0.0469724476527	0.0	0.0	0.0	0.0	0.0	0.0	0.0	0.0	0.0	0.0	0.0	0.0
AC080162.1	1.23638874931	0.710563913514	0.43799959209	0.813416333148	0.526388916513	0.770136088476	0.874602647331	2.0633107125	1.90826939985	1.07137093275	1.87571950966	0.749378117955	1.29513318059	1.32066242949	1.10264872559	1.61071692258	2.72868371011	0.487056500767	0.562394662567	1.42172283586	0.957687705707	1.9776922522	0.558653756888	0.54615904519	1.13449069457	0.776819292546	1.19896361581	1.43561525901	1.91086720318	1.59683494697	1.56038134167	0.684088819603	0.322121062487	0.943398168151	1.82557762176	1.46613416146	2.19268533646	0.737930335743	0.292678983658	0.375801047746	1.3612323355	0.334292018676	1.73751463136	2.60087984009	1.57738765413	1.46950876486	0.669228195467	1.22796624632	0.753812674261
RPS6KA4	5.49911605856	15.002583342	6.08552409828	18.7557084597	13.0900268495	8.22374296995	5.95751527081	18.2729730607	7.46695705177	21.0959913349	27.0856397662	13.1629187792	16.8758128633	11.7434601281	21.3046899739	19.26552535	12.3174230518	8.71901501773	16.238843781	18.7293004379	32.7833921879	12.735220462	43.9283188265	14.6292218466	29.1360814599	17.4920312488	24.2646311157	23.1111129091	22.5686743075	17.8101946675	13.8176173925	30.4000630118	28.314739076	38.1230602732	11.6110545597	14.4466012919	10.8075619077	30.1036489708	28.0024801123	17.4783669376	16.3302548877	57.8863601653	8.71470359861	11.3183139358	9.31845165966	15.6270270331	7.38197567443	26.4485285787	44.101497138
WASHC5	8.33883071304	11.0850346976	7.10266144548	22.0658627376	8.12742864137	12.3933766984	8.1385822712	14.7630719422	10.331240494	21.7278683296	18.9817011567	16.0804215137	13.1111807343	27.0546974237	32.8755962164	18.9703764576	15.644897474	13.9901007023	28.1977113114	13.2575824262	21.0960149114	19.7903579313	40.5214423888	15.1700818176	16.2120036143	18.0040093729	11.7687638137	23.9461225376	17.0550439958	22.1042680503	15.6176167901	14.2610161174	12.040033737	32.8235120591	15.2863832858	22.23745282	12.141101293	18.4928969016	16.7841516765	22.2370203041	16.4240270258	15.1384746976	14.9200836597	14.8472827413	38.9881194214	21.0609053569	9.39182727783	13.0535747988	12.7212866861
AC244102.2	0.0	0.0	0.0	0.0	0.0	0.0	0.0	0.0	0.0	0.0	0.0	0.0	0.0	0.0	0.0	0.0	0.0	0.0	0.0	0.0130528405461	0.0	0.0	0.0	0.0	0.0	0.0	0.0	0.0	0.0	0.0	0.0	0.0	0.0	0.0	0.0	0.0	0.0	0.0	0.0	0.0	0.0	0.0	0.0	0.0	0.0176302603728	0.0	0.0	0.0	0.0
HMGB1P42	0.0	0.0	0.0	0.0	0.0	0.0	0.0287609604072	0.348948784926	0.0	0.0	0.0	0.33268052072	0.0348463144101	0.0	0.0	0.0	0.0	0.0	0.0	0.0	0.0	0.0	0.0	0.0	0.128591034827	0.0	0.0	0.0254932040569	0.0	0.0399381585189	0.0	0.0	0.0	0.0	0.0	0.0	0.0	0.0	0.0	0.0	0.0	0.0	0.146924943425	0.0199075887243	0.0	0.0	0.0	0.0463954004803	0.0
EIF3J-DT	1.8542754854	1.61470346162	1.32686493955	3.28700044077	0.616066697954	1.84890182756	1.79585855121	2.98435042651	2.2459311619	1.14026274534	3.0042422097	2.84734256715	1.57979376582	1.21085600047	2.21809309599	1.56265549062	3.11811522159	1.17298221741	2.36166576428	1.6807786072	2.41696593573	1.95098082174	1.84588321531	2.43708475475	2.59102568393	1.70768759795	1.43391567839	3.02699261804	2.21175705844	1.25683465908	2.14429197154	0.884070905376	0.764252666601	1.43989007155	2.98401665866	1.17915130758	1.53031438467	2.31330899179	1.75496060852	1.36396074433	1.37435481752	1.41425833163	2.06580294328	3.10761644765	4.90949807659	1.67616754181	2.37341721347	0.986201810088	2.27588259569
DNAH10	0.0912882520164	0.153429707965	0.105237070327	0.0231403446599	0.0193224400424	0.0997416466446	0.144589191865	0.504927013475	0.0810553895052	0.133856124345	0.106722213878	0.0744827238696	0.0461005068631	0.0937834043424	0.138773203418	0.119279167155	0.193041910038	0.0600722437729	0.220644378692	0.0357860173824	0.0418582097254	0.182527611998	0.0656217690507	0.081880876496	0.250929407494	0.0829530823488	0.0616153999333	0.0868461369543	0.0904847620982	0.239747189082	0.163127043659	0.0330877184488	0.0601962859813	0.0920966079936	0.176912884004	0.0626247823643	0.0203903125038	0.0706633155131	0.265723167574	0.237693816913	0.0352313113189	0.173682359538	0.106907228571	0.177116816738	0.340363142688	0.0887499318255	0.381673681776	0.050638137761	0.0263529578963
SEL1L	17.3992027651	19.8335846823	13.842368339	36.8615494216	4.17569269299	16.6671876338	16.4322538419	10.9851576852	24.142343561	28.9564106625	12.077061126	21.9626247134	32.7443040888	18.8078662872	25.0689595597	21.8168085824	18.5631568571	20.3928078873	13.6637957546	17.4965073057	28.8767457823	31.4041439269	11.6203185155	17.8553600891	11.3434650736	9.8538525105	8.94351238413	11.8958453509	19.5948372085	14.634529524	18.8927949702	15.9393814748	6.09938892445	10.7419246094	11.7227358153	25.2871520522	8.8562940753	14.7726499362	24.7902681483	19.8465545225	10.8518177166	11.8532583761	31.6348021782	20.7037277477	10.5452989072	28.8040709471	7.60593075067	11.2903782218	8.94610442365
SRP68	6.60104502082	7.50701581939	6.084489747	5.2612014071	10.7119602001	7.532307693	6.78363818763	9.82605633949	7.47122772687	8.39405888386	5.98888996859	16.6520209867	9.00830812659	10.1111509491	12.4586125965	8.14519062646	10.681878301	8.35436501744	9.35558572837	10.0689485561	6.41730015597	12.6054971863	8.24355760717	10.3383713786	5.99802877061	10.575665779	7.06876216065	8.72321992355	12.2590127417	10.0298039214	11.4325491641	10.190636217	6.38471608457	10.3203922829	11.6085705074	8.72914555739	7.56157433723	11.1185778416	8.52120311878	12.8822698465	8.93240876558	8.65194172939	12.5863522305	12.399236204	7.6835840353	9.33061301412	9.53776137946	9.38494370126	14.976862264
AL035660.1	0.0	0.0	0.0	0.0	0.0	0.0	0.0	0.144871379928	0.0	0.0	0.0	0.0	0.0	0.0531077193187	0.0	0.0	0.0	0.0	0.0	0.0	0.0	0.0	0.0	0.0	0.0	0.0	0.0	0.0	0.0	0.0	0.0	0.0	0.0	0.0	0.0	0.0	0.0	0.0	0.0	0.0	0.0	0.0	0.0	0.0	0.0	0.0	0.0	0.0	0.0
AC104984.5	0.0	0.0	0.0	0.0557181109899	0.216342319761	0.0865697846708	0.0	0.861467312785	0.0746938994999	0.17079322337	0.25696938595	0.0631773104251	0.0860268386999	0.0	0.345280946599	0.153505824726	0.203903769531	0.0711740303205	0.0493099605929	0.0556493871497	0.0976380115246	0.0	0.166983965888	0.0	0.0	0.0	0.0	0.0	0.0523569083015	0.29579198653	0.273624013842	0.0	0.128377793572	0.055889056535	0.114331455649	0.0584311585452	0.160209598244	0.0	0.0	0.0633648057841	0.0	0.0	0.302267461734	0.0982937193262	0.0	0.182327022459	0.0772065422872	0.0	0.0
TBC1D17	11.4120896377	7.07159302436	7.0044690012	16.4210725791	8.07507777127	10.8625831896	11.8355928372	10.9464142983	9.11149086047	4.89206503155	9.84301601396	22.082047762	14.2301626108	10.6817363431	4.50148361036	5.53401708156	17.6376832265	6.48471165187	9.38105113308	7.11674152005	11.5876668615	11.6794591264	8.15618430249	6.30589399721	6.38923549349	8.02735841546	8.95339872189	10.4789748118	5.80094682562	6.64668593716	22.5468494036	4.54706837642	8.67244077194	10.7435138797	6.11515464531	6.85736747569	12.2900513722	6.59343983664	15.8848202997	6.09626853912	7.19562908774	7.38132601711	5.57359540652	6.55661574107	14.8604702996	8.10800007483	11.2585850462	8.13226792924	10.3520505622
SIK1	0.212993465613	1.25589532613	0.200068656008	0.421477974251	0.300854267022	0.523883625286	1.12629239508	0.0855707741449	0.222583540057	0.43456843081	1.94148102256	1.44239773486	0.141981258141	0.202691925881	0.166209739337	0.218163005914	0.165148420785	0.463344976757	0.266754170772	14.4962667179	0.615483167204	1.01263101431	0.668573815666	0.0693273820854	0.315336658948	2.11835958737	0.749686259615	0.467424105329	1.4449906612	0.370658153131	0.0533135614363	0.129402175888	0.0441413616868	1.04795984517	0.138901252708	1.45458425628	0.135879773869	0.0838279615769	6.55634967443	0.891827868228	1.51398459488	0.0775232443575	0.230035065434	0.168986336951	0.165405471857	0.365002329584	0.679594549875	0.624875587271	0.072144323541
AL157932.1	0.334472107939	0.169609568077	0.215434810635	1.34091850581	0.0890003298925	1.38893230282	0.438149066258	0.575893667316	0.184368413091	0.3688757221	1.26856512293	0.935650746131	1.00862321076	1.0068521332	1.70452742784	1.70505643332	1.34213243342	0.527040753447	0.182569110295	2.16342741448	1.20500906785	0.891686773031	0.412169789079	1.32196304196	0.881539366853	1.71939116141	1.08115910994	1.43695991242	1.09848543698	1.3689546484	0.590967567087	0.544300130327	0.0792193547114	0.448344167025	3.59813374471	1.08170078629	0.741465909229	1.21512351848	1.08867712861	3.48000211601	0.748973331535	0.208693428061	1.93984098858	1.06146385608	2.27274940536	1.08759994297	0.428783441463	0.777474438351	0.971066569755
TRIM60P10Y	0.0	0.0	0.0	0.0	0.0	0.0	0.0	0.0	0.0	0.0	0.0	0.0	0.0	0.0	0.0	0.0	0.0	0.0	0.0	0.0	0.0	0.0	0.0	0.0	0.0	0.0	0.0	0.0	0.0	0.0	0.0	0.0	0.0	0.0	0.0	0.0	0.0	0.0	0.0	0.0	0.0	0.0	0.0	0.0	0.0	0.0	0.0	0.0	0.0
AC096734.2	0.0	0.0473966691394	0.0	0.0864724493885	0.0	0.0223921844876	0.0	0.0	0.115922171972	0.0220887309671	0.0531742655453	0.0326829504278	0.0890069832276	0.0	0.0	0.0	0.0	0.0	0.0	0.0	0.0	0.0	0.0	0.0325956109381	0.0273713788528	0.0	0.0	0.0	0.0	0.0	0.0	0.0	0.0	0.0	0.0	0.0	0.0414398960816	0.0	0.0276569247452	0.0	0.156973048122	0.0	0.0938215862749	0.0	0.0777685850165	0.0314405335111	0.0	0.0	0.0
PWWP2A	2.93342387701	4.28739639367	3.6999191349	2.64954595744	1.85356516544	2.77023310946	4.5320160676	4.46851431922	4.16358252696	3.14994125511	3.48196281074	3.15207226207	2.9955840263	2.91578510582	2.90085497787	4.22025475977	5.63388307728	3.06614661372	2.592537455	2.36862939885	2.65743370721	4.37898040582	2.58555818149	3.01573490858	4.18909493187	3.34227015894	1.54231249835	2.49688115906	3.39227727593	4.55795307703	3.80837552169	2.64655278116	2.12030420352	5.4961178005	5.62559936611	3.39579274952	3.05673022714	4.51301594466	2.63790983512	4.04444609822	3.49069318107	2.22457256531	4.17272105454	5.10028141915	4.71743519949	3.49022280126	3.06568085331	2.92036596636	3.17301595369
IGHV4-55	2.92221632813	0.892293814668	1.75318858464	0.576561322418	1.0973885785	0.0263473257694	1.90166219736	1.31092851946	9.13863622577	0.0779708193647	1.90827700523	0.384557541718	35.9218156032	1.5698526379	5.60456029261	1.24584437459	0.537833131227	17.4159757671	0.960472275897	4.0986983405	0.861761579978	3.51828585446	0.0338808046729	7.3254206832	0.483089961002	0.0	1.19977812914	6.2826892998	0.0956082673333	1.50039413457	6.03757334891	2.68452374061	0.0390715023916	0.816466217207	0.03479652998	5.69068674528	0.195037771776	1.84072816382	2.70098428918	0.0	1.84699265861	0.0	0.699157781054	0.688056035284	0.0457524420002	23.1211803843	0.0469952866096	2.71904783195	2.82572455495
AC008443.7	0.493550305617	0.0	0.079474427094	1.11617419089	0.919308285597	0.591208285557	0.517229629436	1.76495742132	0.136027914536	1.59407008479	1.35713262694	7.13338607467	0.391666907902	0.287558870457	0.314402162756	0.885258523079	10.644992456	0.129617746275	0.179600506875	3.64842811362	1.2446861957	1.9736725525	0.608201761933	0.172120726051	1.78258886423	1.62095718232	0.265894821754	0.22923157469	2.1453562426	0.31422888542	9.59241258283	0.160634916511	1.8119012166	0.152672544681	1.45749367851	0.212822431124	0.0729409552982	0.128074865624	4.13785819206	0.230792138141	2.2564343916	0.15397502924	8.58734486409	2.77459994716	4.5172167126	1.4388517328	3.86660406902	0.625772108917	0.0
F10-AS1	0.0831883351709	0.344506724608	0.0468841944008	0.0	0.0	0.0232513570339	0.305128270603	0.771257706091	0.120370025093	0.0	0.220858100538	0.0339369725065	0.0462110596374	0.0282731743136	0.0	0.027486254787	0.255572430555	0.0	0.0264878445391	0.0	0.0	0.0	0.0	0.0676925637229	0.113686398496	0.0415760053019	0.0	0.10142260319	0.0	0.0529635531437	0.146982683695	0.0236907610682	0.172401833095	0.390285210144	0.0921231872852	0.0313874808492	0.0	0.0	0.0	0.034037689438	0.0271659991354	0.0	0.0974214552927	0.290402547266	0.0	0.163234424584	0.0	0.0307633770571	0.0
AC004808.1	0.0240565435272	0.0	0.0	0.0	0.0	0.0	0.0	0.0669100825464	0.0232058716893	0.0265309861546	0.0	0.0	0.0	0.0	0.0	0.0	0.0	0.0	0.0	0.0	0.0	0.0641336038459	0.0	0.0	0.0	0.0	0.0	0.0	0.0	0.0153160899174	0.0	0.0	0.0	0.0347271807596	0.0	0.0	0.0	0.0436982204486	0.0	0.0	0.0	0.0	0.0	0.15268927274	0.0	0.0188817628437	0.0	0.0	0.0
AZGP1	37.8127507315	13.7249269048	56.1530554549	4.18032404706	0.245385681695	0.114955949707	64.5915652181	14.2396918789	66.2438304011	2.85267080753	29.2732212415	14.382423564	32.9496497868	43.1670719052	1.06027731953	0.216580281792	12.2859009323	48.0416002392	6.86707428973	5.72700028703	1.40998115494	1.01937737614	0.549725156812	21.9787772326	5.34846275608	9.8473207578	44.8831247249	1.97441512294	2.59848558014	1.29699872666	6.80136637297	7.14483158849	50.4066678294	15.4599194133	9.06653950181	10.2807664209	25.3429146768	20.7027159871	12.8584103393	26.5310484329	0.889804737891	1.97412075281	3.71277172709	39.8873655074	0.0748583860218	4.66569828993	14.3082974434	3.00389160546	4.81924615854
AL691515.2	0.0	0.0	0.0	0.0	0.0	0.0	0.0	0.0345079896395	0.0	0.0	0.0	0.0	0.0	0.0	0.0276619928605	0.0	0.0	0.0	0.0	0.0	0.0	0.0	0.0	0.0	0.0	0.0	0.0	0.0	0.0	0.0	0.0	0.0	0.0	0.0	0.0	0.0	0.0	0.0	0.0	0.0	0.0	0.0	0.0	0.0	0.0	0.0	0.0	0.0	0.0
AC112236.2	0.882633158549	0.801480479684	0.624697212732	0.708971750726	0.0764665556236	0.126217721556	1.03522439146	0.171273974613	0.752419494134	0.509347837743	0.108991512337	0.619661004501	0.114023738869	0.334861453882	0.442395469251	0.149206450542	0.126122726085	0.943371762827	0.104572129447	0.398304726013	0.530596152569	0.328333692589	0.354124576179	0.200434076254	0.224412914428	0.143621727191	0.348337949919	0.200204617895	0.263705327493	0.1829593037	0.0725346498233	0.105220622827	0.0170157548877	0.488913498114	0.166693909301	0.139404988908	0.106174408304	0.111857101574	0.651917901864	1.31018921498	0.442403922015	0.239071288003	0.560893940827	0.208452479328	0.338730505507	0.112776635588	0.102332931789	0.409899245308	0.292009485651
BIRC8	0.0	0.0	0.0	0.0	0.0	0.0047856939206	0.0	0.246052526324	0.00825835808884	0.0	0.0170467351785	0.0209551592328	0.0	0.0	0.00636253142794	0.0113146774395	0.0	0.0	0.00545184164502	0.00615274566709	0.00539756036069	0.0	0.0	0.0	0.0	0.0	0.0	0.0	0.00578872036503	0.0	0.00756315141914	0.0	0.00709689678189	0.0	0.0	0.0064603057819	0.0	0.00777552244409	0.00591088273183	0.0	0.0	0.0	0.0	0.00543380876828	0.0	0.0	0.0	0.0	0.0
AC092132.2	0.0	0.0	0.0	0.0	0.0	0.0	0.0	0.140647724536	0.0121949223673	0.0	0.00839083709225	0.0	0.00702259907755	0.00859323155157	0.00939539990744	0.0	0.005548401892	0.0	0.0	0.0	0.0	0.0	0.0	0.0	0.0	0.0	0.0	0.0	0.0	0.00402438076912	0.0055841635478	0.0	0.0	0.0	0.0	0.00953978098698	0.00653916727527	0.0	0.0	0.0	0.0	0.0	0.0	0.0	0.0	0.0049612795227	0.0	0.0	0.0
AC011453.2	0.0	0.0	0.0	0.0	0.0	0.0	0.0	1.19116467941	0.0	0.0	0.015791808629	0.892975317724	0.0	0.0	0.0	0.0	0.689189146947	0.0	0.0	0.0	0.0	0.0	0.0	0.0	0.0162576228302	0.0	0.0	0.0386769323551	0.0	0.0	0.0630573859061	0.0	0.0	0.0	0.0	0.0	0.0	0.0	0.0328544538126	0.0	0.0	0.0	0.0	0.0151013670295	0.0	0.0373491111394	0.0	0.0175971580697	0.0
SELE	1.80067819245	0.0447606493727	0.038376528154	0.144271627846	0.186725992018	3.08532069214	0.128348530183	0.361246343886	0.197055050894	1.71679783614	0.507190873521	0.892005750857	11.7469319898	5.91424241748	0.368299676372	26.0308381129	0.956324244274	5.89386168638	0.498670502241	0.864562081886	2.8382102892	2.08257967481	0.970801438322	1.38214632318	2.26179523726	0.351659555423	10.3607642568	0.507334221193	9.38491586239	5.04577475242	1.10619295978	0.739043238025	0.504887322508	1.47444717088	1.65056220552	4.09928030148	0.226983980413	1.01012939819	1.66898833958	1.67476567593	5.53439835821	0.162471361279	0.838780669386	1.00844854026	0.686695757619	5.82852633222	0.135789216359	1.42972207785	0.123008825238
PCBP1	60.8157118462	65.2506423147	42.7657796007	110.687370568	123.874727731	67.8596302495	44.4425864596	97.9913325178	57.087651061	79.3518979236	78.9804658616	118.526699379	71.5192726216	60.0611888773	100.707863507	83.6250611242	113.716316652	78.7401144396	121.335639352	125.915419731	117.634276285	82.1360347127	106.94810931	76.9812406133	121.145785365	92.9471749067	92.2749993922	94.3823676788	59.0485400377	112.221113354	134.894449832	154.779268952	122.412847772	131.121986205	80.0722636264	76.2129287137	80.4687953293	103.278034741	106.102472954	129.990111015	76.4687327011	104.124425716	101.492224719	99.9481992099	102.887882416	78.2596200935	102.362286721	100.794007543	121.12809718
ZNF426	3.45190145993	2.11035133369	1.28052339167	2.11579292621	16.1878971889	3.94685530303	1.69042764503	2.31799981953	2.21840980749	2.33551280657	2.05712067488	2.9198375624	2.78540891633	3.7936988115	1.43513079686	3.01657538139	2.89245186024	2.82343510847	1.15487635619	2.97104292845	2.72115205335	3.80575042208	1.87510695993	0.525028812295	2.14614228776	8.54997540997	2.00088767721	2.47417523252	2.08943503962	1.98059201822	3.2266331166	5.36279892855	1.68100376438	2.87739168174	0.127591899488	4.47588729499	0.984543002044	2.1096365271	0.894141358981	1.87816415965	9.01050391331	2.32826118347	2.00775950987	1.98765649412	3.68635697957	4.0387280465	6.31388886914	3.98808131589	1.61098744119
AL096709.1	0.0	0.0	0.0	0.0	0.0	0.0	0.0	0.0754963529201	0.0	0.0	0.0	0.0	0.0	0.0	0.0	0.0	0.0	0.0	0.0	0.0	0.0	0.0	0.0	0.0662624391372	0.0	0.0	0.0	0.0	0.0	0.0	0.0	0.0	0.0	0.0	0.0	0.0	0.0	0.0	0.0	0.0	0.0	0.0	0.0	0.0	0.0	0.0	0.0	0.0602268931117	0.0
NATD1	3.2290604171	7.56233032018	4.74593363434	3.43217235947	3.75092801814	6.79749249807	5.69941213198	3.8872889923	5.10323990386	2.26745235748	2.47941323403	4.03514801349	4.6934261315	3.27564018528	0.969858304135	3.00084015531	4.53255488018	3.11681918704	5.25951579675	1.67099388743	3.1912640522	3.78849983019	1.74215083886	1.36816953525	0.687409615568	2.81628322104	3.53182845018	1.87264670604	1.90272925728	0.651690152437	4.26034420741	0.735268785868	2.47851672036	5.27068599191	0.568712623028	2.84811312486	0.629531773591	2.70913015291	1.39644754379	3.82260302296	3.22088151258	2.45042312808	3.59479440518	1.03592131534	3.14475434237	4.42564243957	5.45377870807	4.15990607265	1.18309228915
PPIAP73	0.0430391262609	0.152774871494	0.0	0.0309698681433	0.0801665502506	0.120295482421	0.039466032519	0.119707616665	0.0	0.0474661067431	0.114265295192	0.0702318488101	0.286898439734	0.321809058502	0.0639726485013	0.312852235008	0.151114787014	0.0791215026887	0.0548160355971	0.123726677137	0.0271351297537	0.114740268915	0.0	0.0	0.117635801918	0.0	0.0405770013346	0.139927958744	0.0291016065994	0.0548034780668	0.114066586416	0.171596356223	0.214069174394	0.217454195154	0.317744988403	0.129911459197	0.0445247518694	0.351808625919	0.11886301156	0.105660420563	0.252987580038	0.407288787022	0.134407764622	0.218538889619	0.0	0.10134305963	0.25748286063	0.127328319928	0.174936558224
TUNAR	0.029921968746	0.00590073540465	0.01686375135	0.0215310929185	0.00464449680146	0.00836326844433	0.0137189284978	0.0184942187142	0.0962129585278	0.0	0.0198600836525	0.0	0.177297406498	0.155933303532	0.007412586931	0.0	0.0	0.0687592702348	0.0	0.0	0.0	0.0	0.0	0.0	0.0	0.0	0.0	0.0243204287121	0.00337203779745	0.0	0.0	0.0028404391505	0.00413407500866	0.00359952520524	0.0	0.101607719057	0.00515913599866	0.0	0.0	0.00408099956747	0.0	0.0	0.0038934969194	0.00949588547832	0.0	0.0	0.0	0.0922105249626	0.0
MRPS18CP6	0.544454597228	0.18406060751	0.175342682198	0.11193593598	0.0	0.26087396995	0.213966068679	0.504776063695	0.300115398888	0.0	0.309746058042	0.0634606167499	0.0	0.264347840555	0.346829291651	0.0	0.273090848281	0.0	0.0	0.055898935971	0.0490379250706	0.103677866307	0.0559109243033	0.253164117242	0.0531471167858	0.155490531039	0.0733297378379	0.568967159601	0.0525916926437	0.0	0.0687127568393	0.0443006608316	0.0	0.112279360214	0.746486992935	0.117386363355	0.0804640134679	0.0706421904562	0.0	0.0	0.101598400354	0.0566186206174	0.0	0.0987344983366	1.28353039082	0.0610482108085	0.310211039863	0.057526135573	0.0
LINC00494	0.0165031093084	0.0292903297869	0.0232525084029	0.0059376103053	0.103745508239	0.0092253243417	0.0491823369094	0.956275164842	0.0756178012064	0.443639866604	0.528510965433	0.15484752774	0.54546417992	0.120591410232	0.0797223371785	0.00817918761621	2.57489136938	0.0986007499016	0.754052984443	0.0681982974774	0.213298643635	0.94042532728	0.0	1.01389097525	0.287555737015	0.0824795157512	0.0077795107221	0.761224404963	0.0278971157458	0.338852094941	0.280653365292	0.0352487417891	0.0171007527118	0.0446687036055	0.371604426732	0.765887383558	0.0640228651404	0.311017198657	0.18515797977	2.2384476776	0.177845534778	0.231255550576	0.444514356666	0.0523734375097	0.052064624769	0.751282168028	0.00822752876895	0.280734109757	0.662399524759
RNU6-481P	0.162100634422	0.0	0.0	0.699861132434	0.150967849304	0.543690610269	0.0	1.95373272183	0.469105611813	0.893871075583	0.645545522836	1.71936755101	0.720374275469	0.220372218481	1.44566228109	0.642715976422	0.711439943535	0.297999678351	0.0	1.39799581924	1.02200535428	3.67329711374	0.349573909896	0.923339221996	0.443058207224	0.324059704877	0.6113095902	1.58105516001	1.53449779845	1.96088893251	1.14564073085	0.830947909242	0.134376755889	0.234002778763	1.19674047034	0.611615865146	1.00617616841	0.588904989597	0.895360629135	0.132651556034	1.2704547633	0.589997775593	0.379670531374	1.02886883781	2.20295870266	1.78123844994	0.0	0.479563672254	0.329436602637
RBM28	1.85188685201	2.49905256199	1.15584048299	1.60553566462	0.890858747703	1.9060412038	2.1081443183	1.66928974312	2.02156548572	2.77781732663	2.40678569918	3.43669278099	1.74287577409	2.58447748705	4.53433866659	2.71843148307	2.91330755751	2.69400837418	1.93256756181	2.9792660179	2.32549053946	1.65685280978	2.77872994573	2.04511880964	3.68417448237	1.25991333198	1.1687741563	3.07083044315	1.87014414929	4.33196866058	3.07888238644	2.8256092868	2.85191923823	1.64360183202	3.62782226344	1.43622948028	2.62717083277	2.46832700496	2.29379728553	1.80351269729	1.83353543238	2.29743631489	2.92066649323	2.97738403873	2.90236466812	2.73287513978	2.69126064863	1.91624466858	2.19505356639
FAM83C	0.0	0.052204153227	0.161627483527	0.0277793316478	26.472320381	0.0030829303285	0.136543688343	0.132940795698	0.0425600851841	0.149016408562	1.91077369541	0.00899950240714	0.0980350365344	0.149951207488	0.184442604224	0.0255110898961	0.048409585983	0.0	0.0632170941529	0.0396358115152	0.0208625576294	0.102919649797	0.00792886239722	0.112193160065	0.0339161409823	10.5952582745	5.15273728268	0.116547309358	0.011187231281	0.073736380744	0.00487216050085	13.3217932836	0.155441220326	2.59936536645	0.0407158125044	0.0208085524867	0.547718155905	0.591058378271	0.849133544189	1.52091652115	15.6902173169	0.112409115146	0.064586243016	0.0280035524694	0.0160606346481	0.0129860899939	6.85721750207	4.18501264447	0.330641219785
GOLGA2P11	0.0	0.0	0.0	0.0	0.0	0.0	0.00905053742706	0.0213514913133	0.0	0.0	0.0	0.0	0.0	0.0	0.0	0.0	0.0837480328069	0.00302408626551	0.0	0.00709339684457	0.0	0.00438546361655	0.0	0.0	0.0247287324499	0.0	0.0	0.0160444709903	0.00222457273512	0.00418926435147	0.0	0.0	0.0	0.0	0.0	0.00248265924016	0.0	0.00298808961907	0.0159006333275	0.0	0.0	0.0	0.00256858541079	0.0	0.0	0.00258227447084	0.0	0.0	0.0
THPO	0.181146400868	0.0535842238573	0.0510462377679	0.026069674907	0.025305837925	0.339226978679	0.0498323063347	0.193136622953	0.14852969676	0.0549392300763	0.0360696454013	0.790722598574	0.261629403963	0.166228548092	0.0471192797447	0.263351333072	14.501337953	0.149855712925	0.0173035475292	0.0130187600225	0.0171312646853	0.313903012453	0.0195323281247	0.0442210951526	0.111400797273	0.108640381478	0.0426959047986	0.0809791959676	0.324585491047	0.0230661113952	2.00838597314	0.0309526288212	0.0225247721359	0.0130748288917	0.0200602449598	0.0410086042218	0.131179451722	0.0575835296616	0.0500279829334	0.103766073597	0.124225929206	0.0329659331532	7.48853036059	0.109226649988	0.0791290276264	0.277251326058	0.054185688164	0.113880720604	0.0184071626539
HMGN2P13	0.0	0.0	0.0	0.0	0.0	0.0353861893545	0.0	0.528198936306	0.0	0.069813288385	0.0840308648946	0.0516486041432	0.07032851047	0.0860577641515	0.0	0.0418312709715	0.111130034976	0.0	0.0	0.0454943894946	0.199552140342	0.168760322529	0.0	0.0	0.0	0.126548862853	0.0	0.0514516125673	0.0	0.0403025577754	0.0	0.0360549173921	0.104951188906	0.0456903235907	0.140202077	0.0	0.0654871350487	0.0	0.0	0.0518018850206	0.0	0.0460801182397	0.0494218331594	0.0	0.0	0.0496852226653	0.126235514397	0.140456148534	0.0643243001499
AC073941.1	0.0	0.0	0.0	0.0	0.0	0.0	0.0	0.179006194864	0.0	0.0	0.0213584944166	0.0	0.0	0.0	0.0	0.0	0.0	0.0	0.0	0.0	0.0	0.0	0.0	0.0	0.0	0.0	0.0	0.0261553652012	0.0	0.0	0.0	0.0	0.0	0.0	0.0	0.0	0.0	0.0	0.0	0.0	0.0	0.0	0.0	0.0	0.0	0.0	0.0320858357557	0.0	0.0
AC138956.2	2.23379586374	3.10950874809	1.99950433621	0.82732952682	1.46850544323	1.96487177935	6.77761836868	2.34510546258	3.517403631	1.43104018975	1.98411513758	1.31332227126	1.277368211	1.09413971733	1.51365586691	1.25905787553	2.79698302044	0.392535561161	1.3806788966	1.44013868563	1.01484357433	4.77291268243	0.991783554971	0.534617406675	2.15487400786	1.34625939895	0.836208999095	1.57531584993	0.621936607703	3.80645445293	1.24789133586	1.66521821122	0.490169757277	4.90807532844	1.09134571301	2.33016377714	1.767160417	0.895068663166	0.589700111329	1.47851213496	2.63896072283	0.741296447591	1.25669987121	4.7955420641	1.59440328182	2.03690592768	1.08089159202	1.89509394348	1.20169488007
CNIH3-AS2	0.172156505043	0.0	0.388103405759	0.0	0.0	0.0	0.078932065038	0.0	0.207586023424	0.0474661067431	0.0285663237979	0.175579622025	0.0	0.380319796411	0.191917945504	0.113764449094	0.302229574028	0.237364508066	0.0	0.0309316692842	0.135675648769	0.172110403373	0.0618766060528	0.0350220832164	0.058817900959	0.0	0.284039009342	0.209891938116	0.145508032997	0.0	0.0	0.0735412955244	0.749242110378	0.0310648850219	0.0953234965209	0.0649557295987	0.0	0.156359389297	0.05943150578	0.176100700939	0.112438924461	0.0	0.100805823467	0.0	0.0	0.10134305963	0.0	0.127328319928	0.043734139556
LINC00920	0.0727074573582	0.0477940329235	0.0182121183653	2.05785902611	0.127904293378	0.180639327119	0.27409315831	0.65161756682	0.218202206643	0.142553076982	0.707784890897	0.145010612844	0.807778792823	2.46012171987	0.546359790053	0.314971740347	0.276556952433	0.163365450125	0.221217298757	1.03927239271	1.20712779595	0.366132083065	0.691061107702	4.12833204879	0.391932137899	2.56787506244	1.5613735283	2.12089921539	3.89474920291	1.12640674517	0.157012009806	0.0966278503373	1.09159990659	0.227408848575	5.53477138998	0.243848710091	0.25072391714	0.476925268124	0.0948219017464	4.72683152976	0.411551601247	0.0646881585349	0.20813796713	1.73824682598	0.0705785225452	0.507265990137	0.966610086949	0.394350099378	2.48734608619
AC016355.1	0.237599560043	0.361457572674	0.497376160169	0.553619221526	0.0948349894843	0.189741993799	0.414998332816	0.587423677516	0.818563282191	0.224604786898	0.44306684993	1.17238625373	0.69135724252	0.0538352223231	0.243851383899	0.553275179529	1.59895315163	0.18719744961	0.468332045814	0.357782361218	0.770404036139	0.542939276394	0.715718185602	0.211754526636	0.193278001358	0.633322162955	0.618686777036	0.248296823074	0.175957463516	0.410597095458	0.349838921808	0.380211216282	0.281375985912	0.432821186682	0.175412644283	0.0939167479814	0.280915459935	1.14064327486	0.476518169142	0.972172362715	0.177349849542	0.469458112634	0.883338700958	0.337519985997	0.032948921049	0.106565565638	0.564066062372	0.89538885904	0.724309242783
AC004801.4	0.0167205345917	0.00659471649658	0.0125647230496	0.0	0.0	0.0	0.045997204353	0.175689134912	0.0268821232133	0.00307339990641	0.0221958132852	0.0136424012229	0.0371529791815	0.011365598029	0.00414218787693	0.00368308748271	0.0146768780125	0.0	0.0035493030761	0.00801122282875	0.0	0.0	0.00400647047546	0.0	0.00380842128639	0.0	0.0	0.00906024540067	0.0	0.00709697996817	0.0196953017676	0.0	0.00462028048847	0.00402286268118	0.0123442702757	0.00841168349237	0.00576589813732	0.0	0.0038481518042	0.0	0.00364017404867	0.00405718264707	0.0130542245685	0.0141502526536	0.0	0.0	0.0	0.0123666403272	0.0113270297179
FXR1	5.43193120614	4.85742722952	4.29810677141	6.6131767692	3.02862496421	6.19521934062	6.02203068558	6.57690104844	4.5860839758	5.11229146655	6.94993253077	8.28275818907	5.51211223856	6.48865832182	9.13477304172	8.92009689045	9.00302636759	6.23091023163	6.23103799363	4.55329619735	6.71060042971	9.11073335703	5.33417769777	4.11684675372	7.61901881351	4.74205486256	3.26670781012	7.72720925499	7.18524074902	3.70478604267	11.6314040727	7.83914783893	6.21700404274	4.45762286919	6.50773052082	9.51185967677	9.70114705466	8.33401447023	8.12669388021	7.30410016778	3.99504481412	7.39603864942	6.64272242038	8.65258719532	20.0676723902	7.15247097629	5.99861655383	3.93129620806	6.62942651941
AP003071.3	0.995191599851	0.056073108572	0.0	0.034100701808	0.0882708189917	1.90737361635	0.130367304141	0.175745608437	0.320000094032	0.026132296472	0.125816704815	0.0	1.05300611305	0.547618941827	0.0	0.626326133671	0.124793563866	0.0871201245453	0.0	0.0	0.149391493043	0.442188932528	0.136263782728	0.0	0.0	0.0473693830899	0.223395239588	0.269628942361	0.448610012114	0.0	0.334927754649	0.0809757980774	0.157140031477	0.136821296873	0.0	0.10728343864	0.0	0.258249319209	0.0654396088234	0.116341938489	0.216659976711	0.0344971376986	0.0739977174081	0.0	0.0920049106889	0.632332697199	0.0	0.245350539971	0.0481553503854
ZNF385C	0.165735886559	0.128067130966	0.106751141541	0.462434244097	0.0850518948202	0.115336343384	0.260531227152	0.45156476926	0.11745936146	0.518507976098	1.22800097199	1.03212604489	0.308139815374	0.524200530623	0.226237125696	0.0804648316815	1.14601765007	0.170995330255	0.202470852232	0.289272633358	0.439294891165	0.707852140654	0.301491591036	0.839457753227	0.15022766338	0.0473324334931	0.127554848189	0.252923605616	0.164666969011	0.189503758401	1.26695175208	0.0616477214692	0.300015498863	0.717751502958	0.811557134479	0.127618755013	0.185453232289	0.623615701981	0.677238697398	0.462236867155	0.0729000222509	0.167426825866	0.900483533428	0.637605748765	0.909481460166	0.159287258311	0.49913246683	4.11266997167	0.199345120511
BX255923.2	0.0	0.0	0.00638077972099	0.0162935468169	0.0	0.0	0.0	0.0472345001788	0.0	0.0343370187977	0.0225435283758	0.0138561203021	0.0314458418224	0.00384788305769	0.0378637069377	0.0112223579434	0.0198757373259	0.00520332336546	0.00720981147051	0.00406836250703	0.00356901347609	0.04527447295	0.0	0.0	0.00386808323866	0.00565835320199	0.0	0.0552130881597	0.00765531818508	0.0108122397165	0.0050009610885	0.00322423216888	0.014077982585	0.012257652086	0.0125376530998	0.00854345921288	0.0	0.0102827731539	0.00390843616667	0.00926482799977	0.00369720027398	0.0206037082208	0.013258729392	0.0287438552599	0.0109901427259	0.0177725209012	0.0169330275512	0.0251207471921	0.0
EGR4	0.0437814923428	0.0345355620317	0.0164499024528	0.750846668586	0.0203873284083	0.0693432351759	0.086984663175	0.568271243772	0.0281555464669	5.13831089174	1.02191005953	0.011907208696	0.243205871293	0.92751950349	0.298265408925	1.0897600436	0.826252043804	0.617061176628	12.142074739	2.63258825671	0.851097853929	1.17692043187	1.00710228648	0.813464129769	0.797765724408	0.306336624677	1.56164268367	0.130479730987	1.24334991999	2.98255882758	0.225621820417	0.05818538625	0.0181467979135	0.273872835726	0.414806257263	1.22791469569	5.54081222232	0.238584562466	1.4056163684	0.304534935329	0.104846813659	0.2655858729	0.165210722038	1.88498986191	3.77537525607	0.292091418395	1.11317737369	0.53428880734	1.51260878468
DMAC1P1	0.0510140231857	0.181083156506	0.0	0.0	0.047510470222	0.0	0.0935577123833	0.0	0.0492100984941	0.0	0.0	0.041622698633	0.0	0.0	0.0	0.0	0.0	0.0	0.0	0.0366631256516	0.0321631096787	0.0	0.0	0.0	0.0	0.0	0.0480956809937	0.0	0.0344939631163	0.0	0.0	0.0	0.0	0.0	0.0753242531332	0.0	0.0	0.0926659321866	0.0	0.0417462249872	0.0	0.0	0.0398281831932	0.0323791075428	0.0495202901649	0.0	0.0	0.0377303771553	0.103675636712
RNU6-43P	0.486301903265	0.191801474181	0.365433814301	0.116643522072	0.301935698607	0.181230203423	0.0	1.35258419204	0.156368537271	0.0	0.215181840945	0.132259042385	0.360187137734	0.0	0.0	0.0	0.0	0.0	0.0	0.116499651603	0.102200535428	0.0	0.116524636632	0.0	0.221529103612	0.0	0.6113095902	0.131754596668	0.0	0.309614041976	0.286410182714	0.0	0.0	0.234002778763	0.119674047034	0.489292692117	0.335392056137	0.0	0.0	0.0	0.317613690826	0.117999555119	0.0	0.0	0.0	0.127231317853	0.161628649274	0.119890918063	0.164718301318
AC068522.1	0.553021584679	0.892293814668	1.47338677012	0.217058380204	2.34109563413	0.590180097234	0.553210821049	1.39832375409	0.630459812591	1.13664127785	1.10116968171	0.984467306798	1.22881235105	0.854341571649	3.02646255801	0.930230466357	0.617818571255	0.554538531888	0.928456533367	1.22848038415	0.50715164247	0.469104780595	0.867348599626	3.15005873707	1.13365110848	0.603032842118	0.805776916358	1.4710687141	1.15579772065	1.92050449225	0.888286653633	0.544063478097	1.4169931534	1.23377117267	2.63525720382	1.59339228868	1.5603021742	1.87212042707	0.312403002122	0.575976901272	0.591037650755	1.35408764845	0.785019262938	0.446737831604	0.878446886403	0.670822513551	3.75962292877	1.4873424038	1.89020218817
TJP1	12.3853806349	14.2083433283	6.96466892839	22.6649701572	27.8675794603	20.2196277609	8.69717145209	17.6909367306	11.6429389358	12.5513385158	16.1069004208	15.1441593331	9.28689697609	19.0595755158	13.7658747214	18.0875147903	13.9408756836	11.6773680439	15.4175197303	16.2731553291	19.9070947769	19.7460363638	25.4830329355	15.6637347538	29.4091045077	23.7857378189	12.3750848966	12.1241831318	11.2833994289	19.0263348618	28.7851005177	31.5427941092	10.1765014286	15.1563381693	14.5602149068	19.959938524	7.85913055184	23.6123324496	39.2877627218	30.1652700064	43.0140570268	23.8688222158	14.6511145049	17.525303337	36.1488886725	19.4677243697	19.7245204428	15.7845945526	20.0389866269
AC127164.1	0.119875659821	0.293461740763	0.0745498915734	0.044616981155	0.0269482648066	0.0254180111331	0.284285231861	0.325753448432	0.235260861723	0.141323658613	0.255156637184	0.0438446920777	0.142366627248	0.146109511872	0.291848528107	0.109263758305	0.0653114075905	0.0797909052973	0.0552798032958	0.0594159328958	0.0416985978675	0.506924476919	0.0772572781483	0.0437275247786	0.12428015012	0.0702412539527	0.0935321155645	0.215027520968	0.131366427693	0.12369312179	0.310402837438	0.120074217263	0.0376933845761	0.0835405535242	0.0885006119987	0.149726362411	0.153947831297	0.060069431732	0.0684963684348	0.121776404634	0.0944918392234	0.102307526578	0.0742269763038	0.0577206206911	0.152479063139	0.103822695979	0.255539670945	0.0550309600072	0.105009879892
AC018709.1	0.0	0.0	0.0	0.0	0.0	0.0	0.0	0.0	0.0	0.0273269157393	0.0657841628032	0.0	0.0	0.0	0.0	0.0	0.0	0.0	0.0157791873897	0.0178078038879	0.0	0.0	0.0	0.0	0.0	0.0	0.0	0.0	0.0	0.0	0.0	0.0	0.0205404469716	0.107306988547	0.0182930329038	0.0	0.0	0.022504583531	0.0	0.0	0.0	0.0	0.0	0.0157269950922	0.0	0.0	0.0	0.0	0.0
LINC00989	0.0932932382777	0.0183978106117	0.0	0.00559428814959	0.0144810039224	0.186875877622	0.0285160217036	0.180196360063	0.0299980878314	0.107176384006	0.0619214441447	0.0253728687319	0.0259121629791	0.042276696329	0.0115557944178	0.0719250360585	0.0136484220454	0.0	0.0445579921808	0.0111747760838	0.0637207282742	0.0310894184488	0.0391201043646	0.0316313302022	0.0159369884042	0.00777104177988	0.0293187477147	0.00631902368599	0.0473113075464	0.00494975384602	0.0274727831021	0.00442808039688	0.0322239194982	0.0112229033293	0.00573963381114	0.0352001241976	0.0241283841372	0.0635494738886	0.0107354983547	0.0127240847115	0.035543501334	0.0113186484964	0.0971157851057	0.00986902426225	0.00754679455673	0.14645003328	0.0387589992657	0.477252910498	0.00789998128241
TGFB1I1	33.2674124695	2.9133731602	2.03359217002	1.62623047023	5.17822796675	40.1740200214	3.20568930104	1.27979103534	5.01044963605	2.18620383644	6.74795995366	2.99116443184	19.0417533532	12.3136189054	2.36910147183	12.350622752	7.76879777542	4.213692287	5.44196516418	3.05003548359	3.55609817876	11.369660604	5.19447980849	3.1425173315	3.64789100739	1.73275677844	5.13305450457	7.07104949024	16.0952675204	1.75975154822	2.87287489492	1.50663243182	3.16413363214	2.98902494473	2.97672302961	5.13562623912	2.2815412414	6.91006923524	3.83001570619	5.41426053998	2.85773942154	3.32532486802	5.81463462942	3.71445834484	3.03830764199	10.4263745476	1.26114021768	5.33267170291	9.6752414479
MTCO2P6	0.0	0.0	0.0	0.0	0.0	0.0	0.0	0.0234755082803	0.0	0.0	0.0	0.0	0.0	0.0	0.0	0.0	0.0	0.0	0.0	0.0	0.0	0.0	0.0	0.0	0.0	0.0	0.0	0.0205806450269	0.0	0.0161210231102	0.0	0.0	0.0	0.0	0.0	0.0	0.0	0.0	0.0	0.0	0.0	0.0	0.0	0.0	0.0	0.0	0.0	0.0	0.0
PRRC2A	42.5731751892	33.5433949283	18.5640578122	47.0863089152	39.5660315721	51.7213006786	32.4901352472	37.8016078339	31.7447515898	57.1682674884	47.7324905479	66.4734817631	47.1972589107	58.5317799499	42.1900108154	57.4194979074	55.7430328077	30.9344589858	111.789700116	56.2949322511	57.4942314585	49.5834305559	35.9818234368	45.536100665	56.8626687455	53.4191003196	28.7366813136	54.5597302545	70.6005710425	65.5038466376	49.8117582702	58.9718975536	83.5819293764	77.0473595826	30.7814647031	45.1731895705	39.9323522154	47.8627926951	86.7093411379	95.5502619736	36.4479161844	56.8728857426	90.5391825822	35.1427167678	92.2418220722	47.1664571481	36.7894467919	56.7416027824	40.65415738
RNF26	10.405616039	12.2090894613	6.77645674808	22.0508572613	9.07080057594	14.2567109756	9.25069924703	14.1535751492	9.25721938948	8.67901667262	20.6947487398	43.1863500671	15.3219757091	9.88203745136	11.8128123685	16.9150530307	21.8129477801	10.9203997666	24.8294317538	15.6724009244	27.4622409681	20.3079160131	18.8341776332	12.3363685936	23.2018152953	11.5332465257	10.6728578641	23.9464334004	16.5041298659	17.1606758151	22.1459711354	8.32292903267	8.45570678525	20.1016111484	11.1326921809	13.2059869371	5.53047901969	23.050442823	19.0223574208	32.8029163791	10.5071592888	30.4028584646	28.7400284248	6.97980632563	17.6887116128	14.6053518194	21.4952764967	14.4531577506	20.0722282229
RN7SL750P	0.145754351959	0.172460149053	0.0	0.104881150099	0.203616300952	0.0	0.0668269374166	0.270264254991	0.140600281412	0.040186640793	0.0967414158871	0.0594609980472	0.0	0.0990749049475	0.16248515134	0.24079345055	0.383818860294	0.0669873226545	0.185637498703	0.157127681364	0.045947299541	0.680004829013	0.366709885871	0.177906296675	0.39838006868	0.145690707655	0.0687081157053	0.118468418853	0.0	0.324791200896	0.32191060452	0.124525807127	0.120826158656	0.263007324871	0.161409113857	0.384958221004	0.452356512689	0.198569854686	0.0503170101457	0.23854985707	0.523573269051	0.0	0.284487022808	0.0462558679182	0.0707432716641	0.057200634497	0.0	0.16170161638	0.0740540262229
AC020980.1	0.0	0.0	0.0	0.0	0.0	0.0	0.0	0.0	0.0	0.0	0.0	0.0	0.0	0.0	0.112580687101	0.0	0.0	0.0	0.0	0.0	0.0	0.0	0.0	0.0616327490665	0.103509231819	0.0	0.0	0.0	0.0	0.0	0.0	0.0	0.0	0.0546687714578	0.0	0.0	0.0	0.0	0.026147267281	0.0309906473704	0.0	0.0	0.0	0.0	0.0	0.029724347184	0.0	0.0	0.0769644464675
ARHGEF2-AS1	0.389284067202	2.25187366694	0.731323281738	2.24095185548	0.0402831917094	0.0241790919779	0.594943058796	1.92487459415	2.16966219794	1.33567967204	0.488049586882	0.0705821323453	0.0961097848817	4.14558062373	1.15725085344	0.171497779245	0.0759342383623	0.0397580618249	0.137723580708	0.497375071183	1.49987568826	0.807187777083	0.310926087771	0.140787027793	0.413778799515	0.172939593126	1.3049401726	1.44141500145	0.0292467517694	2.28568770306	0.229270994142	0.837624963653	0.215136851074	0.468297331565	0.319329751438	0.0979195474873	2.01360692058	0.54998732819	0.866054872882	0.74331183643	0.169499575653	0.755667973926	0.067539063769	0.247082466536	0.0	0.169747518832	0.819429037343	1.27963373893	2.19761324702
SRCAP	16.1281896049	17.6908727792	8.68023287434	28.5411138395	12.5183470893	15.4872465175	12.8698124079	23.6324964138	14.9305148523	19.5094115353	20.3907187031	18.1713433681	17.7592328327	22.4406380771	20.370436607	20.4305737234	22.9045886246	10.1750822983	51.9030277412	19.9790602125	23.7282577372	22.0289469977	18.0700112402	12.717775354	15.4823212558	13.071937582	14.302971374	13.7835345523	19.7679916767	27.9362588561	18.0701262868	16.1814327447	12.0870196247	13.7657292486	7.99449306869	13.2224253617	11.9893700891	12.9960097422	34.9882488261	19.6283607468	18.9962135535	13.5967975083	12.9699153573	25.7162916471	20.2528410579	19.0440804038	15.4055570963	17.673744639	21.7506116844
WEE1	7.3554281379	6.93495504449	3.40904776533	6.37078915034	8.76303085788	5.22098539004	5.13519336797	3.66728907061	4.73565305456	3.38103662534	6.65887531698	11.2306952017	3.05975835172	11.9468743321	3.90942193547	4.75640431387	5.21226206148	3.81361532307	5.7707864781	10.7249662489	5.50974712506	4.7071142802	7.22798322943	1.95080092085	16.8778250101	5.57702578145	3.2567007284	5.19261992567	11.8802749512	16.5004054513	7.36874592879	11.0552517276	5.43291376388	5.76159975307	16.5445127872	7.29866453694	13.0512124713	6.5099848409	11.8678651028	8.00249693969	16.969649041	4.78717515414	20.2999149969	3.16957082603	26.6558411779	5.29431836562	9.43987236465	12.0827050852	4.24454048992
AL138995.1	0.231263571775	0.5776776252	0.405496188017	0.221881899764	0.0957247992621	0.574566867148	0.282752197425	0.119116467941	0.396596941937	0.113356094918	0.153496379874	0.0838620298384	0.770800474751	0.314397698367	0.401037425383	0.39054914024	0.0676658435184	0.188953870125	0.19636322085	0.369347043601	0.210608807081	0.239764665637	0.166241814928	0.397280135094	0.0877911632833	0.205477857314	0.314937644433	0.71010847804	0.225871580702	0.114518971575	0.0908026357047	0.0878137543595	0.106506021334	0.0185468869094	0.18970552641	0.387809763382	0.0797487777927	0.233380866248	0.319345291058	0.2523327377	0.436346315002	0.448922751918	0.120369620317	0.407736909798	0.0498871071291	0.665561160503	0.0	0.266069030013	0.0261109010979
AC022523.1	0.0	0.0	0.0	0.0	0.0	0.0	0.0	0.22088905456	0.0	0.0	0.0	0.0	0.0	0.0	0.0	0.0	0.0	0.0	0.0	0.0	0.0	0.0	0.0	0.0	0.0325599094595	0.0	0.0	0.0	0.0	0.0	0.0	0.0	0.0	0.0	0.0	0.0	0.0	0.0	0.0	0.0	0.0	0.0	0.0	0.0	0.0	0.0	0.0	0.0	0.0
OTX2P2	0.0	0.0	0.0	0.0	0.0	0.0	0.0	0.117035830946	0.0487086855545	0.0	0.0335144934223	0.0	0.0	0.0	0.0	0.0	0.0	0.0	0.0	0.0	0.0	0.0	0.0	0.0	0.0	0.0	0.0	0.0	0.0	0.0	0.0	0.0	0.0	0.0	0.0	0.0	0.0	0.0	0.0	0.0	0.0	0.0	0.0	0.0160245947082	0.0	0.0	0.0	0.0	0.0
AC020688.1	0.208470767826	0.29600131352	0.250650116219	0.420028836693	0.129435575925	0.24084158043	0.305861752022	0.528292988823	0.201098960192	0.421508916651	0.424328934748	0.249469379627	0.262492148854	0.292858432974	0.640392866768	0.33981203935	0.304984270666	0.319370648874	0.212412137939	0.289662194651	0.622129381124	0.537247404974	0.289724316882	0.463677789251	0.417852171396	0.541787319091	0.327574750358	0.553517107635	0.563843627863	0.539757172002	0.491120024845	0.189981680105	0.587575285966	0.48150571784	0.933706887797	0.304141671402	0.891422636384	0.340814606359	0.412615610442	0.398060959413	0.17246491278	0.242806776879	0.21701253663	0.626307416732	0.431715350155	0.392704356066	0.485015457958	0.370047929792	0.353062064124
ASF1B	0.361349330898	12.3279065575	0.975838343094	10.882830484	2.72731544773	0.475532636629	1.39443222363	6.19777872254	1.32892896194	9.24062502277	21.1457252483	14.0472994805	8.59790460118	5.78749669357	8.29713311722	13.093478309	17.6631640356	5.62571397991	10.9207865502	17.8217162347	17.3239666281	9.87423678797	22.1872213934	11.2225103951	11.2705335207	9.95534198829	7.40974085309	14.9115437815	8.90794620408	20.8923631597	18.1028887491	10.9295537042	20.0822095695	11.4269833507	28.9393557426	8.43031770789	11.5184025738	15.1515234259	8.12396956256	14.6927143412	8.91409107307	18.8348083294	8.87490852924	8.28056325796	12.3134436786	6.78324052075	24.4851970359	21.1634008736	26.0701028149
LINC01006	1.11577089056	1.29949853483	1.51414421872	0.673789951668	0.472707604833	0.662857241253	2.1185015801	2.27580365779	2.00490184329	1.31981281995	0.755090667898	7.32576296223	1.13753349579	1.90054360422	0.0943047859529	2.01824274365	2.27757698573	2.38099036648	0.95574745012	1.26415641121	0.587601514362	2.49632448835	0.997073448517	1.92268056245	1.49194039217	3.66075468076	0.470279665821	2.99808182998	1.8609684541	1.3121105679	2.76771656383	0.431149140823	0.43889401072	1.75280714138	1.28891122352	1.24810369736	2.62995937864	2.86132949032	0.996947017367	6.68150226561	0.900199247334	0.700733987763	2.10092661597	2.2800968919	5.97191713179	1.62444607161	1.73204424635	0.919083051996	1.33831542143
CDKL3	0.24964664274	0.24168115098	0.159884765007	0.0816542810713	0.0898300680024	0.234704080913	0.249732068383	0.368220681073	0.224399336934	0.212751257636	0.237249066047	0.254610554281	0.163892806211	0.177407925968	0.14336820899	0.281201379936	0.493050920632	0.13559618992	0.166205375842	0.0978642804438	0.110892762844	0.158823502753	0.195770537698	0.106188972631	0.11630821436	0.226852393993	0.112333386423	0.212134813477	0.433515885812	0.202290626924	0.350868869566	0.0614006869295	0.169322624692	0.298952519614	0.21362815658	0.184104978445	0.246524681106	0.206126378433	0.101852031005	0.0835743856466	0.240868304405	0.0702130162776	0.252492702088	0.12604232246	0.583811337109	0.218211906936	0.248919751646	0.100713077392	0.207554758482
HMGN5	5.96585352271	5.41100855906	4.66109620095	6.89649996293	1.43082028698	4.41047253955	5.56931713368	4.85217185115	5.09699298309	4.20422788919	6.51851348307	0.562319902062	3.98799914503	2.66444241476	9.15032618966	4.63499485783	15.5020879087	3.26646377563	2.18531295555	5.27305583667	4.05100756425	8.39254304285	1.1559861303	8.05590540581	0.446404983831	1.63612594374	0.636232601225	0.857768233024	8.06781816133	12.3729853262	2.99989771468	2.24077729978	0.0952206151001	1.30580524143	25.7639499428	2.41076899163	5.66675141869	1.88438627828	1.07065267284	0.387742255262	1.34100636957	1.0870025243	1.83842673415	4.23769611135	6.12567629084	2.69344908233	0.536866684779	3.22832101223	2.70646622824
AL590762.2	0.12150450356	0.0359417823772	0.0342394204293	0.0655736787833	0.0	0.101882478632	0.111417240667	0.619572521513	0.175811910557	0.251254479214	0.120969125995	0.0	0.101243494932	0.0412956696629	0.0451505732855	0.0401462985856	0.133317117265	0.0	0.0386880251237	0.0	0.0766056552767	0.202453276589	0.109178074603	0.197742900683	0.0207562294978	0.0303628620156	0.0	0.641928700402	0.123235875232	0.154716649113	0.858728954125	0.173013088712	0.151085599441	0.0438499077543	0.134554707874	0.0687666174123	0.219972548202	0.275888064303	0.0209727642989	0.0497152942054	0.178553405876	0.331680010447	0.0474311113334	0.0771201160388	0.0884600629916	0.119209728637	0.302876803368	0.112332121128	0.0617333038216
LINC01704	0.0415941675854	0.0	0.0468841944008	0.0149650561891	0.0	0.0232513570339	0.0381410338253	1.2918566577	0.0200616708489	0.0458725204256	0.0828217877019	0.0848424312664	0.18484423855	0.0424097614703	0.0618248857219	0.178660656116	0.0730206944444	0.0191162863211	0.0264878445391	0.0448397939623	0.0262241182032	0.0554440388164	0.0896988210045	0.0846157046536	0.0994755986843	0.020788002651	0.137251463747	0.0338075343968	0.0	0.0264817765719	0.0	0.0118453805341	0.120681283166	0.0150109696209	0.0307077290951	0.0470812212739	0.0	0.0755549566989	0.0287181017139	0.034037689438	0.0543319982708	0.0	0.340975093524	0.0396003473544	0.0	0.0326468849168	0.0207365293433	0.0153816885285	0.0
AC145676.1	0.450063837287	0.245781529789	0.0682908999281	0.0685076973449	0.0080606586205	0.372543823853	0.0634922599008	0.0401215648004	0.141933318012	0.0811353037168	0.0287231249765	0.0353086764851	0.144236615784	0.141196571123	0.0385942774641	0.417519501982	0.144347046428	0.0	0.0496052298181	0.031101453896	0.114593115322	0.27688819385	0.0186648744306	0.0422571842402	0.626891989313	0.138420712263	0.0571196211402	0.0633132118718	0.0468181535311	0.0661251546734	0.0917541603304	0.014788993062	0.0071748068264	0.0812120422305	0.00638978195242	0.300436455913	0.0537229790519	0.0393044123546	0.0717092719442	0.13457116438	0.0452224416745	0.0945056317192	0.40543659538	0.12085614991	0.0420082301798	0.0951060449821	0.0	0.032006806968	0.0527690366499
AP005264.4	0.0	0.0	0.0	0.0	0.038278577904	0.0	0.0	0.495377728047	0.0	0.0679935107256	0.0	0.0	0.0913270704682	0.0	0.0	0.0543211765222	0.0721555203396	0.0	0.0261740075185	0.0	0.0	0.0	0.0	0.0	0.0561697016267	0.0821667972081	0.116250224203	0.0	0.0	0.0	0.0	0.0	0.0	0.0296662290612	0.0	0.0	0.0425200829463	0.0	0.141889199226	0.0	0.0	0.0598386369559	0.064178115098	0.0	0.119693592342	0.0	0.0	0.0	0.0
PARP11	1.527458591	1.04268849795	0.898701948961	1.74329387779	1.03955974037	1.85471574797	1.4750429654	1.34092481934	1.14691277942	1.43620572478	0.469773194857	1.66396807793	2.67293713019	2.92275763542	1.17261864703	2.16664393299	2.14129653199	1.71772782337	1.98639608995	1.37120089937	1.94721691113	2.83408464221	0.713901342334	1.52521172408	1.59425920549	1.34503071217	0.949501831231	1.12099785949	0.52775763568	1.66890291583	4.39175368798	2.37256476244	0.30379983666	2.5442140833	1.43747832754	1.57485166412	0.827715137251	0.365880970956	0.786130242705	1.2751451755	1.43247189764	0.885853111773	1.86742787972	1.49863043556	1.20845482289	2.74909939756	1.81031907928	1.81251863418	1.50948382677
MIR4525	0.0	1.09454707933	1.04270448347	0.166411424823	0.0	0.0	0.848256592275	3.64496391898	0.22308577984	0.255051213566	0.460489139623	0.0	0.0	0.47159654755	1.71873182307	0.611294306463	0.608992591666	0.21257310389	1.47272415638	0.0	0.29161219442	1.84961313492	0.498725444785	0.564555981449	0.31604818782	0.462325178957	0.654101261514	1.69172902121	0.0	1.32514809966	0.817223721343	0.263441263078	0.191710838401	1.00153189311	0.682939895074	1.04708636113	4.06718766743	0.0	0.319345291058	2.83874329913	1.66147250712	1.01007619181	0.0	1.76142345033	0.0	1.81516680137	0.461180412596	0.855221882186	0.234998109881
AC020908.3	0.36964259423	0.269150921146	0.224352399108	0.368287579527	0.0	0.190737361635	0.156440764969	0.975388126826	0.246857215396	0.423343202846	0.452940137334	0.069598610829	0.568623301046	0.618487275476	0.422638972886	0.432165032233	0.299504553278	0.548856784635	0.126750849524	0.449574065367	0.358539583303	0.758038170048	0.204395674092	0.34706310335	0.427442221232	0.170529779124	0.616570861264	0.600887357262	0.596010444665	0.36206232231	0.452152468776	0.161951596155	0.16499703305	0.615695835926	0.230912054687	0.600787256387	0.294155327924	0.0516498638417	0.058895647941	0.0930735507911	0.89140104704	0.310474239287	0.310790413114	0.234615828425	0.193210312447	0.490987741355	0.680430116944	0.504721110798	0.115572840925
UFC1	14.4539732359	22.8782721479	18.7769343	29.2976314547	19.59169663	13.9084219045	17.8212219419	28.6185957243	19.1521202151	26.7374763298	16.615274365	36.4310265837	23.6426266992	15.6006377702	20.9229523712	25.9326286837	20.3198385632	22.3860791795	23.4557551159	34.7377472587	24.4629161117	19.8666670274	25.7751573871	29.313961086	19.9250036615	31.8001042452	29.4834561589	26.8563841978	34.3483421638	27.8160668236	20.0936769215	17.9682233524	33.3533862984	22.7535802232	32.1535850996	26.3210528224	38.1594745454	40.740817512	25.2516601356	27.9380277197	14.9399018016	28.0724781542	21.4735909068	39.3493013529	65.963029959	23.8390310127	42.8173766971	29.825581076	41.2254269939
DEFB108B	0.0	0.0	0.0	0.0187400253179	0.0	0.0	0.0	0.193161839904	0.100489090018	0.0287219835097	0.0864281418211	0.0	0.0	0.0	0.0	0.0	0.0	0.0478768252005	0.0331694629814	0.0187169109933	0.0164196055417	0.104144883723	0.0	0.0	0.0	0.0	0.0491067013149	0.0	0.01760953072	0.0165809321779	0.0	0.0148334044526	0.0	0.0	0.0384538229209	0.039305043586	0.080826463979	0.0236534661738	0.0179811537758	0.0	0.0	0.0	0.0	0.0165298747215	0.0	0.0	0.0519347311482	0.0577852623099	0.0
GPR146	1.00445965905	0.487090769083	1.28069518243	0.359417080512	0.327160706339	1.08004025027	1.16769499253	0.412195752193	1.53018489811	0.184629636403	0.178512403809	0.515015036883	0.804949862873	0.470104153412	0.171329279831	0.435257022007	0.713060945938	0.998959048346	0.33905279233	0.22485170099	0.408349354528	1.07552662513	0.307757790295	0.13845914102	0.461320337443	0.329187231853	0.398463584942	0.646890052943	0.13360952802	0.290050876243	0.659468509311	0.0750307394843	0.70981544598	0.273361157533	0.145881148473	0.40591164316	0.0454265189958	0.104689043641	0.23875102852	0.435693196227	0.311884583112	0.355604355504	0.484240126039	0.163739917257	0.287719154249	0.736693488215	0.125875982868	0.288231425484	0.245409418546
IGFBP4	294.30129105	65.5702109709	56.9103367514	62.3645724914	44.2607540588	1191.52322107	110.762550428	31.9714014338	130.086895369	84.1103834466	126.92755194	202.002902618	420.970927466	286.875395306	42.6968140728	506.505958588	111.7432202	140.689576327	33.5630488138	84.895467253	95.6206326828	154.421678434	99.9321109988	273.418311061	162.773795369	44.4935447794	173.136144142	180.149916566	258.041498536	91.5707453864	121.162703322	33.260956289	68.395020132	110.196960852	497.065773575	161.513071204	60.2003586362	62.4041871959	38.778679321	240.454460815	80.0699302244	37.5449911753	158.048731068	47.8136393973	58.4776102868	439.470446818	100.471821365	118.516259696	43.2930608794
PLXDC1	1.10870403737	0.889312127888	0.282396789342	0.262344194033	0.285564710529	4.84215964067	1.18981771122	0.677758193408	0.844056362227	2.07227392719	2.3429004409	1.67038166445	4.64250043406	5.02122981398	0.676691601138	4.70603376627	2.41082816955	2.34238283337	1.14895344204	1.63930845319	1.87778198385	2.99562761153	4.05479860655	1.10148358998	2.87959179427	0.386849110882	1.95306725708	3.40704292476	4.99357469712	1.4462783776	0.812642969644	0.881734528251	0.895835382635	1.39401536809	0.763310664768	3.36490914533	1.6904815299	1.26677735474	0.602838677337	2.37607434707	2.00261760146	1.43448893254	5.56873304084	1.02173762445	2.05084569164	5.13909195193	0.253532403173	1.10209955821	0.664945605732
SRRM2	97.1887513813	96.0729911809	41.2088743313	83.2320552423	62.6550145781	82.6724346302	92.6150122918	117.699838576	94.1669695849	87.2917392655	77.0536553697	44.8948464096	90.4162436886	83.4945583621	111.044184763	89.1686862542	64.0931879745	58.3746798692	70.0343281826	109.754518488	82.0489025656	157.067583068	86.5776996131	74.0250943714	101.81511668	59.1837914243	52.7038171591	93.9700678614	51.4708901735	162.511943565	94.9719951944	73.5752962238	71.1924831547	85.078496053	61.6375649309	113.414623271	78.7478602966	97.3193462303	71.6098595199	124.572170329	84.2879123432	62.0913997039	143.996445553	177.243566632	87.7508799246	99.5293886051	59.0959104573	81.4327113532	95.6201038237
ITGB2-AS1	0.0355717142804	0.0252535985283	0.0962299051605	0.0614316170389	0.212023755544	0.0795390966622	0.176140237834	0.37596440558	0.363726814956	0.0274614206568	0.188879876794	0.174139264174	1.28045197816	0.469081881792	0.216780162261	0.197454580123	0.34346382836	0.228877931793	0.0498358256362	0.199406499647	0.179416854647	0.502612264923	0.0664830884148	0.497865201032	0.0923643699022	0.0640011271116	0.214635360628	0.612945297541	0.254955379555	0.176650177354	0.395957965888	0.312012570607	0.200517899066	0.451880673674	0.199587643659	0.697914412156	0.0883189909927	0.368307170996	0.0491199688871	0.879102211174	0.334549613635	0.429841693605	1.02756059182	0.10837305888	0.0414361738869	0.435550688598	0.02837451267	1.00500848747	1.04823808243
PPIAP67	0.0	0.0	0.044332673617	0.0566025254501	0.146517549891	0.0219859770592	0.0	2.00553236839	0.0	0.0650640850935	0.156628959055	0.0641801248763	0.0	0.106937992642	0.0876903991361	0.0519808083727	0.103570168651	0.0	0.10018531676	0.0847990661328	0.0247969553078	0.0	0.0	0.0320043073384	0.134374229515	0.0	0.0	0.0959030057377	0.0	0.0	0.138983626079	0.0224014679488	0.0652077681638	0.0	0.0871096804942	0.0296793186262	0.040688151935	0.0714431223207	0.108620847299	0.0643705963521	0.0256875774138	0.0	0.0614130715904	0.174744389913	0.0763578170343	0.216091285878	0.0392160214792	0.0581783593324	0.0799313298914
AC020549.2	0.0	0.0427557452862	0.0	0.00866726170955	0.0112177499135	0.0269328218976	0.0331350231357	0.0223343377389	0.0116190510333	0.0	0.00799460311845	0.00982758162169	0.0267639053733	0.0573120804314	0.00895172824515	0.0557169289745	0.0	0.0	0.0	0.0	0.0227822026891	0.0481670087218	0.00865842786085	0.00980131912237	0.0329216862312	0.0	0.0113559246791	0.0195801970048	0.00814440795802	0.0230060433968	0.0212818677433	0.0	0.0199698790002	0.321672569835	0.0266773396513	0.0272678739878	0.0	0.0218794562107	0.0	0.0197134951328	0.0157336411659	0.0263040674952	0.0	0.0305802682348	0.0233845814668	0.0189079875143	0.036029719734	0.00890856127277	0.0489579395585
AC013828.2	0.0	0.0	0.0	0.0	0.0	0.0	0.0	0.27371443697	0.0	0.0	0.0	0.0	0.0	0.0	0.0	0.0	0.0647864459219	0.0	0.0	0.0	0.0	0.0	0.0	0.0	0.0	0.0737752945145	0.0	0.0	0.0	0.0	0.0	0.0	0.0611843101281	0.0	0.108979770491	0.0	0.0	0.0	0.0	0.0	0.0	0.0	0.0	0.0	0.0	0.0	0.0	0.0	0.0
EVI5	4.4891847276	5.86222804388	3.68524723799	3.8471080056	1.87768542777	5.08573426156	3.90701800106	6.80846471661	6.67963463561	6.19560879016	3.10201420178	2.96679916912	5.02240401172	5.823727303	5.17582091112	8.50907492805	4.16493241763	3.92987976018	3.28319969613	4.40267611588	3.24786781303	5.31909045566	5.74745520739	2.62461229897	5.98032216198	3.6597484638	2.63979967793	4.19900116531	5.15400494325	6.80774287543	7.04862865624	7.0058154891	2.94480912661	3.73940738243	2.30387000914	5.75669761134	2.92481244315	4.65972140391	4.52624488172	4.7335255592	5.29179614043	4.67904736632	6.21446707601	3.63948054623	6.20296085093	6.94834270994	6.80820648971	4.68894307687	1.85065270801
NPIPB12	0.804963829256	0.350654369098	0.203135975047	0.694501617105	0.171568634097	0.483559508371	0.418644300621	0.787142302577	0.687646077317	0.315795920746	1.04197496382	0.385569768912	0.631803667829	0.481832076405	1.01195247029	0.576925762565	0.952649459371	0.165650941037	0.941067675542	0.483536766848	0.409038116163	0.768714763992	0.244699046449	0.612655994645	0.851053334206	0.316240670206	0.147252073419	0.699841721621	0.546997318593	0.747072256598	0.530695385887	0.529193947999	0.212471028475	0.586789928137	1.09986279569	0.38380272415	1.23876680351	0.36736874986	0.680203257911	0.501417368699	0.596359855414	0.460609669553	0.409592999174	1.51750432903	0.820269133325	0.807835144227	0.143752841608	0.284349921577	0.370321426908
AC091953.3	0.0	0.0	0.0	0.0	0.0	0.0	0.0	0.301513559475	0.0	0.0	0.071951428066	0.0	0.0	0.0	0.0	0.0	0.0	0.0	0.0	0.0	0.0	0.0	0.0	0.0	0.0	0.0	0.0	0.0	0.0	0.0	0.0	0.0	0.0	0.0	0.0	0.0	0.0	0.0	0.0	0.0	0.0	0.0	0.0	0.0	0.0	0.0	0.0	0.0	0.0
COL4A3	0.952403409628	0.803005755397	0.39212842601	0.0642920070695	0.155799349961	6.87017203906	1.6281338856	0.290806589586	1.21946550521	0.0786202913366	0.11229595963	0.0449802508244	0.703300520858	0.450973243903	0.18225263468	0.417065657358	0.246961046598	0.251620947174	0.312332446579	0.113396909896	0.0347575911258	0.263535409403	0.0478282293059	0.100548385561	0.0532577914043	0.326830053077	0.0627289131768	0.465083329119	0.131110328899	0.0544641097513	0.539090889175	0.0411446514562	0.0126070257607	0.0493960271699	2.17395172924	0.222350923355	0.0550654647187	0.0500704784831	2.07903444639	0.0871161906791	0.0720119306323	0.022141082679	0.184037286653	0.570715483891	0.232513067806	1.77706898874	0.034118454461	0.33322159044	0.027043842106
AC087884.2	0.105760779775	0.0625693833456	0.0596058203205	0.0380513928712	0.0984973163139	0.0	0.0	0.0	0.204041871805	0.0291598186242	0.0350982575932	0.0	0.0	0.25161401165	0.0786005406891	0.454277400001	0.185668473069	0.0	0.101025285117	0.266031216618	0.0333398088133	0.422929832679	0.0760252202416	0.0430301815129	0.216801348352	0.0	0.0	0.214904601272	0.0715118747533	0.437675947549	0.280297770278	0.240952374767	0.0	0.152672544681	0.0780800184917	0.27932944085	0.164117149421	0.0480280746089	0.0365105134594	0.0865470518027	0.103611783288	0.0	0.12385593554	0.100691127115	0.410656064782	0.539569399798	0.0	0.0782215136146	0.0
SPATC1L	2.12627673149	1.3546955386	1.25701087002	5.26945735483	2.43030412186	2.60162054987	1.64297448622	4.24591747705	2.33795427222	1.25858426755	0.952361808264	6.32672155561	5.26146487802	1.47563428938	2.85657207199	3.23268045692	5.42298375133	2.24828175675	0.430833363363	2.26013318954	5.84974311996	0.654063796102	2.44232242035	0.49607362279	3.22584546612	0.111469315544	2.11678719436	0.640531776856	5.33865418004	0.373934490187	3.57951346012	0.457324095785	0.172564406619	11.3171386764	5.51613744012	1.78965146378	0.684513191298	0.72925268536	2.86425212833	4.61158898573	1.514961488	5.63378330304	3.98759838417	1.74594587607	5.11674288348	2.10070739979	5.99702561814	4.53637839351	3.01428137085
AC006333.1	2.07410039955	2.19991447875	1.89080225832	1.44490148519	3.55547625654	2.77155289656	2.16711575802	1.54754934766	2.14423802204	1.69051929907	1.45891032801	2.9935028993	1.79021072626	2.15689702548	2.30911088187	1.05389293545	2.79979919465	1.45833858791	1.94702693375	1.65691476861	2.03704802319	2.34616244484	2.49481523118	2.29292031532	1.3551375371	4.12161024833	1.80742606802	1.8134303467	1.15100389551	1.5204375131	2.19733510116	3.08278991156	1.34946528699	0.930436965964	1.85457713288	1.3593665241	3.58185613454	1.26085708587	1.99685895433	1.78520302756	2.98451956485	1.43162299697	2.04510794881	1.50526599048	3.55347599077	1.58902763103	3.26275804052	3.20249832967	2.53583000896
ZC3HC1	3.05304781735	3.15577443786	2.64268966772	2.57409900735	2.02254801496	3.09776648275	3.60776684983	3.5729006317	3.36184565268	2.69366608815	3.05488892858	8.28611026722	4.01911904802	2.87797627407	5.51409811054	4.45375916574	6.84636307801	3.57406621868	2.65222409098	3.49827831275	4.19113839705	1.91964166277	3.55700063991	4.27963808587	1.6571274544	2.06134690385	2.41133311286	4.45265775261	3.32635906026	3.06604619537	5.09916661067	3.37613408802	5.45812408567	2.35747502238	6.49824908465	1.5953200537	2.90814207959	4.2901464453	3.54371455911	3.39404711952	2.50943999785	3.38816656836	4.57382570061	3.40760265631	3.93103279814	3.11520240654	3.9459184256	4.38404176405	5.62520384246
SLC6A12	0.0525599026761	0.0971721483777	0.151814218119	0.479851125556	0.0214157043804	0.0826347944585	0.0361472979663	0.670030132166	0.1362597803	0.608644941465	0.551627615173	0.519968409438	0.34306460524	0.0915504661437	0.498041607821	0.53618499182	0.320067129143	0.208345797847	0.340985848706	0.0802700251008	0.260959776257	2.43900216891	0.366015359572	0.0561348277009	0.114477681668	0.131342380386	0.46765762542	0.656826608615	0.042202841237	0.265615228309	0.417898493868	0.061744046034	0.00816949595461	1.13099127134	0.0533546793027	0.0694091337871	0.282065989636	0.149178110528	0.156497337237	0.459682863779	0.0815288678598	0.813034813487	1.60036881558	0.406578566304	0.0988530034731	0.250101107575	0.101538301069	0.510217600168	0.257029182682
AC006064.1	0.0929183993739	0.0732955633477	0.10473594142	0.0668617331879	0.0865369279044	0.398221009486	0.0568028968041	0.114862308371	0.298775598	0.136634578696	0.185017957884	0.02527092417	0.27528588384	0.210534173013	0.115093648866	0.245609319561	0.244684523437	0.0569392242564	0.0394479684744	0.0667792645796	0.0585828069147	0.330288059807	0.0222645287851	0.0504067840579	0.105819705743	0.0619185507532	0.146004745874	0.125872695031	0.104713816603	0.177475191918	0.246261612458	0.0705646240388	0.0256755587145	0.11177811307	0.114331455649	0.350586951271	0.128167678595	0.0281307294138	0.128308375872	0.0760377669409	0.141602770493	0.112731717836	0.290176763265	0.117952463191	0.0300658904573	0.364654044919	0.0308826169149	0.0916309159485	0.0314729611448
LINC01747	0.0	0.0	0.0140602006941	0.00448790250332	0.0	0.0139457977463	0.0	0.346941168759	0.0	0.0722232400876	0.0372564028821	0.0356210078197	0.0277166657588	0.0042394511646	0.0231759954567	0.0453360124804	0.0273729140447	0.0171984711885	0.0198587399727	0.0313765692379	0.0471864392265	0.00831361531336	0.0537999401063	0.00507511669767	0.0127851208665	0.0124683165846	0.0235203617948	0.0101386133358	0.0084343383384	0.015883352507	0.055098686714	0.0035523363414	0.0051701952104	0.0360133726396	0.0138135092046	0.00941285833451	0.0322608324404	0.00566458413223	0.0043061662764	0.275606145546	0.0	0.0136202291237	0.0584318545229	0.0158344430989	0.0	0.00979054369672	0.0124374437054	0.0138385417829	0.0126751947077
GPR4	2.99466103674	2.57105454643	1.72195434373	0.658767007647	0.29790348896	4.03863873033	1.08223515946	0.874341387094	1.95244390782	7.19840487891	2.0169277896	4.13977110728	7.05852263047	3.70379482496	1.73376047971	9.14025906564	3.84372112705	8.67866026694	2.21962241692	5.58864942364	4.06124455186	2.47007159512	10.3313077036	3.9491992343	3.24841261408	1.61519806162	9.29156561468	3.60400141244	4.41895635598	3.58148135042	2.70892123847	2.28364624314	2.07559747141	2.67897839452	1.06268270637	6.28418285098	2.60166124055	2.31915278932	2.03335117756	3.85419201503	2.62944413253	2.17591930033	13.5286650371	4.61358526934	1.95939742706	5.1901073009	0.302443434333	1.61934699791	0.526784316267
EAF2	0.509563802216	0.42900680016	0.872602269008	1.19167503369	0.76660962121	0.394406069822	0.440302680312	1.16289975481	1.06816496279	1.11314724565	0.845530906087	1.42316707416	4.89915555986	1.98496851935	1.5585110599	1.547662492	1.41066080555	1.82848898685	1.70985770698	1.71840277065	1.40245695198	1.78952683251	1.16228387556	3.05402458891	1.68737591802	1.1068378225	1.65373059055	1.60093000595	1.42458118859	0.917122272361	1.75737728212	0.669765923081	1.39721458496	1.37215527728	2.17035983604	2.72124139051	4.28818639911	3.88045135236	1.81999752743	1.05049540165	0.851216654265	2.07579217386	4.81223460887	1.020033354	1.44588056255	2.15358773044	1.84667580467	1.87713955497	0.955924514769
AC136621.1	0.0150562221208	0.0	0.00848555080951	0.0	0.0210332810879	0.412408835307	0.0138062596399	0.069794805434	0.0	0.0	0.00999325389806	0.055280146622	0.0	0.00511715003852	0.0	0.0	0.0	0.00691969739227	0.0	0.0	0.0	0.0100347934837	0.00541151741303	0.0	0.0	0.0376241193813	0.0283898116977	0.0	0.0305415298426	0.0	0.0	0.0	0.0312029359377	0.0	0.0	0.0	0.0	0.0	0.0	0.0	0.0737514429653	0.0	0.0	0.00477816691169	0.0146153634167	0.0118174921964	0.0150123832225	0.00556785079548	0.0
IGBP1P3	0.0	0.0	0.0391014181302	0.0124808568617	0.0	0.0387832635325	0.0159048111052	0.24121084758	0.033462866976	0.00956442050874	0.0575611424528	0.0	0.0	0.0117899136888	0.0	0.0343853047386	0.0304496295833	0.0159429827918	0.0220908623456	0.0249309254431	0.0218709145815	0.0693604925594	0.0124681361196	0.0705694976811	0.047407228173	0.0346743884218	0.0163525315379	0.0422932255303	0.0469117898382	0.0331287024914	0.137906502977	0.00987904736544	0.0287566257602	0.0	0.0768307381959	0.0	0.0	0.0787660423586	0.0239508968294	0.0851622989739	0.0226564432789	0.0505038095907	0.0135415822857	0.0	0.0168368986561	0.0952962570721	0.0345885309447	0.0128283282328	0.0704994329642
LINC02372	0.0	0.0	0.0131566009859	0.0	0.0	0.0	0.0	0.411216339526	0.0	0.0	0.00774712549836	0.00952336307889	0.0	0.0	0.0	0.0	0.0	0.0107287905732	0.00743299540567	0.0167772042013	0.0	0.0	0.0	0.00949791355062	0.00797564403987	0.0	0.0	0.0094870402715	0.0789229304142	0.0	0.0	0.0	0.0	0.00842472992183	0.0	0.0	0.0	0.010601082417	0.0	0.0	0.0	0.0	0.00911277408189	0.0	0.0	0.00916133984542	0.0116381328885	0.0	0.0
AL022341.2	0.330493107159	0.0868994681893	0.0413917623115	0.0352317766034	0.0113998305402	0.431077205813	0.101018560301	0.0340452854735	0.0826535175835	0.0269990698906	0.113741142461	0.219716150865	0.217586584263	0.0499220057393	0.118261363973	0.113242593823	0.0537219999705	0.0450048914376	0.13251399431	0.140753284082	0.0463039828825	0.195795321269	0.158381404484	0.10956449887	0.0167280268783	0.0122351405864	0.011540248086	0.139286087374	0.132425659388	0.202622033587	0.0432546076928	0.0348590238724	0.0304410293863	0.0795147056983	0.0271103522216	0.101605063271	0.126630028252	0.0778210721962	0.0422563458528	0.190318005234	0.0239835320525	0.0801930639232	0.00955651537451	0.100999051051	0.677278209877	0.11528935224	0.0366145352272	0.153903726152	0.310953744549
AL117382.1	0.0	0.648087086443	0.0	1.44515184715	0.0	0.0	0.167419064265	6.60156003903	0.0	5.73865230524	1.57535758292	0.297930895478	0.0	0.248208709237	2.44240838015	0.361950576195	2.56417933333	0.503462614477	0.813873875892	4.85496969154	1.61154107443	0.243370149331	1.04994830481	3.26848199786	0.623779318065	1.64247103051	1.20492337647	1.1871782605	0.123452078522	2.55730335021	10.6454142649	0.415959889071	0.302701323792	7.2479281738	1.75227999394	0.137774521201	2.0776655267	0.994939482425	0.882401462134	0.298815084119	1.66942213634	0.531619048324	1.28288674285	3.47649365196	0.0	2.00623699099	1.82044899709	0.675175170147	0.37104964718
AL845472.2	0.114781552168	0.0251504384036	0.0479184045714	0.0	0.126694587259	0.0190114036924	0.0896594743673	0.0670030132166	0.0779159892823	0.00703266213878	0.0310378709304	0.513346616474	0.0802917161199	0.0433452709145	0.022116034488	0.067422166154	0.0298525780228	0.0234455629291	0.010828854091	0.00611052094193	0.0455644053781	0.0566670690845	0.0030559157156	0.00691857820403	0.156862152043	0.148725930731	0.028055813913	0.0276426310656	0.0459919508217	0.0054131866816	0.0338006134746	0.0363200270788	0.0140963851766	0.0276157691114	0.0408006371138	0.0449117924505	0.0131937316201	0.00386108050778	0.0322867481768	0.0	0.0416478736745	0.0278513655831	0.21241697703	0.026982589619	1.82812404525	0.126794739802	0.0169551622278	0.116335329562	0.038878363767
SNORD115-43	0.0	0.0	0.0	0.0	0.0	0.0	0.0	0.0	0.0	0.0	0.0	0.0	0.0	0.0	0.0	0.0	0.0	0.0	0.0	0.0	0.0	0.0	0.0	0.0	0.0	0.211429197694	0.0	0.0	0.0	0.0	0.0	0.0	0.0	0.152672544681	0.0	0.0	0.0	0.0	0.0	0.0	0.0	0.0	0.165141247386	0.0	0.0	0.0	0.0	0.156443027229	0.0
AC008938.1	0.00266432686377	0.0	0.00300318111599	0.0	0.0	0.0014893726395	0.00244313534641	0.227254459573	0.0	0.00440756705472	0.0159155232588	0.0130430576362	0.0	0.00181104664958	0.00396021157389	0.00176064028359	0.0935472491038	0.00244899889275	0.0	0.00191481762235	0.00167979374666	0.0071029690281	0.00574568484776	0.00216803372292	0.0018205540773	0.0	0.00753572881929	0.032483276137	0.00180152802758	0.00508889439192	0.00470750991557	0.00151751879653	0.0	0.00384612862176	0.0157359422828	0.00201053448758	0.00826888249002	0.00725954307453	0.00367909321495	0.0	0.0017401262119	0.00387894082878	0.00416024033354	0.00338214948219	0.0103452526305	0.00836482396946	0.00265656919698	0.0118233439934	0.00541470299265
CHMP2A	19.1696753542	23.829148486	26.3186153972	28.9422218537	30.3419849423	18.3714989538	21.9634310236	35.5301652424	26.5706794847	24.1873367868	28.8211262822	56.6932826951	39.5718609161	25.9389176694	22.1965859442	17.701406291	45.0665959685	22.2033555555	41.2297048053	23.7072139781	36.6535571756	26.1174236113	28.5379179478	34.2406252253	29.8271405062	42.3942851395	31.1074460913	32.8770729228	23.9461660905	24.0464482151	37.4041070909	63.1117535074	20.9495192833	27.4021760326	35.1494311897	24.5848893739	50.5940255731	32.0465692302	30.2508039334	30.1208131176	27.0036283797	45.2197684511	19.5204866298	24.3653924904	19.8262587744	24.9958443867	34.702255565	32.6281810148	57.6429722558
AUNIP	0.144059533913	0.673296454008	0.276048217697	0.855208215194	0.328706160257	0.20132508063	0.475559136035	1.14194504253	0.194551552186	0.937376760823	2.12268664859	1.69844118259	0.760237179209	0.837240548495	1.09740455896	1.48031973611	1.83987587391	1.01298852456	1.24306970425	1.74454357855	1.59853860729	0.374454486409	2.20056389155	1.99868760044	2.83498374456	1.32476899286	0.916773985719	1.12407243934	1.42215974177	3.20097374571	3.23894472199	0.623594351971	3.66025988186	2.04839890928	3.87131626568	1.27733230308	1.63190241932	3.15980053648	1.18859309431	2.97077787118	0.884429264211	1.07488382123	2.14258424038	0.960078188768	4.01344677267	1.00633209295	2.21205721158	1.29988043555	1.72735321632
LCK	0.342843570017	0.571613198435	0.983683474974	0.583112809354	2.13348904016	0.238112279849	0.666868390153	4.30071452309	2.03944097922	0.747623166451	5.23721925043	1.87757138907	12.032936432	24.2930836114	2.96878879591	3.20613702963	3.10971059835	4.59811093995	2.98382117936	4.42395128033	4.66042399663	4.34152229557	0.377143380678	3.36467925452	0.898025511213	1.31365981892	3.11476791197	3.16238653511	2.47976367369	1.80906461643	2.77639460586	3.81670293543	46.7865736575	1.32352784616	18.0322517219	2.98697142551	4.83114226655	21.1599700496	0.552326761264	13.479567238	2.21882508302	3.08558764795	4.53413866289	2.98384288437	0.297507343728	5.18619086106	2.40327618424	5.29807266637	1.47269704979
RNU1-3	0.0	0.0	0.0	0.0	0.0	0.0591208285557	0.0	0.0	0.0	0.0	0.0	0.0	0.0	0.0	0.0	0.0	0.0	0.0	0.0	0.0	0.0	0.140976610893	0.0	0.0	0.0	0.0	0.0	0.0	0.0	0.0673347611614	0.0	0.0	0.0	0.0	0.0	0.0	0.0	0.0	0.0	0.0	0.0	0.0	0.0	0.0	0.0	0.0	0.105452838246	0.0	0.0
AC093458.1	0.0781295850591	0.0924448546728	0.0880662570501	0.168660227861	0.0727637832229	0.0873496926408	0.143286586533	0.507049829747	0.0753668175134	0.344663802117	0.311141310556	0.31873237692	0.781216697383	0.212430877275	0.232261057171	0.0516295866945	0.274320987237	0.0	0.248770972361	0.0	0.147776449875	0.0	0.0	0.254304496148	0.0	0.156190938837	0.147320103945	0.381020049823	0.0528285921601	0.248713982668	0.0	0.0445002133578	2.46115265515	0.225570246195	0.115361468763	0.294787826895	0.080826463979	0.0	0.0	0.0	0.0	0.341241956694	0.121996236808	0.297537744987	0.227525657514	0.183969608247	0.155804193444	0.0577852623099	0.0793912533381
RNU6-409P	0.0	0.0	0.0	0.0	0.0	0.0932289988762	0.0	0.0	0.321758336307	0.0	0.442778018868	0.136074207069	0.370577151323	0.0	0.0	0.110209310059	0.292784899839	0.0	0.0	0.0	0.105148627796	0.666927813071	0.0	0.0	0.0	0.0	0.0	0.135555210033	0.112768725573	0.0	0.147336007454	0.0	0.0	0.0	0.0	0.251703452195	0.0	0.0	0.0	0.0	0.0	0.121403388439	0.130207521978	0.0	0.161893256308	0.392704356066	0.0	0.0	0.0
AC084373.1	0.0	0.0	0.0	0.0	0.0	0.0	0.0	0.136857218485	0.0	0.0	0.0	0.0	0.0820000505055	0.0	0.0	0.0	0.0	0.0	0.0	0.0	0.0	0.0	0.0	0.0	0.0	0.0	0.0	0.0	0.0	0.0	0.0	0.0	0.0	0.0	0.0	0.0	0.0	0.0	0.0	0.0	0.0	0.0	0.0	0.0	0.0	0.0	0.0	0.0	0.0
RNU4ATAC13P	0.0	0.0	0.0	0.0	0.0	0.0	0.0	0.127624787079	0.0	0.0	0.0	0.0	0.0	0.0	0.0	0.0	0.0	0.0	0.0	0.0	0.0	0.0	0.0	0.0	0.0	0.0	0.0	0.0	0.0	0.0	0.0	0.0	0.0	0.0	0.0	0.0	0.0	0.0	0.0950432413863	0.0	0.0	0.0	0.0	0.0	0.0	0.0	0.0	0.0	0.0
SDC4	53.7999784511	108.912775179	70.720743239	75.0093288009	44.0158233117	38.3194376675	63.0105643171	209.566347561	66.0677117218	252.031448193	112.85772867	262.627281561	159.934461308	130.167324917	170.279754124	195.994921078	162.421330705	69.9770645384	193.521195761	180.808841412	135.611388461	110.84052689	137.583711012	90.884222578	93.8664932108	75.9041338587	273.587302427	152.102387314	325.644661301	65.7080069315	75.1721504297	157.206532148	156.752774212	44.6530675649	35.6122575883	199.334107067	79.0803896435	72.731231153	152.853102	26.6003175198	51.7421834164	292.271711703	254.025158399	104.072622632	110.699547995	220.232249888	107.538165095	87.1619362591	86.2424177077
AC104457.1	0.0	0.0252122330926	0.0	0.0153327479874	0.0	0.0238226434475	0.0390781599635	0.414858951612	0.0205545865946	0.0117499023449	0.0424283605303	0.0173854023774	0.023673233254	0.0434517703517	0.0	0.0281615927425	0.0187037036752	0.058757921837	0.0135693257651	0.0	0.0268684454318	0.0284031501062	0.0153171205401	0.0173389429192	0.0436798785377	0.0	0.0200891050834	0.0	0.0144077978619	0.0406986517093	0.0188242564806	0.0	0.035327550074	0.0	0.0314622187534	0.0	0.0	0.0387056719207	0.0	0.104621988911	0.0139167342008	0.0155109980316	0.0166358504738	0.013524442954	0.0	0.0167245098407	0.0424920527576	0.0472788509808	0.0
MIR3197	0.237599560043	0.281133667635	0.267817932399	1.19679449359	0.0	0.398458186978	0.217874124728	1.32170327441	0.0	0.917136213167	0.315403520289	0.0	1.31986382663	0.484517000908	0.176582036617	0.942063143522	0.41711821347	0.0	0.30261455268	0.683039053234	0.449402354414	2.53371662317	1.3663710816	0.966705447686	1.29882816912	0.237495811108	0.224007281341	0.57935925384	0.160656814514	0.75636307058	0.209903353085	0.0	0.0	0.857475935879	0.350825288566	1.43436487826	1.22900513722	0.0	0.328094477114	0.0	0.310362236698	1.38366601618	0.185501127201	0.452420406762	0.922569789373	0.559469219601	0.710723238589	0.527191571211	0.482872828522
PPP1R3B	14.7352451528	6.97830612815	6.03513058572	12.7293503761	6.20580840784	15.5844796847	6.65545852513	6.06646395287	9.41432805332	7.0971444426	8.12792032281	28.643997525	7.89349862908	4.5783892666	8.88899175634	10.173906821	14.0307633546	11.5625268204	5.68143629059	6.49818356207	10.7858899213	16.727694968	4.1315811172	4.83576994151	11.4209068564	12.2314865667	6.48042671229	7.68590530904	38.6599930107	4.32653818894	11.5638359202	7.10313083599	2.18064440495	6.70823495751	7.62853676512	49.023256442	3.00093435825	8.54207910897	10.4059514531	23.4407655215	11.8891412013	4.21010808829	15.2272467011	5.3634063249	6.41877611507	132.670434664	8.53036051432	5.64792913712	5.6511837712
RNU6-442P	0.0	0.0	0.0	0.0	0.0	0.0	0.0	0.0	0.0	0.0	0.0	0.0	0.185288575661	0.0	0.0	0.110209310059	0.0	0.0	0.0	0.119860218476	0.0	0.0	0.0	0.0	0.0	0.0	0.0	0.0	0.0	0.0	0.0	0.0	0.0	0.0	0.0	0.0	0.0	0.0	0.0	0.0	0.0	0.0	0.0	0.0	0.0	0.0	0.0	0.0	0.0
FDPSP8	0.0	0.0188455075642	0.0	0.0458433677199	0.0148333883154	0.00890341219755	0.0292099377505	0.295330085803	0.0	0.0351310211524	0.116285136268	0.0519805970073	0.0707805761939	0.0324791010709	0.0118369960266	0.0210500794237	0.0139805461815	0.0292800418582	0.0608563700982	0.080126941277	0.0803339378568	0.0212306374531	0.0915932864619	0.02592084396	0.130598424719	0.0955217311895	0.0900965924951	0.0776735087793	0.0323083952054	0.111544452833	0.196989189029	0.0362866753551	0.0396096773557	0.0689760256961	0.082310249062	0.0240377952509	0.0823851010255	0.0723287808619	0.0989706480552	0.0521348631612	0.0312072221473	0.0579703966836	0.0248697562639	0.0	0.123687042469	0.0250022975396	0.158808682023	0.0117799157326	0.064737771317
AL133492.1	0.0263131750439	0.0259453321585	0.0	0.00946714806201	0.00408433878015	0.0294184047023	0.0120643320646	0.613954285454	0.0169218037805	0.00483662225473	0.0523944659495	0.00357818395328	0.0	0.00298101483913	0.0195557350286	0.0579609013714	0.0153980427728	0.00403109552257	0.0	0.00945547109092	0.0110598809515	0.0116916127365	0.0	0.017843109401	0.0329633065678	0.056986984764	0.00413464767076	0.0213872189787	0.0207574291319	0.0195449572221	0.0193716115995	0.00749358839351	0.0036354773401	0.0189923873535	0.00647540987744	0.0231656274586	0.0680536346524	0.00398311212939	0.00605585254851	0.0	0.00286427854348	0.00957720788699	0.00342391461079	0.00278353895437	0.0	0.0103264862278	0.00437275991715	0.0259485779677	0.0
AL157935.1	0.636505243417	0.188282181077	0.0	0.0	0.148197797023	1.24533415013	0.875494189275	1.91788441501	0.460498169394	0.350987908578	0.528083875714	0.259664541931	2.29825829628	0.216328691537	0.236522727945	1.47215371969	1.53644919916	0.146265897172	0.202668461887	0.114362043317	0.501626481227	0.636334794123	0.457546279619	0.129485316846	0.217464349417	0.795284138115	2.25034837677	1.16403373019	1.29115017903	0.202622033587	0.702887375008	0.271900386205	0.791466764043	0.803982024283	0.11747819296	1.20078711139	0.164619036728	0.867149090187	0.0	0.520870330115	0.519643194471	0.115834425667	0.745408199212	1.31298766366	0.463400880442	1.87345197389	0.317325971969	0.353073254113	0.0
INO80C	1.26205784007	2.32066582084	1.52637787588	2.33908684154	3.17035452424	1.00676318314	1.44503888507	2.00178913822	1.76362799401	3.08092837627	2.00133923022	12.9077022475	1.47414643401	0.881055496898	2.98116316214	0.777642093399	2.63777027167	1.50494232843	4.15968548593	2.62056630272	2.33977925906	1.26399324363	3.34690379612	1.42110453541	1.03251730977	3.04125412706	2.39258278548	1.40284314116	7.09904076312	1.25522058604	1.26561195783	2.66161158125	3.01421465687	1.47472370691	1.17600638274	0.934346974165	2.66064506441	3.25287490567	1.35180086333	1.0020735933	2.49510486454	1.15458561749	2.07717486388	1.44187317836	3.76802176413	1.00128670164	1.96239747838	4.24583606997	1.74342255561
VWFP1	0.554889375002	0.317689748256	0.11433163196	0.128801412402	0.0111135602859	1.01060619628	0.262618140023	0.0995710413126	0.730957018567	0.049352015009	0.221769795484	0.0194726075476	1.75664022884	0.482628045738	0.172937412538	0.792506163565	0.288051191448	0.921369490547	0.144384721213	0.222980413319	0.473982668949	0.206785094203	0.0171560180525	0.160219705778	0.383236966655	0.107351047746	0.258760388972	0.0484958439747	0.169444029343	0.269709652206	0.110692067519	0.0203901906407	0.00989220012392	0.516786322553	0.00880985416763	0.351189956004	0.0123450120422	0.0541906036179	0.160661330641	0.0976519882741	0.420862723448	0.247567694072	0.470484971054	0.38627707244	0.0289592340146	0.70246393242	0.00594917972905	0.401574774401	0.0545661245853
RAPGEF4	2.09480223697	3.19255692674	3.54869091461	0.199581663942	0.405595064906	1.21860724243	3.72354183399	0.446624097076	3.31859264301	1.45163458977	0.587803502674	1.11562144127	2.52734760798	1.78609998371	0.37067613662	1.59329672212	2.38761999398	2.56957318386	0.58256166657	2.22416448054	0.789979029981	0.843209803406	3.49086824166	1.57393044344	2.31749460209	1.45915507456	2.26627874308	1.5404882727	0.761683219774	0.604114367216	1.31542182668	0.583402853254	5.18135584079	1.35394355728	3.61216193276	0.996927854703	0.402715107383	0.52149771347	0.97261672494	0.561457154127	1.05829648084	0.31347925016	2.1711360012	1.08714590846	0.6447570954	1.51051719023	0.771437287166	0.692790906105	0.26700584795
MIR6774	0.0	0.0	1.11718337515	0.0	0.461530282157	0.138511655473	0.0	1.37834770046	0.717061435199	2.04951868044	1.9735248841	0.0	1.10114353536	0.0	0.920749190929	0.982437278245	0.869989416666	0.455513794051	1.57791873897	4.98618508861	0.468662455318	1.32115223923	1.7811623028	0.0	1.01586917514	0.495348406026	0.0	1.61117049639	0.0	3.94389315374	0.218899211074	1.41129248078	0.0	0.89422490456	2.56102460653	3.92657385424	1.28167678595	0.0	1.19754484147	2.02767378509	0.48549521312	0.541112245615	0.967255877549	1.25815960738	0.0	7.19583981973	0.0	1.09957099138	1.25891844579
AC020719.1	0.0	0.0332083458533	0.0	0.0	0.0	0.0	0.0	0.0520411753139	0.0	0.0154764085902	0.0	0.0	0.0	0.0	0.0	0.0	0.0246356226402	0.0	0.0	0.0	0.0	0.0	0.0	0.0	0.0	0.0	0.0	0.0	0.0	0.0	0.0	0.0	0.0	0.0	0.0	0.0211789312526	0.0	0.025490628595	0.0	0.0	0.0	0.0	0.0	0.0	0.0	0.0	0.0	0.0	0.0
AC010655.1	0.0	0.0	0.0	0.0427426604854	0.0553204105325	0.0	0.0	0.110141939534	0.0	0.032754864756	0.118276320109	0.0484647860795	0.0659931913315	0.0403764167423	0.0	0.0392526309801	0.0	0.0545992561362	0.0	0.170759763309	0.0374501962012	0.0791786444742	0.0	0.193341089537	0.0	0.0	0.0560018203351	0.19311975128	0.0	0.037818153529	0.0	0.0338323539912	0.0984815950693	0.0	0.175412644283	0.0448239024457	0.245801027443	0.161848032244	0.0410118096393	0.0	0.0	0.0432395630058	0.0927505636006	0.075403401127	0.403624282851	0.0	0.296134682745	0.131797892803	0.120718207131
CHTF8	16.0219922066	22.2456259601	14.1992586973	38.0365457418	20.9093818193	15.6543146183	17.9828266264	29.4282462778	19.4862098559	24.1867033557	17.3449094344	21.869695322	20.3351884042	22.0951973948	22.6221789097	28.9271585238	19.6756991632	17.9882841609	21.8068089871	30.9001981622	34.0993612061	22.9014691661	33.7778502916	21.544243927	13.6350082803	17.2961958208	20.9639164291	22.2988520852	21.7155964784	23.8680729744	25.1653210674	15.8187406381	27.4985765103	12.8151971099	16.8552210654	11.2740528242	11.4460594316	20.9499512014	22.5491003256	23.9862480655	16.2238350113	27.1590468809	17.1441315192	24.4291417411	27.4427015044	21.6701298228	23.8735500313	28.5120307367	35.4424802288
AC019181.1	0.951164690365	0.993036664711	1.26133606872	0.845477400312	1.14638166858	0.594259683159	1.43656358369	0.414986404438	2.59067357233	0.617059387661	0.297089767498	0.730411227625	2.23780782992	0.266223857488	0.956391095094	0.628548581242	0.687572280913	1.80001418617	0.427565077658	1.00527925174	0.881891716996	1.19329879672	0.723956290817	1.04716028817	0.688169441221	1.11852865877	0.580251119085	1.04596149161	1.24845892311	0.463089389665	1.53229447752	0.764829473453	0.417434890068	0.323074804228	1.69358078819	1.01330938174	1.33129008089	1.42287044261	0.927131490169	0.961509827124	1.1693648144	0.814577574044	0.39314271152	0.497175973882	1.68368986561	1.84444368527	1.45048678155	0.869015783512	0.795961339919
C22orf42	0.0	0.00998674342451	0.00951372703899	0.00607340966508	0.0	0.0	0.0154791348955	0.031300677707	0.0244254503474	0.0372337538053	0.0168061729789	0.0206594416573	0.00937713472934	0.0	0.0376364632789	0.0055775027962	0.0814953589821	0.0155162849555	0.0	0.0121318371986	0.0	0.0	0.0	0.0068680776332	0.00576730269744	0.0	0.00795743627146	0.0	0.0	0.0	0.0223692624455	0.0192292892758	0.0	0.0609204314542	0.00623120342221	0.0063691384497	0.0261948540195	0.0	0.0	0.00690691800275	0.0	0.0	0.0329478887729	0.0428570182561	0.0	0.0	0.0	0.0	0.0
OR1L4	0.0	0.0	0.0	0.0	0.0	0.0	0.0169923195568	0.0687210391965	0.0	0.0	0.012299389413	0.0	0.0205876195179	0.0125960616333	0.0137718896079	0.0	0.0	0.0	0.0	0.0	0.0	0.0247010301137	0.0	0.0	0.0	0.0	0.0	0.0451850700111	0.0	0.0117979709727	0.0	0.0	0.0	0.0535006353156	0.0410420610021	0.0	0.0	0.0	0.0127942824943	0.0	0.0	0.0404677961464	0.0	0.0	0.0	0.0	0.0	0.0	0.0188299767533
AC135048.4	0.176258283899	0.214189726454	0.053695987545	0.202244041429	0.0709851573765	0.340858124977	0.139784112981	0.393074529609	0.193001979263	0.325731431772	0.562806006954	0.513053203694	0.465740468128	0.343238355124	0.46732889449	0.683110054771	0.497597627082	0.214558131502	0.452010229264	0.328669162666	0.600684278536	0.577845355937	0.458865762162	0.236459179267	0.312489282107	0.333316010646	0.350315149671	0.553687746117	0.39297159848	1.04939403662	0.441886624936	0.450404246818	0.0671330181164	0.182234243115	0.182880087256	0.197712681482	0.167557855016	0.1557581722	0.424288065228	0.218304895291	0.255126112177	1.32466734851	0.238028362066	0.695426039507	0.559534396425	0.2916431142	0.75997870793	0.271293950542	0.585720364507
NANP	1.46144108803	1.51694450481	0.818722932596	2.64163443668	1.50369919123	1.98612575608	1.40029744594	1.59022287675	1.2535912578	3.8677512804	3.3282073285	5.36223000452	1.36115119154	2.27232443446	5.07945088477	4.30539175544	2.09321999532	2.94004046942	1.00033042155	4.65410818059	3.02628573359	3.00958746726	2.97549363501	2.75228161995	3.2918364164	2.68542816486	2.2565173439	2.15520473187	1.42901075251	4.5129917622	2.63242315638	1.85668271626	2.17996116068	2.47919568646	4.34482605422	3.63204779656	3.9336225474	2.84940728411	2.82770426744	2.59597488883	2.80633543137	1.5352444641	4.20185323193	3.50762773991	6.54532311529	2.36626499649	5.75893804831	2.04204720355	2.10306709082
MIR887	0.0	0.360048381357	0.17149744794	0.0	0.0	0.255153049556	0.139515886887	0.282117950386	0.0	0.0	0.0	0.0	0.338070383663	0.0	0.0	0.0	0.0	0.139850726244	0.0	0.0	0.095925063954	0.0	0.109369615084	0.0	0.0	0.0	0.0	0.123664402136	0.0	0.0	0.0	0.0	0.0	0.109817093542	0.0	0.0	0.0	0.0	0.0	0.0	0.0	0.0	0.118785809524	0.28970780433	0.0	0.0	0.0	0.225058390049	0.0
AC005288.1	5.96982708535	6.72955544411	4.09200887409	12.9017229652	4.2450052696	8.15124986454	5.529695954	6.84365660575	6.86766979216	12.1779540198	131.279563729	17.558003035	7.97688863406	14.1890240324	14.7191393917	13.9673640954	16.1807915344	8.41641184589	8.09142051032	10.4072119001	12.4994819963	13.7645628645	21.9352208709	10.55260163	13.9465450323	7.05583485327	5.62831318047	10.6880554441	9.69601237644	14.3429304972	13.9688240741	11.1771082402	9.49637408826	8.70517546625	12.0010804236	13.5908157048	4.81970084392	11.8332240381	15.1224848585	15.7451227173	9.07574966232	7.0764058787	21.1941508797	11.8921684982	19.8518781828	12.9330634598	10.0749151182	9.23341299546	62.4247886073
GNRHR2	0.354258374866	0.246568975619	0.41497299978	0.504832416114	0.284644226881	0.283457973355	0.605108952739	0.367080985504	0.616456500158	0.317920265208	0.304287977724	0.54407884797	0.362711476905	0.339957463192	0.289093858906	0.380987891243	0.554849077309	0.549097525067	0.243291435525	0.229640082175	0.350355059375	0.51851389445	0.289608287921	0.209136677149	0.0949283703904	0.152750609788	0.150624038995	0.310522948094	0.619979601386	0.238813233819	0.147277002244	0.0633018653773	0.0748570554431	0.265724821459	0.138461482532	0.251602649851	0.12934823791	0.466855196999	0.278164200261	0.369480004893	0.372012084276	0.328669165338	0.482659520795	0.661327386736	0.519199518028	0.381642999888	0.290892731213	0.200362355258	0.374095909802
HSPE1P26	0.567646948902	0.895538519449	0.355467437548	0.0907698680854	0.352441306374	0.528862684534	0.809699474444	1.0525564258	0.48673261056	1.21728988293	0.711665033962	0.0514607910372	0.700727704319	0.771703441446	0.843741076779	0.458470729847	0.110725925757	0.0579744828792	0.722973676766	1.13322388378	0.278357094674	0.840733243144	0.181354707195	0.410586168326	0.77575464283	0.25217737034	0.17839125314	0.768967736915	0.725000388408	0.522028039258	0.22287919673	0.862171406438	0.261423870547	0.364193415675	0.372512670041	0.809112188147	1.50072700028	0.114568788885	0.174188340577	0.154840543589	0.494322398813	0.413212987561	0.492421174025	1.12090583203	0.428575602154	0.59405458954	0.188664714244	0.279890797806	0.192271180812
AC011749.1	0.0	0.0	0.0	0.0	0.0	0.0	0.0	0.121823660394	0.0	0.0	0.0	0.0	0.0	0.0	0.0	0.0	0.0	0.0	0.0	0.0	0.0	0.0	0.0	0.0	0.0	0.0	0.0	0.0	0.0	0.0	0.0	0.0	0.0	0.0	0.0	0.0	0.0	0.0	0.0	0.0	0.0	0.0	0.0	0.0	0.0	0.0	0.0	0.0	0.0
AC112220.2	0.384523753545	1.70616750786	1.2228867903	2.43095074267	0.959237522297	0.629498735088	1.34743847051	1.68064565218	1.05978992798	5.42211012214	1.55866276476	1.69193139178	0.747609328243	3.89263183548	1.47990566713	1.26142975948	1.85639071886	0.908863627085	1.8627686776	1.3126734299	1.82690537478	2.10516142632	1.00692785764	1.21806417217	1.52018427633	2.03159520444	1.64431631458	1.46223608986	2.31216066305	1.04920672974	1.51652264204	2.76112725257	0.910740324948	1.00113540384	0.709705947969	1.41974298768	1.64801512303	1.65888893645	2.66437134167	1.50590499637	2.81635914077	1.52950967288	1.7476468033	0.531704426316	3.54601349368	1.03477442359	2.42366190705	1.31025680287	0.753556884416
LINC02345	0.0	0.0586843562751	0.071877606857	0.0	0.0263947056789	0.0118821273078	0.0324853167998	0.564927366336	0.0956863026274	0.0234422071293	0.112864985202	0.156085119874	0.0078717368745	0.144484236382	0.00526572249715	0.0327746641027	0.136824315938	0.0195379691076	0.0315841577654	0.0254605039247	0.0357367885319	0.132223161197	0.127329821483	0.0115309636734	0.106511337807	0.0283287487106	0.173678848033	0.023035525888	0.0574899385272	0.0451098890133	0.582121676508	0.0282489099502	0.0352409629414	0.112508688972	0.0889244655045	0.0481197776255	0.0513089563004	0.160878354491	0.0195677261678	0.220327298543	0.0694131227908	0.216621732313	0.934855966618	0.00899419653965	0.110045089255	0.0556117279832	0.0	0.0524033016045	0.0431981819634
U91328.3	0.134195496194	0.119087569076	0.113447054536	0.362113835447	0.0312447966644	0.187539959055	0.0615273156873	0.124415653168	0.388350487149	0.0924992312257	0.334010497792	0.30110037309	0.260909251608	0.1140223761	0.324132210347	0.0443395289988	0.38282899863	0.0308374908932	0.128186822122	0.0964445858532	0.211517549144	0.581358093663	0.0	0.272996122557	0.022924191573	0.167671123897	0.0948889644363	0.218146875721	0.226846179101	0.256314912893	0.118552764218	0.0573252264919	0.111244200233	0.121074938722	0.421058204168	0.126582006907	1.0759143619	0.36564507091	0.0694900294856	0.109815988361	0.241025992329	0.0	0.183348309477	0.234231841799	1.30266140472	0.184325448882	0.133804761875	0.0744390419698	0.204543809374
SMIM14	16.2015254829	16.2966757989	15.6760558179	21.7175451567	9.98151081132	16.3029929021	14.9748020642	12.7310709713	24.0528359412	13.6799247657	7.05704231232	2.49934365635	9.63930663634	22.0028102065	5.88616422221	7.87538249678	8.13681516614	14.0618958473	3.90805465392	6.18358171605	10.6995338706	9.15380998366	7.19779320699	6.67580518162	1.56413522502	9.14194558599	7.71033662304	7.12543208484	12.9267422676	5.54034542484	6.34713260736	4.8652948638	2.90518507531	4.81319448703	3.32083461478	6.01751386679	6.24190515665	19.6135766242	4.48299779963	5.220483139	8.36680437707	2.27684188454	5.42791588716	8.28001370834	33.9393398292	12.2667573454	5.76647060311	12.4675851832	2.99210880123
CKMT2-AS1	1.13428708607	0.681626093749	0.412759563167	0.678028011799	0.349356083816	1.10338584458	0.753471998803	1.0185010042	1.08556159603	0.450640822116	0.823995757049	2.86750816175	0.932740018366	0.743699498904	0.501149276422	0.808579943217	3.02614753325	0.472050211394	0.543171306387	0.558442459718	0.543394247455	1.27982371269	0.64202554684	0.541444652651	0.729295026605	0.749909533324	0.387341117787	1.15424353919	1.59130492049	0.400888006461	1.4754843836	0.284874692309	0.414616643299	1.05722985627	0.797847521602	0.653755001478	0.351108161755	1.00992505393	0.499490896802	0.559124259483	0.469578703387	0.549378464266	1.3980881814	0.530036987016	1.29181148288	0.683491618694	0.458627534411	0.478915446384	0.603528873857
MOS	0.0166616406178	0.0	0.0	0.0	0.0	0.00931394417207	0.0152783968349	0.046342141706	0.0	0.0	0.0221176339876	0.0	0.0	0.0	0.0	0.0	0.0	0.0	0.0	0.0	0.0	0.0	0.0	0.0	0.0113850211751	0.0	0.0	0.0	0.0	0.0	0.0	0.0	0.0	0.0481043176324	0.0	0.0	0.0172367675344	0.0	0.0	0.0	0.0	0.0	0.0	0.0	0.0	0.0130775706151	0.0	0.0	0.0
AL078581.2	0.612168278228	0.845054730362	0.402514598399	0.440500830415	0.142531410666	0.82699606062	0.5613462743	1.13510987096	0.639731280423	0.647004916768	0.474032937847	0.291358890431	0.680118065957	0.624171901169	0.303305615836	0.67422166154	0.403009803308	0.328237881007	0.487298434095	0.513283759122	0.289467987108	0.544003863211	0.366709885871	0.49813763069	0.104574768029	0.407933981433	0.240478404969	0.663423145574	0.137975852465	0.0649582401792	0.495742330961	0.261504194967	0.169156622119	0.441852305783	0.489607645366	0.461949865205	0.686074044246	0.509662627026	0.281775256816	0.208731124936	0.366501288336	0.185675770554	0.517766381511	0.58282393577	1.58464928528	1.08109199199	0.864713273617	0.603686034484	0.103675636712
MIR3910-1	0.0	0.0	0.0	0.0	0.0	0.0	0.0	0.0	0.0	0.0	0.0	0.127492950768	0.0	0.0	0.0	0.0	0.0	0.0	0.0	0.0	0.0	0.0	0.0	0.0	0.0	0.0	0.0	0.0	0.0	0.0	0.0	0.0	0.129534350271	0.0	0.115361468763	0.0	0.0	0.0	0.0	0.0	0.0	0.0	0.0	0.0	0.0	0.0	0.0	0.0	0.0
ZNF350	1.08524214118	1.29764958595	1.25772351774	1.11637538794	0.896826853629	1.7793819411	1.53476696719	1.95562000241	1.72143190987	0.18964482172	0.418488147377	3.16457221817	1.7109087427	0.703914212305	0.133477190489	0.689372710114	5.28290004337	1.31014156892	0.111938716446	0.359765502648	1.75391339671	2.63852060995	0.178547884507	0.189677874358	1.49355224251	2.8876225652	0.525990219107	0.515581658077	0.325561000199	0.16057093078	3.97674134064	0.411354913432	12.7817784691	0.408203128938	0.837876523617	0.507510463646	2.18215426346	1.90884879036	1.74394611194	0.666063364964	0.756213077056	0.16133625007	2.09731930972	1.37035174245	0.17063171143	1.68559772368	0.682016637926	0.802653716262	0.524202657533
AC110716.2	0.0	0.0	0.0	0.0	0.0	0.00491549601172	0.012094913388	0.0	0.00424117452167	0.0	0.00583636425377	0.00358725412807	0.0	0.0	0.0	0.00581078238083	0.00385926864174	0.0	0.0	0.0	0.0	0.00586062463535	0.0	0.0	0.00300426034049	0.0	0.0	0.00714714415384	0.0	0.0	0.0	0.0	0.0	0.0	0.00324591204883	0.0	0.0	0.0	0.0	0.0	0.0	0.0	0.0	0.00279059481991	0.0	0.0	0.0	0.0	0.0
AC017013.1	0.0	0.0	0.0	0.0468617904696	0.0202172213711	0.0364048155812	0.0	0.201260615419	0.0209404674443	0.0239409774937	0.0864497758991	0.053135359957	0.0	0.0147558369071	0.0322665548761	0.100415992144	0.0381096740717	0.0399073411559	0.0276481381047	0.0156013300645	0.109491437204	0.0578727514054	0.0156046759945	0.035328909978	0.0889998025775	0.0433972320673	0.0409324944627	0.0529326977852	0.0146782821772	0.0138209021658	0.0191776530353	0.0123642645375	0.0359907706636	0.0156685214817	0.0480793105106	0.0163812008938	0.0449148310472	0.0788646231375	0.0149880455753	0.0355287021168	0.0	0.0632087729546	0.0338963261219	0.0275566872704	0.0421449277999	0.0511154606144	0.0865795518014	0.0160554796405	0.132351876654
RAB44	0.175612201313	0.173962627395	0.0552409957102	0.0264487195092	0.125516241086	0.294504414628	0.228442071442	0.302909784262	0.38607969904	0.105845953358	0.116558941628	0.00999650402771	0.231403486063	0.227636666465	0.0515983770759	0.25638520918	0.0716967967584	0.0525551587203	0.0780228243901	0.0704429256691	0.115868984715	0.141540915669	0.0176145082924	0.0897281110143	0.0251156730372	0.0163288855295	0.111660799293	0.0663891775062	0.0635137253519	0.0598037954087	0.0180397277786	0.0860665770005	0.00677104444554	0.117910512492	0.0241207874408	0.129437329784	0.0126749293643	0.0593480893684	0.0253776867747	0.0434467422753	0.162708151638	0.0148645542709	0.00956551609537	0.0336980587094	0.0356797946561	0.304522332465	0.00814422673527	0.120822493363	0.0373495936354
AC106873.1	0.0755763306454	0.0894237809907	0.0851882747935	0.0271914092848	0.0	0.0633713456414	0.0693020091728	0.21020553166	0.182259624052	0.0833500697929	0.0752433234678	0.123326514468	0.125947789992	0.0256860864679	0.168503119909	0.149827035898	0.165847655682	0.0	0.0240641202022	0.027157870853	0.11912262844	0.151112184225	0.0	0.0614984729247	0.180746512642	0.0	0.106879291097	0.214998241621	0.127755418949	0.408996327054	0.333833219503	0.107614895048	0.0313253003924	0.0818245010708	0.111591486123	0.0855462713342	0.351832843203	0.0343207156247	0.0	0.0309231296201	0.0493604428735	0.0550150431272	0.118009431684	0.0	0.0	0.0296595882577	0.113034414852	0.11179371009	0.115195151902
MIR4488	0.0	0.0	0.0	0.0	0.0	0.156384127147	0.0	0.0	0.0	0.0	0.0	0.0	0.0	0.760639592823	0.0	0.0	0.245561528898	0.0	0.0	0.0	0.176378343399	0.372905873975	0.201098969671	0.227643540907	0.0	0.0	0.0	0.0	0.0	0.0	0.0	0.0	0.0	0.0	0.0	0.0	0.0	0.0	0.0	0.0	0.0	0.0	0.0	0.0	0.271562881549	0.0	0.0	0.0	0.0
AC136443.2	0.0	0.0	0.0	0.0	0.0	0.0	0.0	0.0	0.0	0.0	0.0	0.0	0.0	0.0	0.0	0.0	0.0	0.0	0.0	0.0	0.0	0.0	0.0	0.0	0.0	0.0	0.0	0.0	0.0	0.0	0.0	0.0	0.0	0.0	0.0496322598165	0.0	0.0	0.0	0.0	0.0	0.0	0.0	0.0	0.0	0.0	0.0	0.0	0.0	0.0683134040351
JMY	9.1461903635	4.04236137251	3.05087928455	4.07470575712	2.94951640726	11.2367235832	4.79149584721	3.23855307412	5.31253545056	3.0199536112	3.15115743355	1.93290988233	5.49201731761	5.41381570844	1.69506647116	4.21101461113	4.20778723339	5.92616292448	4.23273822316	3.14876320017	2.7296313985	6.51261426487	1.79672432691	1.67487438646	3.8352562938	2.669030562	1.55893410591	2.12510751301	2.97932927611	3.11062468648	0.971029347066	1.42690067012	2.53473022903	4.28658308596	1.07205022514	6.75852441401	3.17513382054	1.88857310145	2.89916573543	2.90247531524	4.0078501465	0.18152773852	3.8474148299	2.11363021854	6.42044089428	7.04777355443	3.81193000292	2.10826097699	2.31177636296
OTULINL	1.298516005	3.53128452967	3.67595560724	4.84039122277	0.297377759122	1.37559685333	3.21687882932	6.56807151649	3.31014614416	11.5482043403	14.7703530486	2.00777926739	4.20496822566	11.5323529822	1.21817332821	3.71368043323	6.28948534471	2.89587807215	7.93297290419	14.2034064687	5.65830730705	3.75688480399	2.05966018864	4.62495235171	3.78769091073	10.2048580554	10.6447996167	3.54692817613	1.60345280682	14.5368377893	4.01315220302	1.36036955621	1.54229816608	5.15024378021	14.2415347229	6.15233916779	12.6494011315	8.71569265961	1.67550456465	1.93709042012	4.69645713035	1.56507264625	4.63684518619	3.42102676748	1.43820341981	6.48273857633	1.53670203755	5.8851608903	1.25891844579
AC091286.1	0.112872676029	0.0445179126624	0.0	0.379028191029	0.0	0.0	0.0345006748485	0.0697645256919	0.108881345909	0.165976928568	0.0	0.0613957376799	0.0418004595852	0.0	0.335544173701	0.0	0.0	0.0345834767718	0.0	0.0270400492875	0.213490489407	0.952891799442	0.0	0.0	0.154253453925	0.0	0.0	0.0	0.0	0.0	0.0	0.0	0.0	0.0	0.0277768395502	0.0	0.0	0.0341718188107	0.207816892229	0.0307889728756	0.0245731488926	0.0	0.0587487300897	0.214924227941	0.0	0.0	0.0	0.02782717621	0.0
AC068875.1	0.0374617016914	0.0886512213277	0.168904613953	0.0	0.0	0.0	0.0	0.0694631670496	0.0	0.0	0.0248644243857	3.66783175859	0.0	0.0	0.0	0.0	0.986489079373	0.0	0.0	0.0	0.0	0.0	0.0	0.0	0.0	0.0	0.0	0.0304486864869	0.0	0.0	0.0330949131213	0.0	0.0	0.0	0.0	0.0	0.0	0.0340242083623	0.0	0.0	0.0	0.0	1.25764155137	0.0	0.145459167655	0.0	0.0	0.0554139448501	0.0
LINC02162	0.0	0.0	0.0	0.0	0.0	0.0	0.0277087301484	0.336182365965	0.0	0.0	0.0200561471961	0.0739636804977	0.0	0.0	0.0	0.0	0.0	0.0	0.0	0.0	0.0	0.0	0.0	0.0	0.0	0.0	0.0	0.0	0.0	0.0	0.0	0.0	0.0	0.0	0.0223085767119	0.0	0.0	0.0	0.0	0.0	0.0	0.0	0.0	0.0	0.0	0.0	0.0	0.0446980077798	0.0
RPL7L1P4	0.0981316429031	0.0290279458803	0.0276530538403	0.0	0.0	0.0274280505888	0.0	0.0	0.0	0.0135281761085	0.0	0.0	0.027256028103	0.0	0.0182326572461	0.0	0.0215343915016	0.0451003756486	0.0156229578116	0.0	0.0154674077663	0.0654035761993	0.0	0.0	0.0	0.0	0.0	0.0199402289158	0.0	0.0	0.0	0.0	0.040674152419	0.0177074238527	0.0543357412984	0.0	0.0	0.0222817658723	0.0	0.0	0.0160229443274	0.0178584899543	0.0	0.0155712822695	0.0	0.0192556591376	0.0	0.0	0.0
IDNK	2.95453874084	2.08169097226	2.87764019867	3.87360662247	1.29121619732	1.94557716729	2.35854144834	1.88819957863	2.86850926944	2.04575256747	1.00271890932	3.5574328534	2.52825955059	1.49486226484	4.63318556494	2.98865291094	2.85360365444	1.80171525486	2.86182615834	1.80041413067	3.17092091231	1.84808368635	2.81117291782	4.27929699279	2.39780219673	2.6569680213	2.35281738224	2.20714370647	1.21546533759	2.72115582757	2.6016907336	1.45952849721	2.28277514304	1.0076051295	6.98140390258	1.15445023278	2.19594898056	3.44764264789	1.86827557958	1.76052161605	1.13656909503	1.08580406507	1.03764053898	2.13623571704	2.30184722531	1.50846965439	1.91628851154	2.34785279674	2.47758481338
RN7SL840P	0.0	0.433579388818	0.0	0.0439466790907	0.0	0.0	0.0	0.509600382211	0.117826996394	0.13471014801	0.202680079059	0.0498299913212	0.27140861787	0.124541341783	0.181556178493	0.363225050055	0.0536085027875	0.0	0.0388923632846	0.263354846229	0.0770102626109	0.162818057651	0.526822652942	0.0	0.125195144823	0.0	0.115158672802	0.546039296753	0.0412955896463	0.505484897169	0.323724185391	0.173926890237	0.0506278622539	0.132244528139	0.18035384553	0.230432737925	0.69499375013	0.0	0.0421670718827	0.0	0.119664313093	0.311203052056	0.0476816277665	0.155054881191	0.0592848544228	0.143807228982	0.0	0.135510509501	0.0620593600037
TMPRSS9	0.322501047648	0.0978438986287	0.0512652681088	0.0892552338146	0.1001174152	0.33744675064	0.22369102627	0.640162281221	0.107687414583	0.125397646718	0.282660198934	0.445298382515	0.165368397444	0.348498044674	0.193587791752	0.0928963338189	0.83110431163	0.0456056718716	0.123750957121	0.133717716917	0.0938442103616	0.154318139981	0.0772756946628	0.134578303087	0.274046551417	0.111586232108	0.14812781846	0.376387863282	0.114623562775	0.234283235736	0.16802275558	0.0989082215372	0.438718485972	0.301414544707	0.0549445088409	0.602168258934	0.295137014358	0.0976360954147	0.251213220618	0.060902716787	0.0864131328875	0.123400249894	0.0742446704579	0.181076010239	0.164556101287	0.100602212472	0.18551655453	0.165132234701	0.0504167577813
AC005377.1	0.0	0.0	0.0	0.0273703001354	0.0	0.0	0.104636915166	0.493706413175	0.0	0.0209746063788	0.0504922302218	0.0	0.0	0.0258550738788	0.056537231022	0.0754063700407	0.0	0.0	0.0	0.054673082112	0.0239812659885	0.152106343332	0.0820272113134	0.0	0.0259908049194	0.0	0.071721629552	0.0927483016016	0.0257191830253	0.0	0.0	0.0216645775558	0.031531387895	0.0549085467712	0.0	0.0	0.0393497258845	0.0345465098064	0.0262619482778	0.0	0.0	0.138442460501	0.0890893571426	0.0	0.0	0.0298547171278	0.0379260207727	0.0281322987561	0.115953014744
RPL36AP40	0.0	0.0	0.0609056357169	0.0388811740241	0.150967849304	0.0604100678076	0.0990953962938	0.0	0.052122845757	0.0595914050389	0.107590920473	1.05807233908	0.180093568867	0.110186109241	0.160629142343	0.0357064431345	0.0	0.099333226117	0.034409442906	0.116499651603	0.238467915998	0.216076300808	0.0	0.131905603142	0.0369215172687	0.162029852438	0.1018849317	0.0439181988892	0.0365356618677	0.137606240878	0.143205091357	0.0307758484905	0.0895845039259	0.0	0.59837023517	0.163097564039	0.0558986760229	0.0981508315995	0.0	0.176868741379	0.0352904100918	0.078666370079	0.0843712291943	0.0	0.0	0.0848208785688	0.161628649274	0.0	0.164718301318
AC092647.2	0.0	0.0811176195153	0.0772755299016	0.0493314500464	0.510784501992	0.0	0.0628648660283	0.190680511921	0.0661321481739	0.26462823542	0.0910057588187	0.111871284863	0.228498164452	0.0466004493627	0.254752740573	0.0	0.0601771335638	0.06301574226	0.0436578307226	0.0	0.259338908081	0.274152144503	0.0492811704333	0.0	0.0936901742549	0.0685264593316	0.193903536022	0.111444599553	0.0463555235555	0.130943488108	0.121129998223	0.0780952360904	0.227325104824	0.0989656020857	0.202452538066	0.103467031732	0.0	0.0	0.0473337882003	0.224406584911	0.0895511592053	0.099809900377	0.10704808131	0.130540275469	0.266196026183	0.0538092925308	0.273427122092	0.456343692076	0.139326942617
AL390726.4	0.187578600034	0.680639405853	0.204387369462	1.31827363392	0.372684870956	0.251657802302	0.475882956643	0.255065544184	0.639341005669	0.665440936621	0.639107133218	0.663202335825	0.166719641258	1.8785659158	0.771384686273	0.165274235706	1.13060989441	0.14942954311	0.53753900805	0.768418934889	0.784483057267	0.383391331138	0.269678502948	0.849683209282	1.1065674204	0.324994267832	0.595387774089	1.97185430254	0.613032581699	1.34154923571	0.149141856139	0.224361926468	0.290261543362	0.00451303124147	1.24173687663	0.113239332494	0.161711202265	0.017036634973	0.522360943827	2.07226214158	0.465543355047	0.341364971098	0.532095338551	1.05961621584	0.837596256142	0.284642234534	0.81670828294	0.286718222939	2.17292772835
FRMPD4-AS1	0.0	0.0	0.0	0.0	0.0	0.0	0.0	0.0	0.117413568337	0.0	0.0	0.0	0.0	0.0	0.0	0.0	0.0	0.0	0.0	0.0	0.0	0.0	0.0	0.0	0.0	0.0	0.0	0.0	0.0	0.0	0.0	0.0	0.0	0.0	0.0	0.0	0.0	0.0	0.0	0.0	0.0	0.0	0.0	0.0	0.0	0.0	0.0	0.0	0.0
CBX3P8	0.0	0.0	0.0	0.0	0.0	0.0184682207298	0.0	0.0	0.0	0.0	0.0	0.0	0.0	0.0	0.0	0.0	0.0	0.0	0.0	0.0	0.0	0.0440384079742	0.0	0.0	0.0	0.0	0.0	0.0268528416066	0.0	0.0	0.0	0.0	0.0	0.0238459974549	0.0	0.0	0.0	0.0	0.0	0.0270356504679	0.0	0.0	0.0	0.0	0.0	0.0	0.0	0.0	0.0
MCMDC2	0.210189979068	0.219632912518	0.141538025967	0.196425194551	0.071183455542	0.143438258265	0.197746313709	0.617515966945	0.210657015902	0.146010196624	0.442081169609	0.282856173587	0.157702331945	0.209672685998	0.0710052098765	0.297637985619	0.134181559385	0.0953467652011	0.427632368353	0.30212169643	0.161777303326	0.19284996882	0.133432995929	0.462022521803	0.371185017565	0.210098198653	0.041177290621	0.441525122261	0.145814896019	0.109490518149	0.342439118362	0.0808483574131	0.570244703461	0.0433461237967	0.312369227268	0.0638567776107	0.352995652411	0.48593466485	0.21862637962	0.0156367666776	0.144410757444	0.143070282127	0.451812314222	0.923472122899	2.58091584687	0.24425049027	0.389216235843	0.100946869946	0.418846961662
PITX1	16.7470131369	6.4940996429	7.51736178807	5.70898778694	469.971514589	12.4021387443	7.05320162083	19.5615974559	8.41575378518	12.3566537817	18.1520070988	2.32167168906	26.1086432526	18.411876034	27.0035728254	11.3768904409	11.2440742679	11.9515610105	20.338568081	20.9722268004	14.0874603606	11.6555655397	14.7053693168	11.0426892697	13.7421550763	148.129066345	57.017285983	12.6963998032	7.29197075027	19.7520413601	21.4503769781	79.8483640377	37.2173476088	60.5561668351	12.2616985576	11.7987337403	21.8428972271	23.5153989178	18.6845646299	19.6634112888	118.970525922	27.5390326008	9.27970577595	10.9649989422	6.01352062509	9.41446523868	62.6750879721	111.435825341	41.2233938694
RN7SKP106	0.0	0.0	0.0	0.0	0.0	0.0	0.292367851198	0.768563975132	0.0	0.0	0.0846487389012	0.156085119874	0.283382527482	0.0	0.0	0.0	0.223894335171	0.0	0.162432811365	0.0458289070644	0.0	0.0850006036267	0.0	0.0	0.0	0.0	0.0	0.0	1.37975852465	1.09617030302	0.112668711582	0.0	0.158584333237	2.57747178373	0.0	0.0	0.0	0.115832415233	0.088054767755	0.052182781234	0.208239368373	0.0	0.398281831932	0.0404738844284	0.866605077886	0.0	0.0	0.0	0.518378183561
PAQR8	10.8108974427	28.3593100788	16.2258900428	26.1685832124	20.0410193116	4.61687258188	6.81544901421	33.8944884893	23.8878682585	41.3272992953	12.4842912878	8.77031496053	17.8639145028	8.05733472579	31.0268989772	16.3461088771	5.93096403788	6.83180615183	13.559429844	23.0180919307	25.1080867318	5.76518232927	37.8654606536	19.4446387322	4.53495088564	16.3395427347	21.0542481398	12.8711240046	2.26581069171	25.8897829239	6.20553508	13.2567165161	20.6363050986	4.4882769483	13.4052444799	2.79009070916	13.1781819582	72.9314053273	204.181750684	4.52166843474	4.23380243199	38.6093984334	29.166484923	24.4342208899	0.609284645849	5.40565790561	27.6085831833	47.7390367832	14.1465888077
AC092143.3	0.558507731478	0.367133412117	0.174872174107	0.223271142428	0.346766938293	0.364243530493	0.512140608037	0.460271146247	0.269379072257	0.342197513729	0.350103549803	0.177212920835	0.551556690341	0.295275119217	0.553437796337	0.205040576855	0.245122241726	0.114082166667	0.2173519551	0.869683445688	0.234750424846	1.36487552442	0.557608949894	0.252484785979	0.27562341961	0.248117269566	0.117012748035	0.580050201072	0.881169576567	0.671661231191	0.219290801791	0.388799717423	0.128607449733	0.447912295665	0.343607952575	0.280971295473	0.995076431313	0.197267369056	0.2570758157	0.177738846994	0.303977324851	0.248453446108	0.799413623305	1.04377731292	0.572273836253	0.560136445862	0.278440767891	0.413076758838	0.315292634008
DEFB131D	0.0	0.0	0.0	0.135661487628	0.0	0.0	0.0	0.0873952346304	0.0	0.0	0.0	0.0	0.0	0.0	0.0	0.0	0.0	0.0	0.0	0.0	0.0	0.0	0.0	0.0	0.0	0.0	0.0	0.0	0.0	0.0	0.0	0.0	0.0	0.0	0.0	0.0	0.0	0.0	0.0	0.0	0.0	0.0	0.0	0.0	0.0	0.0	0.0	0.0	0.0
RNU1-46P	0.0	0.0	0.0	0.0	0.0	0.0	0.0	0.392212760292	0.0	0.0	0.0701965151864	0.0	0.0	0.0	0.0	0.0	0.0	0.0	0.0	0.0	0.0	0.0	0.0	0.0	0.0	0.0	0.0	0.0	0.0	0.0	0.0	0.0	0.0	0.0	0.0	0.0	0.0	0.0	0.0	0.0	0.0	0.0	0.0	0.0	0.0	0.0	0.0	0.0782215136146	0.0
RNU7-69P	0.0	0.0	0.0	0.0	0.0	0.0	0.0	0.518733005548	0.0	0.0	0.0	0.0	0.0	0.0	0.0	0.0	0.0	0.0	0.0	0.0	0.0	0.0	0.0	0.0	0.0	0.0	0.0	0.0	0.0	0.356222607434	0.0	0.0	0.0	0.0	0.0	0.0	0.0	0.0	0.0	0.0	0.0	0.0	0.218412617511	0.0	6.78907203874	0.0	0.278939765683	0.206908519884	0.0
HES1	10.2032994385	22.8716281671	13.0654108107	22.6556000163	47.8731350141	8.04536419788	12.3644094091	47.2673439115	28.2535651819	57.5442293072	45.753012842	42.1257236815	43.8948815459	36.5533066015	45.1292132544	46.2917584647	38.1137216074	21.2856603423	28.5509932838	50.1580718722	33.3844343576	51.8353632561	59.9704044784	65.7644746576	33.8253561831	49.6237246522	37.0033521608	33.7744154736	32.6016463812	47.0367594539	44.5866482304	42.0937488617	27.5642438482	49.1051767183	55.697938157	42.5664472463	111.655057113	81.8448702025	42.0011847405	49.2236986714	50.3561976466	30.2606482781	40.7101205572	35.5573477788	40.0264195985	41.7985730583	93.5500664784	36.2888644917	48.2845898175
LIMK1	2.19888030973	3.91603476385	2.61733630486	3.50266875416	3.6908380069	4.20311230402	2.92425460627	5.38897604996	3.61197274661	3.30777626114	9.05032625178	6.32747034392	9.54007976755	9.54535463529	3.90337892301	10.9751994116	7.40946868808	6.02885903891	5.79156989488	5.15089824425	9.15143455685	7.09817848611	15.6185895234	3.72989753029	13.7372437476	4.55660247734	10.3038481104	12.0551828977	14.2121924879	9.98372952508	11.7841481986	8.9944847355	15.6949013675	11.234947381	9.81441623337	6.72823531095	4.68474963142	5.50746045237	9.12299446021	11.693055925	4.85166954017	9.0478065139	14.6402907876	9.72808753218	9.52106859673	9.15801882654	7.89542603641	6.1223577512	11.3430339477
AC105393.1	0.0	0.0	0.0	0.0	0.0	0.0	0.0	0.0	0.0	0.0141905348794	0.0	0.0	0.0	0.0	0.0	0.0	0.0	0.0	0.0	0.0	0.0	0.0	0.0	0.0	0.0	0.0	0.0	0.0	0.0	0.0	0.0	0.0	0.0	0.0	0.0	0.0	0.0	0.0	0.0	0.0	0.0	0.0	0.0	0.0163336744281	0.0	0.0	0.0	0.0	0.0
RNA5SP131	0.0	0.172460149053	0.0	0.0	0.0	0.0	0.0	0.0	0.0	0.0	0.0	0.0	0.161932872847	0.0	0.0	0.0	0.127939620098	0.0	0.0	0.0	0.0918945990819	0.0	0.0	0.0	0.19919003434	0.0	0.0	0.0	0.0	0.0	0.128764241808	0.0	0.0	0.105202929948	0.0	0.0	0.0	0.0	0.0	0.119274928535	0.0	0.0	0.568974045617	0.0	0.0	0.114401268994	0.145329961952	0.0	0.0
AL391730.1	0.0	0.0222831245791	0.0	0.0	0.0	0.0	0.0	0.296821166041	0.0	0.0	0.0124997052015	0.169021599226	0.0	0.0	0.0	0.0124449166625	0.0	0.0346210266923	0.0	0.0	0.0	0.0251033270211	0.0	0.0	0.0	0.0	0.0	0.0	0.0	0.0359703610113	0.0	0.0	0.0	0.0	0.0278069989851	0.0	0.0194826004379	0.0	0.0	0.0154112014068	0.0	0.0	0.0147031295176	0.0	0.0	0.0	0.0938885204796	0.0139286951496	0.0
SLC2A2	0.00507602220753	0.0	0.00572160054583	0.0109577320999	0.0	0.0	0.0	0.136476725779	0.0	0.0279906950797	0.0303219363228	91.1764885976	0.00563945328323	0.00345036982404	0.0641317844428	0.0100630098737	5.13731678513	0.00466578366748	0.00969748127552	0.00364807220413	0.0192018565246	0.00676621720411	0.00364885458579	0.0165219778007	0.0242793822952	0.0	0.0	0.0577607216296	0.0549157621752	0.0	0.394620760964	0.115645857365	0.0	0.0293102690403	0.0262323269618	0.0114912901792	0.105024729314	0.00461024538242	2.08527708713	0.0581539452558	0.00331525362583	0.0	0.653895544963	0.0161090087277	0.0985478411242	0.0	0.0	0.0262798646853	0.0154739756287
EIF4A3	6.20528538923	7.84219733954	4.4360074726	7.10104720984	12.7973138937	7.93702182017	4.89600486809	9.42439805792	5.84774884943	18.9170257858	16.3933948286	20.5850934552	11.2780198314	14.4863787482	19.8560758682	13.6308969258	18.1336831704	11.686813035	15.288371112	17.7834243698	10.0878327574	19.4382536023	19.3209671256	17.5407895786	46.0543039544	15.0299895857	11.4372245948	17.798860298	22.3933669632	22.4237362142	17.8340937679	19.324506584	12.5053979549	19.4605087243	19.9643391916	23.0229352154	12.7558707946	12.2708201283	14.1477614853	26.8414695075	13.6408483241	21.9422631562	22.0258593288	19.4733572007	22.8299803601	10.3137799581	16.2357881815	15.199257429	23.0148642141
AC015917.1	0.0340093487904	0.0	0.0	0.0	0.0	0.0380228073848	0.0	0.504493275984	0.0328067323294	0.0187537657034	0.180583976323	0.0	0.0	0.0	0.0252754679863	0.0	0.0	0.0312607505721	0.0	0.0	0.0	0.0453336552676	0.0	0.0	0.0232388373397	0.0	0.0320637873291	0.0	0.0	0.0	0.0	0.0	0.0	0.0	0.0251080843777	0.0	0.0	0.0617772881244	0.0	0.0	0.0	0.0	0.0	0.0	0.0	0.0	0.0	0.0754607543105	0.0
CD44	12.2329162369	6.49945146599	4.54504900012	96.0630095552	48.5923880793	34.5605655542	7.44238252569	36.8543888228	11.3744467294	22.4317377488	46.6933789757	42.0301930058	43.5179983657	43.2394527688	44.1650162281	41.8638891307	27.8972742349	14.4877120149	33.4899406138	26.6178593959	40.8114267171	31.4629180726	18.058155585	28.9112503078	60.0639257612	33.8589869242	37.9781325574	32.0952468179	68.9904643188	47.8478121297	9.77852834514	52.5395970357	8.92264598636	43.6321646432	31.8313687796	47.7862645521	15.7864041791	13.3628936534	22.3100329619	73.5075599045	71.2336418892	58.0063144658	22.2829516999	18.2609538122	4.36617596649	46.7770488129	22.9999801822	27.6975558563	49.3590665566
HMGB1P5	2.04515264869	3.04793431743	2.1996747373	2.55009406626	1.83199688957	2.50467971058	2.16167999719	2.73560457201	2.39450758289	2.59126064188	8.11347876518	5.32440857761	2.56702228315	6.08066655595	5.90572343345	3.30131938684	5.08407406634	4.04673370592	2.61471503011	4.73485622726	5.8368372398	4.07880484298	4.94909813569	13.0848933594	5.54720041628	6.49169468203	5.16628134094	6.47151065721	3.77912258372	7.71313325332	6.60638213079	3.65462508298	7.36387041295	5.25105605522	36.571246969	4.46496096837	9.01211435812	13.9666159718	2.8240931455	11.7280213708	2.53890836024	2.10243131735	8.64174783128	3.79514616041	9.16860817904	4.23974603921	7.25394033313	5.56548533592	5.63170537856
LINC02596	0.0	0.0	0.0	0.0	0.0	0.0118097635604	0.0	0.19586751732	0.101896671669	0.0	0.0420666083699	0.0	0.0704141724803	0.0287208616048	0.0	0.0139607408602	0.055632697168	0.019418980258	0.0	0.0151832676267	0.0399590400393	0.140804897603	0.0	0.0	0.0	0.0211171671266	0.0199178216052	0.0171714273367	0.0428548628242	0.0134505491236	0.0186637573388	0.0	0.0	0.0762432927152	0.0155969829874	0.0159422405775	0.0	0.0191878300508	0.0	0.328478213663	0.0	0.0	0.0164940100922	0.0134091310165	0.0	0.0	0.0210648787726	0.015625247543	0.0
CPHL1P	0.0264536368324	0.386040689518	0.0546664462929	0.022207930359	0.00821228260065	0.0172523414291	0.064686572873	0.224819464784	0.148856169822	0.058349286276	0.163875138656	0.0287782766349	0.063678229358	0.353637472108	0.183494500683	0.110713572281	0.21672334223	0.0648418212172	0.376229734916	0.0380237805436	0.0250175687892	0.370251739641	0.0095079838228	0.0430520575584	0.0602532132346	0.0308491000194	0.149641874775	0.29385227025	0.0208682339138	0.0336844966867	0.0311600300461	0.183317350706	0.0182744190139	0.0159114751701	0.0455698328564	0.369301557211	0.136833820564	0.14816184887	0.0882785978713	0.0144318418868	0.0691096388783	0.0706077663317	0.0309797256154	0.0167903862194	0.0128395261739	0.041526439279	0.00439610205194	0.0750003938369	0.0
CHRNG	0.15255436379	0.196202272824	0.0822400763733	0.162275003174	0.0494181564068	0.0482009967421	0.158135789191	0.774826431996	0.204744119165	0.04754778838	0.259740528085	0.10282318668	0.338975352185	0.15329142081	0.197177647006	0.175323414856	0.261994900812	0.134128344711	0.164731095885	0.209743923422	0.146363673108	0.530481778657	0.100126523332	0.377809930224	0.167692872122	0.106078434942	0.225120893064	0.57684832782	0.21078911304	0.185807891602	0.345718448082	0.0302227070453	0.0219935952277	0.765989975608	0.440711691372	0.0650675081009	0.205852485698	0.0722900579964	0.137385641469	0.113983956562	0.203604748396	0.159333242495	0.113925357662	0.248384281953	0.450700920048	0.11453251328	0.0661348584028	0.06377371588	0.0606591679425
UCHL1	16.6911087955	1.27705153318	0.351261644027	0.0382848369992	0.290226097675	8.4806522799	4.17483867309	0.190262719388	2.25823028672	0.792145256859	4.36375006325	0.241856697578	3.09907728126	2.2474200064	0.0338926082551	4.09348865935	1.92812071638	1.01302914321	0.73087647112	0.0764752314204	0.158137638297	0.891575130766	0.0491731924087	0.154622036987	5.61948081542	0.547010509722	2.55105224692	0.969914754348	2.40520570161	0.362934952798	0.584178876179	0.21645590196	13.4205987882	6.65456938179	0.454520142701	1.00946099671	0.125808764265	0.607485690408	4.26645028972	2.32000712221	0.5510221744	4.0334440394	12.2657539809	2.01652881857	68.9117587413	2.6786039455	0.128835457068	0.966902916757	0.278043337721
AC013467.2	0.0	0.0	0.0	0.0	0.0	0.0	0.0	0.988632356395	0.0	0.0	0.0442352679753	0.0	0.0	0.0	0.0	0.0110103441366	0.0	0.0	0.0	0.0119745078977	0.0	0.0	0.0	0.0	0.0113850211751	0.0	0.0	0.0	0.0	0.0	0.0	0.0	0.0	0.0	0.0	0.0125730831068	0.0	0.0	0.0	0.0	0.0	0.0	0.0	0.0	0.0	0.0	0.0	0.0	0.0
ASPHD1	3.2333888225	5.77868308262	7.63593870493	6.06768300718	0.0628815047056	0.243234135476	5.99870038222	6.00940519922	4.34206751418	1.70852321371	11.3180343249	1.78120666209	10.6685186817	3.00867174583	13.6320263	10.3264979484	8.28409040134	8.5231517001	33.8242442489	8.08745418784	7.17521137979	10.2600728613	14.7762512836	6.74561374893	11.1033797819	2.48209830615	8.98964860926	17.6221773043	15.0302371638	2.34995986531	0.914604835196	10.1140593054	0.24875973841	0.877206783539	0.780935271455	6.09139773236	6.16224876845	8.52390302687	17.1758594044	8.89562941271	3.64051413414	11.6211188159	3.18039756969	24.5176506967	3.63391541063	6.66555629051	9.50735787861	1.9919419704	9.8720551134
THOC6	3.44097814456	4.82174469421	3.39509625163	9.9846854894	6.131404985	3.13810815142	4.35244561964	9.50145955162	3.61614852805	5.02389184787	8.07712805387	11.7474472443	14.0173796013	6.24358332442	11.2687820335	9.77947645521	12.9902048787	7.72291800828	7.53583449371	9.98577390058	12.6051722749	7.14736258452	14.2847301457	13.8710797593	10.997967181	7.568710591	5.24863512264	12.4226875707	14.5716594511	11.5119272636	11.0967777485	8.32814315538	10.0416281889	5.57304037293	15.7585626999	8.12758566604	19.3905294391	10.4936695142	4.14633805325	9.81350506097	7.52169555094	8.54627638101	7.66628287464	9.37531836464	12.2384338618	7.06304823921	13.3612147762	9.62124617459	15.3791101749
AL031123.2	0.182576504033	0.351818704069	0.511552387568	0.885859314097	0.0777314159422	0.0699848364496	0.559658014828	0.856026466599	0.38243276544	0.224368360806	0.4293282204	0.357517074574	0.150682799575	0.294304612381	0.69007728836	0.289560460956	0.334259091666	0.139051579237	0.18602831449	0.783543371068	0.72683791316	0.166882388113	0.243737999331	0.543332072372	0.431298842777	0.417135499811	0.0540986005764	0.907343384811	0.169305707687	0.830293295524	0.184336177746	0.112903398462	0.25513397291	0.0677728348719	0.485246767553	0.366086584907	0.982169158078	0.5685368471	0.122455713112	0.473835347674	0.235081892669	0.243025850662	1.06703595755	0.417179238235	0.602583741375	0.372586869755	0.650160356103	0.690607745464	0.270336171517
ZNF354C	1.46169176764	0.902682746533	0.711788890377	0.0853431350738	0.423915265629	3.09276995274	1.30507043628	0.243692348938	1.2337538277	0.217413365843	0.310623795901	2.28844073985	0.88319403871	0.915129134961	0.142936485008	1.10995501035	0.596499858775	0.883920687033	0.087775557278	0.20272790972	0.258683890818	0.679376474893	0.172816523558	0.161719048465	0.367973310528	0.346038989979	0.31429740897	0.38299169303	0.435652825609	0.185715020435	0.235040550053	0.171619008012	0.369356032219	0.178150886549	0.0970264358415	0.607139800046	0.139276649444	0.492014827522	0.628539521303	0.196734196484	0.628066252419	0.0793351287232	0.513033518493	0.199384931311	1.22597266134	2.10080984912	0.0958839335003	0.376955126412	0.0390867305291
SEM1	3.05835506799	3.71517285411	3.25845151085	2.277837845	3.71292877556	3.01422579065	3.03561799422	4.3805625351	3.63897757062	3.24640904996	7.54556943102	7.82224178122	7.23673639807	6.40287740799	7.32929177553	6.37130668306	8.34118443111	6.34805450587	10.962758668	13.7326220304	5.43061090522	7.27812305156	6.22321676641	11.5945254763	8.36950063959	6.25587530012	7.13448569184	9.81197924474	7.5940756396	6.42871746345	10.8020759512	9.99683931401	10.8181475064	12.0767836197	19.3169014382	8.50245060866	15.8664670178	21.5732580768	3.3018468736	4.90541759828	5.96481644202	5.95364752747	10.0306707427	7.07194652244	8.39793439494	6.63744413922	7.18411915574	5.9106326949	9.31095644241
ANXA2R	0.181734785029	0.120418528216	0.20484816707	0.476009209731	0.345277264732	0.406362778002	0.219974336324	0.788535042382	0.539949865287	1.89203959771	1.20140188355	1.12098684583	1.95446054998	1.45768002438	0.421399042957	0.566843526006	0.855039891903	0.674870604346	0.615692517177	2.95702091382	1.02663136342	1.2693803472	0.12541293666	0.52054616898	0.0993445686776	0.966406886023	1.32273201459	1.02217491153	3.2686861109	0.971923375691	1.66972575086	0.484429397216	0.114496204829	0.687346385148	0.563511281822	4.49268508888	1.71463214617	1.82885110925	0.145552390623	1.43959739813	0.588725684532	0.38100107822	0.715104512991	0.632111831241	0.564523006071	1.09549044173	0.101475153652	1.1236884328	2.22342092647
AL449363.1	0.0932514402318	0.33101222157	0.630668034359	0.134202761954	0.0	0.0	0.855097371245	0.864555009247	0.179907886968	0.102843231277	0.123787403124	0.0	0.103602214348	0.0	0.0	0.0616224099257	0.0	0.0	0.178152115691	0.0670186167824	0.117585562266	0.124301957992	0.0	0.0758811803023	0.0637193927056	0.0	0.0	0.0	0.0630534809653	0.178111303717	0.0	0.106226315757	0.07730275742	1.00960876321	0.0	0.0	0.0	0.0846946692028	0.0	0.0	0.121808834833	0.0	0.0	0.0591876159384	0.0	0.0731922097328	0.0929799218943	0.206908519884	0.0
LINC02718	0.0186502880464	0.044134962876	0.021022267812	0.0268405523909	0.017369419221	0.020851216953	0.153917526824	0.138328801479	0.179907886968	0.0514216156384	0.0742724418746	0.0	0.186483985827	0.139450592018	0.0415822215258	0.332761013599	0.654830743727	0.0514289767477	0.0118768077127	0.0134037233565	0.0235171124532	0.174022741188	0.254725361584	0.0151762360605	0.0382316356234	0.0186421443128	0.03516673449	0.136429759775	0.0	0.0593704345724	0.0164762847045	0.0212452631515	0.030921102968	0.0269229003523	0.0550757979899	0.253327345435	0.0192940591434	0.0677557353622	0.0643841312617	0.045786182244	0.0243617669666	0.0271525858015	0.0291216823348	0.118375231877	0.0	0.117107535572	0.0185959843789	0.0413817039767	0.0947573023713
MKRN5P	0.130056200896	0.0979272693671	0.0133270000444	0.0935851571092	0.0660677295521	0.0132185628945	0.0433669014456	0.274040953851	0.0912416277463	0.130394280964	0.102017021389	0.0771736470905	0.0394069772368	0.064294007846	0.105443670127	0.0390653314458	0.114160165445	0.108677455977	0.052704852222	0.0679779834848	0.0521800961386	0.189121997435	0.0254972108786	0.144313901188	0.0403947070322	0.16545379615	0.0334407597911	0.124928864325	0.0799451087904	0.368849448325	0.407358450056	0.0471392853157	0.0490058380372	0.221879935419	0.11347416457	0.0713760300703	0.0856198534584	0.0751686839142	0.0489793391193	0.0580520102071	0.0386101623704	0.0516398871071	0.387693562371	0.225130809091	1.13623242464	0.111359926465	0.0825220574685	0.0612122001565	0.108127964669
RNU1-44P	0.0	0.0	0.0	0.0	0.0	0.0	0.0	0.493273716932	0.0	0.0	0.141254337308	0.0	0.0	0.0	0.0	0.0	0.0	0.097809710379	0.0	0.0	0.0670886950353	0.0	0.0	0.259765022139	0.0	0.0	0.0	0.0	0.0	0.0	0.0	0.0	0.0	0.0768045930297	0.0785590370101	0.0	0.0	0.0	0.0	0.0	0.0	0.0774598306606	0.0	0.0	0.0	0.0	0.0	0.0	0.0
ALG14-AS1	0.0791275907077	0.018725143921	0.0356764763962	0.011387643122	0.0	0.0442327366931	0.0580467558582	0.42549358758	0.0152659064671	0.00872666104812	0.0945347230065	0.0258243020716	0.0175821276175	0.0537861025947	0.105852552972	0.0313734532286	0.0416737631158	0.0290930342916	0.0201558963008	0.0113735973737	0.0	0.0210950403161	0.0113760366055	0.0257552911245	0.0216273851154	0.110730254997	0.059680772036	0.0385887094255	0.0428027279545	0.0604538366631	0.0419423670853	0.00901372934803	0.0131188986132	0.034267742693	0.0350505192499	0.0238842691864	0.0982307025731	0.0143733653939	0.043706016112	0.0388514137654	0.0103359686491	0.0115200295599	0.0370663748696	0.0401784546151	0.0	0.111791750997	0.0157794392996	0.0351140371335	0.0
RNU6-1050P	0.486301903265	0.191801474181	0.0	0.233287044145	0.0	0.0	0.0	1.95373272183	0.0	0.268161322675	0.322772761418	0.132259042385	0.0	0.0	0.240943713514	0.0	0.284575977414	0.0	0.0	0.0	0.0	0.432152601616	0.0	0.131905603142	0.0	0.162029852438	0.45848219265	0.0	0.109606985603	0.412818722634	0.0	0.184655090943	0.0	0.0	0.0	0.122323173029	0.0	0.0	0.223840157284	0.0	0.211742460551	0.471998220474	0.0	0.0	0.0	0.127231317853	0.0	0.599454590317	0.0
AC090136.3	0.0603296274196	0.00713835051734	0.0	0.0130235028123	0.0112372590438	0.107918646351	0.011064216421	0.016779885049	0.0290981451965	0.00332675495956	0.0120127601641	0.014767009602	0.093836579535	0.0861176304222	0.00896729646818	0.0797340399735	0.0317735265217	0.00554538531888	0.00384188910359	0.00433581312053	0.00760727463704	0.0160835924775	0.0	0.0	0.00412236766721	0.0	0.0170635111699	0.044132061423	0.0244757164373	0.00384100898451	0.0319783195308	0.00343619038798	0.00500115230613	0.00435448649177	0.00445395583744	0.0318678457735	0.0124824173936	0.0	0.0	0.0	0.0275817570352	0.0	0.00942023115526	0.0	0.00585631257602	0.0757634838834	0.0	0.0178481088456	0.00613038547515
TXNDC12	7.02391426672	11.3751483657	11.7842841417	27.6813715135	7.32917716665	7.96499255192	12.1717810606	18.7431238955	12.8781336544	16.1356780153	12.5905088451	29.3599407046	19.4770450542	18.8963410031	21.1006291171	34.9410268353	30.5754544989	18.9998191618	21.9448070574	17.4619498454	21.5756873599	26.5595274539	25.626656636	27.9089726917	24.5492388865	19.5628505476	12.1360110091	24.214716362	22.9454222748	20.768563077	30.9624793184	13.8497168162	27.1643167305	20.8342085615	34.5985252629	13.989996836	17.355245382	33.567787198	23.5286220643	27.9612304849	13.7717471336	44.0690955589	29.5713836856	20.4013353139	36.0393119993	18.2454266295	30.5722593763	21.3946829535	18.3725794998
PLA2G5	2.24211230403	0.118082610687	0.0	0.0191497611995	0.285026372947	4.54107832501	0.1464194348	0.33308747652	0.275969175291	0.0990561387556	0.0750701512618	0.43969663228	0.643072893205	1.17582568434	0.019778271842	0.338533239339	0.414638224092	0.0917317767076	0.0296578512504	0.0334707476221	0.0293625627293	0.558715129937	0.0813035343436	0.0866215544992	0.181845907836	0.0532019768651	0.0376352854726	0.189267727089	0.4453650934	0.0804814406517	0.146940398688	0.102314644751	0.253702490405	0.0720319255687	0.00982364636183	0.276130369497	0.0137656118169	0.145023783399	0.0872779132639	0.40289030329	0.0695249506066	0.106548121499	0.207772647268	0.143575942921	0.361667174814	0.344651924311	0.729715842715	0.255877663255	0.0270423601704
AL023095.1	0.0	0.0	0.0	0.0	0.0	0.0	0.0	0.156123525942	0.0	0.0	0.0	0.0	0.0	0.0	0.0	0.0	0.0	0.0	0.0	0.0	0.0	0.0	0.0	0.0	0.0	0.0	0.0	0.0	0.0	0.0	0.0	0.0	0.0	0.0	0.0	0.0	0.0	0.0	0.0	0.0	0.0	0.0	0.0	0.0	0.0	0.0	0.0	0.0	0.0
DTD1-AS1	0.010232901406	0.012107821674	0.0	0.0147266747631	0.0	0.0	0.0	0.0379486092554	0.0	0.0282136298193	0.0271675008627	0.033396383564	0.0	0.0556456103304	0.0304200322667	0.01352421032	0.017964383235	0.0	0.0	0.0294170211717	0.0258063888867	0.0	0.0294233300758	0.0	0.0559377323575	0.0	0.0192950224636	0.0415862591252	0.0	0.0195449572221	0.0271202562392	0.0233133861131	0.0169655609205	0.0886311409829	0.00755464485702	0.00772187581955	0.0529306047296	0.0371757132076	0.0141303226132	0.0167477480775	0.0267332664058	0.00744893946766	0.0319565363674	0.0	0.049666367717	0.048190269063	0.0510155323668	0.0	0.0103981464549
AP000942.1	0.11609617057	0.0549471425364	0.078516903876	0.200495692558	0.259494937759	0.038939019611	0.0851663245256	0.236797797713	0.0671945119999	0.0384113273443	0.231169246799	0.15155788525	0.232168817696	0.157830169863	0.172563436051	0.0920623955517	0.0407625563364	0.298797535589	0.147863871122	0.166873664277	0.219587495798	0.278556195018	0.0667637810957	0.377882183031	0.222122220355	0.116045476646	0.59105535679	0.150979832326	0.0628002541341	0.14782999773	0.123075861648	0.119024667053	0.577442284342	0.0837961757954	0.497119903543	0.280344407264	0.312269310634	0.18979769243	0.128251120907	0.0760038366567	0.0606598213626	0.185924332496	0.126895684069	0.0442124360022	0.225393556306	0.255143927904	0.578790678458	0.343462603288	0.353912816086
AC021822.1	0.17173037508	0.0	0.0	0.494291360861	0.0	0.191996354121	0.0	2.38822621366	0.0	0.0946972327598	0.455929841211	0.0	0.0	0.233463637401	0.0	0.226965707845	0.150740740511	0.0	0.0	0.123420422985	0.216543708728	0.228912516698	0.123446892274	0.0	0.0	0.0	0.3238125057	0.0	0.0	0.32800695536	0.45513697352	0.293437050459	0.0	0.0	0.507133585451	0.12958989618	0.3553163367	0.311944722212	0.23713759237	0.0	0.0	0.12500942968	0.134075072135	0.108998975886	0.166701966892	0.539158455853	0.0	0.12701315082	0.0
MRPS28	2.34827347234	4.06614902887	2.57161225458	2.8506084742	2.50704671705	2.19316473746	2.14456726514	2.95595021433	2.73485731752	3.38465734019	4.84058479185	6.78378974859	3.30888481181	3.09509566843	8.69061564361	4.85721604269	4.97718216084	2.04442211914	6.24914873179	3.34104586978	3.08142770108	3.52464803503	2.58694954161	6.06656881551	3.41791243294	4.91395433055	3.08691156714	5.95875934825	6.5255668033	7.02564301597	3.92139203107	2.44121753829	6.37013861777	3.24519483801	6.63160196682	4.89110924056	6.16220605509	6.30301736871	8.77891980647	1.93728216341	3.06741059252	4.65568965682	7.42290366348	3.39900438784	8.20995718727	3.50645870821	6.47226225712	3.26179837289	2.88089317424
LINC00484	0.023457895433	0.0277559612353	0.0423061056318	0.0675188361469	0.0	0.0839237512199	0.0473229435101	0.247931084881	0.0633594992783	0.056915675194	0.0467090688013	0.0497625988526	0.0573357128906	0.0605919286141	0.0662481159825	0.0620057789894	0.0700086154877	0.0172496432694	0.0717041785631	0.0876662241709	0.0946536741423	0.0562838727828	0.0303525088116	0.0419942912898	0.0352636942049	0.0281371829228	0.0132695684646	0.125838647778	0.0126891506189	0.104544638644	0.0870386368078	0.0187052560341	0.0272242873034	0.0372492927515	0.0138546097188	0.106209733682	0.116484555066	0.0383497095606	0.0615454476275	0.126695332528	0.101117477442	0.00683037727762	0.0769199967539	0.0476446700115	0.0865299092413	0.125200847809	0.0748466993663	0.0312293627523	0.0667427685623
AC027612.4	0.0	0.0	0.0	0.0	0.0	0.0	0.0	0.0	0.0	0.0	0.0	0.0	0.0	0.0	0.0	0.0	0.0	0.0	0.0	0.0213815827127	0.0	0.0	0.0	0.0	0.0	0.0	0.0	0.0	0.0	0.0	0.0	0.0	0.0	0.0	0.0	0.0	0.0	0.0	0.0	0.0	0.0	0.0	0.0232274138691	0.0	0.0	0.0	0.0	0.0	0.0
SUOX	2.8122906392	3.39313965785	3.70089300993	2.3376684777	4.9479953772	2.70274739873	4.22074559879	4.88715268925	4.63722637407	1.69592759819	2.17003668033	9.54845318521	3.54001815481	3.6349094919	1.88157891773	3.70081454754	8.69164246991	2.9797587646	3.67886964782	1.80460472706	2.21853526506	3.00082003219	2.71122209151	2.31380022349	2.48727020816	3.56229489677	2.28569729962	3.28234165125	2.31139859077	6.30865400878	7.52684587598	1.50316175968	2.72177328481	5.33213740015	3.33935516786	2.57433123431	1.619498942	4.82221816836	2.21909267748	6.37130085507	2.49048962162	3.64811364206	5.58373950079	1.58494696945	9.30937946858	2.98752243616	1.97875681223	3.00727982134	4.25488291003
LINC00456	0.0501293869454	0.0593143287207	0.0	0.0721436812818	0.0233432946178	0.0	0.0229838310768	0.278856471191	0.0483567441849	0.0276428338403	0.199634020068	0.0204504588659	0.0	0.834834928828	0.204906611854	0.0	0.264014129335	0.0	0.0	0.108082046718	0.0316053678923	0.0668212837759	0.0360350754903	0.0815832343134	0.0342537775816	0.175376242018	0.118154129609	0.366704267604	0.186426910484	0.0957476950618	0.0442859675583	0.114208640063	0.0207779087863	0.217095063535	0.536630878536	0.0189141322459	0.492667666277	0.113823760634	0.0	0.123066906032	0.0982215749087	0.0364911919008	0.0195687605284	0.190905720772	0.0973231136189	0.157384404743	0.0499834262206	0.203918512371	0.203755586602
RN7SL405P	0.180049493596	0.0	0.067649512336	0.0	0.0	0.0335495359278	0.110067896922	0.500783766602	0.115788467045	0.264759045225	0.0398347006594	0.195871522979	0.200034725282	0.122386647288	0.223018835173	0.277620684164	0.263405100202	0.220664121686	0.114658455081	0.172532356007	0.0378389525632	0.480003408715	0.0431423395143	0.244185113083	0.0820194259048	0.0599902913872	0.11316630822	0.536592250097	0.446392463858	0.382107295172	0.318123420938	0.273468439182	0.0	0.21659426754	0.265850305176	0.634048834595	0.434617041604	0.327056231247	0.0414375377671	0.147339617602	0.15679199501	0.43688416601	0.187426744439	0.380930676974	0.349554989399	0.0471064048799	0.299208745196	0.0887773580124	0.0
AC114760.2	0.26038150333	0.248459536772	0.331367950256	0.290111927053	0.203386226035	0.0798202760354	0.269573069579	0.724216588375	0.567167236881	0.31958596373	0.551917976061	0.143915771545	0.55057176768	1.35312810859	0.224725226261	0.610554240717	0.457113083333	0.193014319513	0.25139722282	0.664019805989	0.354806604591	1.25397500672	0.163021634494	0.109357090838	0.545240517728	0.12593603543	0.388026172085	0.273079745152	0.363481180344	0.572198735525	1.3059749542	0.679334007696	0.0417771802812	0.672942131567	0.266644208428	0.98877404562	0.573496053376	0.35854760202	0.156579712928	0.309306170607	0.762529204787	0.281256082467	0.622978361811	0.511793738593	0.0896880800081	1.59541295133	0.0502496817598	0.683349203684	0.0512102418627
KIR3DP1	0.0	0.0	0.0	0.0	0.0	0.0	0.0	0.0	0.0	0.0	0.0	0.0	0.0	0.0	0.0	0.0	0.0	0.0	0.0	0.0	0.0	0.0	0.0	0.0	0.0	0.0	0.0	0.0	0.0	0.0	0.0	0.0	0.0	0.0	0.0	0.0	0.0	0.0	0.0	0.0	0.0	0.0	0.0	0.0	0.0	0.0	0.0	0.0	0.0
MIR4734	0.0	0.293182253391	0.279295843787	0.0	0.230765141078	0.0	0.0	0.229724616743	0.2390204784	0.0	0.328920814016	0.0	0.0	0.168427338411	0.0	0.0	0.217497354166	0.0	0.0	0.178078038879	0.0	0.0	0.0	0.0	0.0	0.0	0.0	0.0	0.502626319695	0.631022904598	0.218899211074	0.0	0.410808939432	0.536534942736	0.0	0.0	0.0	0.0	0.0	0.0	0.0	0.0	0.0	0.0	0.481054247316	0.0	0.0	0.0	0.503567378316
AL132709.1	0.0	0.281133667635	0.0	0.0	0.0	0.531277582637	0.0	0.220283879068	0.0	0.0	0.0	0.0	0.0	0.0	0.0	0.314021047841	0.0	0.0	0.0	0.0	0.0	0.0	0.0	0.0	0.0	0.0	0.0	0.0	0.0	0.0	0.0	0.0	0.0	0.0	0.0	0.537886829348	0.0	0.0	0.0	0.0	0.0	0.0	0.371002254402	0.0	0.0	0.0	0.0	0.0	0.0
AC025741.1	0.0628433618954	0.0371789089445	0.0	0.0	0.0292636954266	0.0	0.115252254385	0.233053959014	0.090931703739	0.0519805462431	0.0834219455838	0.35892037227	0.0349094417913	0.0	0.0	0.0415281458195	0.0275811862168	0.0	0.0200098390812	0.0	0.0792424441359	0.251306132462	0.0	0.0	0.0	0.0	0.0296241513367	0.0	0.0849851265184	0.0200052551277	0.0	0.0	0.0	0.0226796171446	0.06959305996	0.047422389544	0.0650125905918	0.0	0.0650839587754	0.0257132545211	0.0	0.0	0.122659259834	0.159549225573	0.0305016280001	0.0	0.0	0.0232397250594	0.0
RNF14	9.89837766099	10.6585006095	10.0674194665	4.79763437016	3.77359078703	9.53833421348	8.93947975291	7.48735496398	9.14575650456	7.72518263669	5.33943944229	9.22543286686	8.38112206605	5.81103024804	4.07108876278	6.57552014284	7.23232128362	7.0459863792	7.0520659423	3.41444196463	4.81975839685	6.41634394106	4.95525281514	6.27724667562	5.43514792619	7.28322074831	3.42986725258	3.56754566	7.21032422518	6.64744100523	4.25244747721	5.59224999251	5.89029340567	5.79892388479	4.70659525142	6.95503022107	4.00822762256	8.7310744367	4.33440633417	8.17696961941	4.70892389385	3.46599735962	10.2451152925	5.92277310661	12.5120405894	7.53165009773	6.23176159089	5.39422584804	7.42527113785
AC120349.2	0.291019595354	0.13773662911	0.0	0.125646210018	0.0	0.0650725898196	0.0533718493462	1.02528100761	0.224582999839	0.192572225008	0.19315819615	0.0	0.0	0.0791269375084	0.259540040396	0.0	0.204359930089	0.0	0.111195615834	0.250982470903	0.0	0.232753330736	0.125518148855	0.0947241579612	0.119313493724	0.0	0.164622800717	0.28384715121	0.0393555283877	0.0370567141962	0.154257833307	0.0	0.0	0.126031697958	0.0	0.175685631062	0.421491023569	0.0528631156769	0.0	0.0952598422526	0.0760283331508	0.0423689677775	0.0454415512942	0.110827817764	0.0564996599197	0.0913674564449	0.174103343681	0.0430480813181	0.0591438196009
AL391069.2	0.0841979023453	0.132833383413	0.0316354515617	0.0807822450598	0.104553785602	0.454981651474	0.283095343296	1.04082350628	0.135367584854	0.216669720263	0.409820431703	0.893069553194	1.465518702	0.286162953611	0.229442355021	0.296744808963	0.763704301847	0.490156428874	0.357457319509	0.524436942977	0.283118635359	0.224467613461	0.443849505877	0.45676050279	0.326020582096	0.112214849262	0.449826919326	0.524673240128	0.417499747751	0.446719289258	0.793421088682	0.12788410829	0.302456419808	0.486180530635	0.186482374262	0.487115418811	0.696833980713	0.35686880033	0.193777482438	0.643081006275	0.219965468727	0.224733780541	0.810741981505	0.356274969726	1.52567366463	0.528689359623	0.139921241686	1.30774219849	0.3707494452
RBPMS2	60.5457056901	21.6656243034	17.2057406289	0.231677019328	3.34450192567	99.3809590876	11.574705464	0.497499764959	12.0568254644	0.764789455244	0.997251587474	2.3372898547	8.78661178977	5.50495256005	0.337447347461	4.04244182314	9.108801615	2.89113586086	1.81900008843	0.753504886071	0.848395782195	6.80069560554	1.33523590048	0.436650866185	0.846154715129	1.22952971796	1.32314629293	3.22080727504	5.98398842296	0.683282773898	6.8045252143	0.691204170737	0.568015216111	3.44410658148	0.310833543391	3.55715321398	1.29814764422	1.31964050025	1.16277557192	4.26284393563	0.60388425684	0.342541307315	7.11561487072	0.686418586366	7.40470935659	4.65239087358	0.674978471552	2.27747093328	0.780157932612
AC117465.1	0.0	0.0	0.0	0.0	0.0309455170029	0.0	0.0	0.800955560291	0.0	0.0916132232638	0.198486698113	0.0	0.110747194648	0.067758124648	0.51858287765	0.0219574104333	0.0874989355842	0.0	0.0	0.191041574276	0.502779645552	0.354332018183	0.0238853182368	0.0540762434338	0.022704611194	0.0	0.0626533775397	2.97078851107	0.314542652172	0.0423099648677	0.0293543003356	0.0378507561894	0.0	0.0479660868346	0.0245308870357	0.0250739071152	0.309370258678	0.241428482325	0.0229414720588	0.0	0.0	0.145125889629	0.1556503711	0.0	0.0	0.0521599655567	0.0	0.0983013657685	0.101292288742
AC078962.1	0.225256725755	0.0	0.0	0.0	0.0	0.0	0.0	0.41768112135	0.0	0.0	0.0	0.0	0.0	0.0	0.0	0.0	0.0	0.0	0.0	0.0	0.0	0.0	0.0	0.0	0.0	0.0	0.0	0.0	0.0	0.0	0.0	0.0	0.0	0.0	0.0	0.0	0.0	0.0	0.0	0.0	0.0	0.0	0.0	0.0	0.0	0.0	0.0	0.0	0.0
AF238378.1	0.0484490722992	0.0	0.0	0.0	0.0	0.0	0.0	0.583936874961	0.0467358477318	0.0267162584043	0.0321570628228	0.0	0.0	0.032932719801	0.0360069516006	0.0320161124195	0.0	0.0	0.0	0.0348197282724	0.0	0.0	0.0	0.0394243003805	0.0	0.0	0.0	0.0	0.0	0.0	0.0856030434367	0.0275951043727	0.08032577028	0.0	0.0357685000912	0.0	0.0	0.0440033756193	0.0	0.0	0.0	0.0705360469144	0.0	0.0	0.0	0.0380272374589	0.0	0.0	0.0
AC099522.1	0.0196875912408	0.0232948441968	0.0443829944725	0.0	0.0	0.0110054663827	0.0180531340581	0.255539301258	0.0189914114506	0.0108563229384	0.0653361435333	0.14456919162	0.0437457704172	0.0535296875766	0.0438949671045	0.0650497630317	0.0	0.0180964617387	0.0250747586216	0.0565968795529	0.0372376525224	0.0524861843052	0.0424567631769	0.0160203172942	0.0807160525079	0.0	0.0185613297819	0.0320039542417	0.0	0.0752070431133	0.0173926728436	0.0784941334371	0.114243121635	0.0426304721811	0.218021391021	0.0148565034213	0.0203671679947	0.0536431616517	0.0135930174968	0.0161109154321	0.0	0.0143313875116	0.0307413899788	0.0374877295047	0.0382222443952	0.0618104472658	0.0392605345569	0.10192769311	0.0600165433861
MIOX	0.0676021019944	0.0457077009741	0.0544284773528	0.312716346759	0.0	0.0107971223643	0.132835282059	1.0296676864	0.158371029675	0.170412837572	0.532023922448	0.220628113021	0.139482268538	0.105032638653	1.20579181351	0.0255273234882	0.0678165469561	0.0355077567746	0.0492001388544	0.0416440848158	0.127864478344	0.244589710213	0.0347108466582	0.581530381782	0.0527920135556	0.0482661308767	0.136574595249	0.204087576798	0.222021277074	0.805467710908	0.162102422454	0.143015162306	0.176126327039	0.188205464323	0.0855576149175	0.0291505111673	0.129880386995	1.00869653355	0.260045928827	3.0110278312	0.0189224192196	0.0421802418631	0.113097847598	0.386169534279	0.0843719865838	0.0303201581521	0.105922561356	0.164282599863	0.402349213744
AP003396.2	0.0	0.0158232519178	0.0	0.00962286573766	0.0	0.022426713685	0.0122627687781	0.458740753557	0.0	0.022122792233	0.0710083484383	0.0109111160642	0.0594294891867	0.0272704248776	0.0298160879098	0.0176742764012	0.0469539392187	0.0491687981242	0.0170322762881	0.0192219934025	0.0337253887147	0.0	0.00961305791799	0.0108819580079	0.0182757240451	0.0133671505096	0.0378238971577	0.0869560021184	0.108508380505	0.119198621146	0.0	0.0	0.0	0.0579143346053	0.00987287820559	0.0605485559636	0.0276691981547	0.0121458816282	0.0276995722776	0.0109434976836	0.0174683448565	0.0	0.0417627826852	0.059415787164	0.0649070881113	0.031489015444	0.0266681040437	0.0494538482374	0.0407668270803
AC074052.1	0.0	0.0	0.0428743619849	0.0273703001354	0.283395787289	0.0425255082593	0.0348789717218	0.317382694184	0.0366917401052	0.0209746063788	0.0	0.0	0.126776393874	0.0	0.028268615511	0.0754063700407	0.0	0.139850726244	0.048444873565	0.027336541056	0.0	0.101404228888	0.0	0.185709204424	0.181935634436	0.0380201627432	0.035860814776	0.0927483016016	0.0	0.0242168877861	0.0	0.0216645775558	0.06306277579	0.0	0.42122115239	0.0	0.0393497258845	0.172732549032	0.0262619482778	0.155632856312	0.0496851826292	0.0276884921002	0.0	0.0241423170275	0.0738460467371	0.0	0.113778062318	0.0843968962684	0.270557034402
OR7E7P	1.07976321802	1.0545290537	0.444334296934	0.961963275905	0.17558217256	0.584431589793	0.440054062198	0.730941962363	0.777052741043	1.21918008461	0.807676109516	0.0978873742555	0.342747246678	0.745607189803	1.52851644344	0.396405028277	0.451328501729	0.645911358165	0.82949878373	5.28427224065	2.46371962677	0.731072385343	1.09650604214	0.432342772355	0.667542491566	0.325500681825	1.40580063616	2.00600279195	0.185422094222	0.18550327482	0.726779989336	0.204999994737	0.0710390952575	0.358750307561	0.215105821695	0.724269222126	0.372344837026	1.9146686186	0.461504434953	0.126228704013	0.559694745033	0.349334651319	0.10704808131	2.53465701535	0.0831862581821	0.860948680493	0.4443190734	0.659163110776	0.48764429916
FGF16	0.0210239610705	0.0	0.0118489145849	0.00756415567379	0.0	0.0235050082015	0.0385571178307	0.272884999282	0.03042078816	0.00579661849014	0.0	0.0	0.05839397536	0.0142908044712	0.0	0.0208395786294	0.0276814814394	0.0289872414396	0.0133884014216	0.0	0.0	0.0140122207191	0.0	0.0085538785068	0.0	0.0	0.0	0.0	0.0	0.0334633358499	0.0	0.0	0.0	0.0	0.00776068062585	0.0	0.0217496666707	0.0190947981475	0.00725784752405	0.0086022524216	0.0	0.00765209236223	0.0246210587012	0.0	0.0102041810037	0.0990090982567	0.0209627460271	0.0233242331505	0.0213634645346
WWC2-AS2	0.182743775223	0.131616403263	0.125382467665	0.0343037751583	0.147994135369	0.239841528946	0.204001241844	0.117861461636	0.22226824148	0.0350505561475	0.17402819065	0.291721158537	0.203028068246	0.124218055356	0.00590494213148	0.136512127531	0.181330822072	0.160671379487	0.106254720398	0.039971708223	0.13525302192	0.211820102487	0.0970949674914	0.0581883169152	0.0760079242352	0.135012506452	0.164798760345	0.0839535703	0.123565181663	0.02529294739	0.435191285415	0.0316781179835	0.0790379086401	0.131901245657	0.0762558861312	0.0899352692222	0.0246589212139	0.180407792851	0.0932581873795	0.312092712685	0.119353686536	0.127242763513	0.291550328643	0.0302580757614	0.971804503282	0.261922832081	0.0316889884972	0.0587646735355	0.0807368678015
LINC02496	0.0	0.0	0.0	0.0	0.0	0.0	0.0	0.0275354848835	0.0	0.0	0.0	0.0	0.0	0.0	0.0	0.0	0.0	0.0	0.0	0.0	0.0	0.0	0.0	0.0	0.0	0.0	0.0	0.0	0.0	0.0	0.0	0.0	0.0	0.0	0.0	0.0	0.0	0.0	0.0	0.0	0.0	0.0	0.0	0.0	0.0288303059179	0.0	0.0	0.0	0.0
ITIH1	0.0458048447618	0.0090329039337	0.00430253280482	0.00549333488633	0.0	0.00640128689467	0.00700035700051	0.145094553268	0.0257746554612	0.0168387685013	0.0278685108706	9.65144644403	0.11025975101	0.0129730564357	0.00567363057791	0.0706270930663	0.0469074399391	0.00701715791892	0.247938815939	0.0438924743716	0.00721971211977	0.0101761286032	0.0	0.0155302591728	0.0208658574705	0.0	0.0359870852506	0.0527424320728	0.0	0.00729064755533	0.0505819039673	0.00869634451183	0.0158212069543	0.0165305660174	0.00281802883641	0.09217309517	0.122413671898	0.010400445734	0.0368961878973	0.0156180859327	0.00997202609108	5.376588444	1.36786669655	0.012113662593	0.0111159102043	0.0838875502395	0.00761191261987	0.0254082205315	0.0
MTCO2P1	0.0	0.0	0.0	0.0	0.0	0.0	0.0	0.471970910708	0.0	0.0	0.0241346509236	0.0	0.0	0.0	0.0	0.0	0.0	0.0	0.0463120803892	0.0	0.0	0.0	0.0	0.0	0.0	0.0	0.0	0.0	0.0	0.0	0.0	0.0	0.0	0.0	0.0	0.0	0.0	0.0	0.0	0.0	0.0	0.0	0.0	0.0	0.0	0.0	0.0	0.0	0.0
GHSR	0.0974425161973	0.0	0.0	0.0	0.0	0.00778155367827	0.0	0.0774352640706	0.0	0.00767609992676	0.00923934870832	0.0	0.0	0.0	0.0206909930546	0.0	0.0	0.0	0.0177294240334	0.0100043842067	0.0175529009482	0.0185555089779	0.010006529791	0.0	0.0190237673246	0.0278285621363	0.026248044202	0.0113143995533	0.0	0.0	0.0245954169746	0.00792860944257	0.0	0.040189883351	0.0	0.0	0.0	0.0126430244556	0.00961111429749	0.0113914257589	0.0	0.0	0.10868043568	0.0265061715037	0.0	0.0	0.0	0.0	0.0
RN7SKP10	0.0	0.0	0.0	0.0	0.0	0.0	0.0	0.197916592886	0.0	0.0	0.0	0.0	0.0	0.0	0.0	0.0	0.0	0.0	0.0	0.0	0.0	0.0	0.0	0.0	0.0	0.0	0.0	0.0	0.0	0.0	0.0	0.0	0.0	0.0	0.039400378562	0.0	0.0	0.0	0.0	0.0	0.0	0.0	0.0	0.0	0.0	0.0	0.0	0.0	0.0
RPL7P60	0.047196647301	0.0279221193706	0.0797988125107	0.13584606108	0.329664487255	0.0395747587066	0.0432783975651	0.809505792332	0.3186939712	0.0520512680748	0.156628959055	0.13477826224	0.131088516114	0.0481220966888	0.245533117581	0.0155942425118	0.0621421011904	0.0	0.165305772654	0.0847990661328	0.119025385478	0.188736034175	0.0	0.153620675224	0.145124167876	0.0707640580037	0.0667450266851	0.0767224045902	0.0319127822028	0.0	0.104237719559	0.0268817615386	0.117373982695	0.0851642766248	0.365860658076	0.0356151823514	0.219716020449	0.214329366962	0.162931270948	0.0579335367169	0.107887825138	0.0343563330549	0.0736956859085	0.044934271692	0.137444070662	0.111132661309	0.211766515988	0.261802616996	0.0719381969023
AC011503.2	0.474090322139	1.06718340234	0.651690302171	0.0332822849647	0.258456958008	0.174524685896	0.487747540558	0.536024105733	1.16004605517	0.0637628033916	0.122797103899	1.41517175352	0.308320189901	0.0707394821325	0.0429682955767	0.152823576616	2.557768885	0.318859655836	0.0220908623456	0.772858688735	0.043741829163	0.107894099537	0.0166241814928	0.0282277990724	0.110616865737	0.0693487768436	0.0981151892272	0.0281954836869	0.844412217087	0.0294477355479	0.980668465611	0.0592742841926	0.728501185926	0.0584226937646	0.589035659502	1.22160075465	0.490454983425	0.0210042779623	0.718526904881	0.00946247766376	0.0906257731157	0.00841730159846	0.216665316571	0.0513748506345	0.0336737973121	0.190592514144	0.0230590206298	0.102626625862	0.0
BLMH	3.22063956012	3.25434016783	2.96673525505	5.49917215734	7.29068413339	5.23464372235	3.23556036331	4.18092529516	3.40698587116	7.913452662	9.03104797914	0.797707502961	6.51730067885	4.00125801023	4.97064484231	5.59563212799	21.4133293276	8.59185907035	5.28250384938	8.05015546538	6.02975185507	4.27048868433	8.73523404363	8.50357629557	4.90068869352	5.29212189196	3.96772951689	3.54712053404	5.18344625382	18.8011471327	17.0593658624	2.74771241332	3.49992870575	11.5888198866	11.6312576483	5.27168260127	5.47718712312	1.32428961407	5.07327364086	8.10594926843	4.72395901408	1.06878551601	18.2535352402	3.91441748335	9.97669165538	5.57614143195	9.13455644609	5.18437606755	5.73400888358
HSPA8P14	0.0384371587438	0.0454797955399	0.0	0.13137744065	0.0626453845587	0.0429731451884	0.0528691781889	0.95326170604	0.0185389844742	0.100678110618	0.287008466524	0.0313611468925	0.192166323345	0.104508930205	0.107123174568	0.419100667174	0.0927828048245	0.0971594519167	0.152983811258	0.0759668088293	0.19992802803	0.0896626865957	0.0345377731846	0.22676071277	0.0919253731886	0.163286593676	0.208370207962	0.132776515977	0.0389848669015	0.122359011972	0.0933808268847	0.0656778772218	0.0398291215516	0.117908879382	0.227016031604	0.0725129058955	0.0994098338136	0.0261826179585	0.0597113771369	0.235906645357	0.11924443831	0.0489649123456	0.120036186466	0.0365946700206	0.139918825397	0.150844886541	0.0766504840879	0.0426426423251	0.117173572794
LPAR3	0.0	0.173774409292	0.088289964731	0.0774989700701	3.27812857761	0.0136830593891	2.36574525894	0.372175924387	0.0377791329111	0.383332687621	0.152716550679	2.09699455433	0.299139331861	0.35606005213	0.0618510605253	0.0614658754382	0.0644573022508	0.0674978102954	0.0405279721272	0.0281466841017	0.0123459862159	0.0130511793319	0.0316718106341	0.035852412031	2.03718613868	3.52811657524	0.9323204546	0.0557065723422	0.0165508713795	0.0436355099143	0.0778473062244	3.234460893	0.0162329245048	0.667829268266	0.0867408842178	0.129297285632	0.714092569989	0.0222314542361	3.49157160947	0.0681041999509	3.50749622876	0.0570181310649	1.65495487714	0.0528228172727	0.403933498664	0.0576365411105	1.35698724282	1.02829388036	0.114414829112
AL691432.1	0.829426312273	1.06799161221	0.371215994907	1.1410066048	0.567987337394	1.99780172557	1.09611215774	2.22777951117	1.57666110224	1.33175475438	1.39247770772	0.766302566957	1.1383129374	0.970056189581	1.042479745	0.789910891791	1.10278194342	0.269079878342	0.955406493852	1.49024519174	0.892062620061	3.17048665004	0.683906200655	0.506194709105	0.858464223245	0.816872019782	0.804976939276	1.70521209358	0.602067626264	1.37453828902	2.35986280293	0.472415767124	0.535900550384	1.53187895043	0.810450824851	1.16895189754	0.933767334914	2.40397063176	0.412656098677	0.728650706176	2.82807220957	0.754715860621	2.14265542495	1.32385465017	1.66948151231	1.46477067832	0.972954456953	1.73209495126	0.285071546796
CDH7	0.00596778416017	0.0	0.0	0.0317775738979	0.00111158545799	0.0020016135184	0.00218893629303	0.0686075444993	0.00345405315607	0.00263265084193	0.0205971608006	0.0262934471133	0.00132603990289	0.0008113070251	0.00354816643903	0.0	0.023048852561	0.0021941897594	0.0	0.000857794021575	0.00827759635276	0.00159098294705	0.00171595597573	0.000971228979921	0.00652452906317	0.00119303565999	0.00112527742485	0.000970117110064	0.000807042902529	0.00151980468352	0.00210885559801	0.00203944000112	0.0	0.0129223252104	0.063444044753	0.00450336482044	0.00246951211166	0.0	0.0	0.00293016442932	0.000779536308799	0.0	0.00279553721835	0.000757562384017	0.0440271228276	0.00843130739696	0.0	0.00529658473691	0.0
LINC01852	0.135430424073	0.0801223113004	0.0872312730178	0.0556870356352	0.117120066024	0.410977137266	0.141928041095	0.206278099808	0.298608963533	0.272049886194	0.134833685612	0.489351080415	0.225694505992	0.309049605896	0.0503253880151	0.351587983012	0.390597590862	0.106701502232	0.16632829987	0.125141287779	0.158573279174	0.257893632866	0.264243821833	0.299123358827	0.17847116016	0.154710043154	0.273606216473	0.172978427527	0.163524086162	0.351057081615	0.119643740576	0.0716272257394	0.1443444684	0.0837868287597	0.214251919118	0.167895888915	0.070052607375	0.518371054005	0.247123029193	1.02910381731	0.164268690812	0.281672111493	0.44559584766	0.104378829669	0.291100869123	0.341672501653	0.424399152695	0.307650928059	0.560299453285
AC005100.1	0.0	0.0	0.0	0.0	0.0	0.0	0.00952954529968	0.144524174703	0.0	0.0	0.0344884017093	0.0	0.0230916858823	0.00706405853131	0.0	0.00686744652258	0.00912211790992	0.0191048325845	0.00661799351277	0.0	0.00655210143245	0.0138527047253	0.0	0.0	0.00710114262627	0.0	0.0	0.0844681955869	0.0	0.0	0.0	0.0	0.0	0.00750098781536	0.00767233255401	0.047053012034	0.0	0.00943871088779	0.00717522373558	0.0	0.0	0.0	0.0	0.0	0.0	0.0489409862563	0.0	0.0230587086269	0.0
IFNA16	0.0	0.0	0.0	0.0	0.0	0.0	0.0	0.0342507415804	0.0	0.0101857513405	0.0	0.0	0.0	0.0	0.0	0.0	0.0	0.0	0.0	0.0	0.0	0.0	0.0	0.0	0.0	0.0	0.0	0.0	0.0	0.0	0.0	0.0	0.0	0.0	0.0	0.0	0.0	0.0	0.0	0.0	0.0	0.0	0.0	0.0	0.0	0.0	0.0	0.0	0.0
CA4	1.32375497458	1.04984404267	3.290713407	0.0257443417115	0.0266560393985	0.215995898386	3.06416946622	0.338332046935	1.35977409123	0.311711724501	0.356195188446	3.47954771081	0.0238490245901	0.00972765155838	0.0478607252711	0.0567414269613	4.23958332688	0.295971215194	0.0318968721987	0.0719952467415	0.320304235826	0.0381520861163	0.051436205114	0.273660593318	13.5044105006	1.39470002934	0.209128909931	0.0581590010043	0.087088718759	0.0	0.233889833614	0.0203775729485	0.0296582361388	0.99161573575	6.7089547242	0.0161987370224	10.4004052722	13.4396184486	1.12146319725	3.51915165589	0.0140200762865	0.00520872623667	5.1451308932	0.0272497439716	0.0486214070101	0.039313637406	0.263980124784	0.301656233197	0.0436258867353
ITCH-IT1	0.917271378434	0.29600131352	0.469968967911	0.660045314804	0.232984036666	0.233072497191	0.764654380056	1.39160104373	1.60879168154	0.597776281796	1.38368130896	1.08859365656	0.370577151323	0.736869605547	1.23947006471	0.330627930178	1.17113959936	0.383244778649	0.531030344847	1.55818284019	0.473168825081	1.11154635512	0.239771848454	1.22139515217	0.227919366216	0.916870847692	0.864797340945	1.6266625204	1.12768725573	1.06181738754	2.35737611926	0.854917560471	0.345632521157	0.48150571784	1.66220347058	1.32144312402	1.81160084168	0.605892633528	0.51816844102	0.204717064841	1.41602770493	0.182105082659	2.21352787362	1.4290394579	2.59029210093	1.7671696023	0.914600577864	0.308373274827	0.593144267728
MTERF3	4.30489241741	5.75457671148	3.71257218227	5.62712702484	3.00468770588	4.99595621296	3.48828450113	5.41976622176	4.18982593175	10.3610129997	10.8410547029	10.6864718756	6.89055393864	7.34496566284	19.8260153383	9.0497692649	9.10445615248	3.74452066681	9.29140934304	5.34332993949	6.8430096428	7.47136899307	4.84602736465	7.42135639134	7.64675168476	4.11048413551	4.7940792071	4.99409178019	17.425867519	19.5412131853	10.2521646053	5.69923942959	9.77182396738	19.8318329472	18.6068889375	5.71217295842	18.5312956725	8.69444154408	3.70367838255	10.3320168383	6.4786609043	6.61793396081	7.91742706653	7.70194873477	21.2401075772	7.52120058592	6.73141593343	5.78378818713	7.77020402188
FOLR1	5.65327247427	20.262481799	33.758136198	0.395715182681	0.88091702555	0.252078916429	17.5386598046	4.49689214892	24.9008715259	0.327507106831	0.788408799608	10.8403771608	7.68600980689	2.98299021041	0.0980886899658	0.0581446708748	18.6520876205	19.1376451648	0.833485294588	1.37539030662	1.17190379337	5.65908901457	0.00790623723502	0.492241264738	0.0601233077653	0.0549689099902	0.217757236712	2.62824102852	0.267727399203	0.119042050804	24.6702325835	0.0375867369643	0.847928407007	0.22228038211	0.081199258292	1.06235775384	0.147917041879	6.45312154263	4.07787939041	0.810040890684	0.28015259603	22.4256770234	0.618258671255	1.35429672386	1.32389057283	0.207184542959	0.0877324817874	0.667040529543	0.111761941922
BEND3P2	0.0	0.00910503892518	0.0	0.00553720357664	0.0	0.00860320841449	0.00705626047256	1.00593698636	0.0148459924472	0.0042433098974	0.0153223981685	0.0	0.0341970042037	0.0209226507343	0.0171568172223	0.00508507907994	0.0	0.0424391733588	0.00490036875458	0.00553037387823	0.0	0.0205147863234	0.0055315599466	0.0	0.00525812202451	0.0	0.0290195768196	0.0	0.0	0.00489924615371	0.0	0.0	0.0318951039931	0.0	0.0227242644767	0.00580682320947	0.0159214507572	0.0209670032898	0.0	0.0	0.0	0.0168047281247	0.018023401445	0.0	0.0	0.0301990927469	0.0	0.0113827224781	0.0
KRT18P8	0.0835221567406	0.230592783566	0.17259855515	0.0701171733806	0.142607671453	0.00778155367827	0.216999830488	0.787258518051	0.0939968173482	0.314720096997	0.304898507375	0.170365780922	0.185585989105	0.350101770854	0.38278337151	0.119585061959	0.0977516198501	0.0639766564678	0.195023664368	0.110048226274	0.166752559008	0.185555089779	0.19012406603	0.577695727405	0.304380277194	0.44525699418	0.196860331515	0.40731838392	0.818885577031	0.274743118575	0.13527479336	0.903861476453	0.230791539007	0.361708950159	0.842712751747	0.189080602933	1.12326729555	0.189645366835	0.0865000286775	0.0569571287947	0.100008377234	0.151997821802	0.0543402178398	0.123695467017	0.202691396341	0.0546298194635	0.916068636576	0.298572647473	0.693112402738
AP001636.3	0.0234515520323	0.0610466022474	0.0105736663413	0.0168751444859	0.0393136935856	0.0104876321072	0.0430092241892	0.113060790284	0.06786682053	0.0129318827863	0.080940492362	0.596989706732	0.244913617586	0.0956455950954	0.167318403544	0.0371934069644	0.0576385632999	0.0646686700586	0.00597373238119	0.0404503928227	0.0147856372238	0.131293522963	0.0134863559974	0.0610660877716	0.480738522576	0.0937652472196	0.00442199338504	0.0457471341594	0.025371438528	0.00895854583326	0.0870151001294	0.0	0.00388813220122	0.209893785062	0.0865678950287	0.116799114107	0.0582265278638	0.0340794125943	0.00971507443051	0.0230292858231	0.0245066990578	0.00341426511565	0.124503460712	0.151826318224	0.00455297421743	0.106760080935	0.00467665372427	0.135290643883	0.0
MMP24OS	6.47094944972	10.4139932759	7.82619762929	10.5616930892	10.2206794271	6.32293312066	6.65139440975	12.1406014369	8.69680258438	5.99373566542	6.90385469601	7.73403670693	9.6665801913	6.07773468452	6.76206375814	6.13104921059	10.872674642	4.6860393081	15.3806306525	10.1213147028	12.1318244357	5.79898244657	7.11252635208	16.8036167153	5.54498459094	9.17337298933	13.1042847892	8.38685927667	21.5874646709	8.73522127704	9.74920912844	8.99249811863	5.37147962902	5.2260423966	5.03231328659	15.1110900365	17.6223288664	8.00566379607	9.50005953138	6.93763959795	7.0448002986	14.9811842541	13.9068329296	7.85913664501	15.0118756104	9.67067061936	18.8549781114	9.92764498983	20.1173073142
TRBV13	0.0	0.0	0.0522746231688	0.133485100126	0.431913365655	0.0	0.0425262329015	0.687945376342	0.0	0.0255733168683	0.215469517203	0.227032901635	0.772861438588	0.220666833747	0.034466547254	0.0612928783219	0.244248365641	0.255769777408	0.05906647686	0.133320456915	0.058478381234	4.82185242391	0.0333372623519	0.0	0.031689323645	0.0	0.174893385432	0.188472484538	0.0	0.0590529456175	0.122911321726	0.0264145651482	0.0	0.066947319058	0.0342382968787	0.104988605728	0.0	0.0842417565333	0.0320199155473	0.0759022272494	0.333182989396	0.0337592310099	0.0	0.0294355523116	0.0	0.291203230167	0.0	0.411604114421	0.0
FAM187A	0.0	0.0	0.0	0.0	0.0	0.0	0.0	0.0	0.0	0.0	0.0	0.0	0.0	0.0	0.0	0.0	0.0	0.0	0.0	0.0	0.0	0.0	0.0	0.0	0.0	0.0	0.0	0.0	0.0	0.0	0.0	0.0	0.0	0.0	0.0	0.0	0.0	0.0	0.0	0.0	0.0	0.0	0.0	0.0	0.0	0.0	0.0	0.0	0.0
PMS2P9	0.0	0.159400060096	0.075925083748	0.0484693470359	0.188196814083	0.0376536539151	0.0308831283595	0.218572936318	0.032488220365	0.0928584515411	0.357661467668	0.0274790631752	0.0748349975487	0.0228930362888	0.150180450559	0.0222558606722	0.0591254943365	0.0	0.042894878341	0.193638255868	0.10616948826	0.404041704229	0.169469811335	0.0548112603348	0.0	0.0673289095569	0.158762442115	0.0821227680201	0.0	0.150097681191	0.119013163302	0.0191826162436	0.0558381082723	0.0486180530635	0.273507482251	0.177903022522	0.313575291321	0.122355017256	0.0	0.0	0.263958562473	0.0	0.0262943345353	0.128258989101	0.0653860141983	0.132172339906	0.0671621960091	0.0	0.0
GOLGA6L22	0.00393751824816	0.0	0.0	0.0	0.0	0.0	0.0	0.0219033686792	0.00379828229012	0.00217126458768	0.0	0.00321264870266	0.0	0.0	0.0	0.0	0.0	0.0	0.00250747586216	0.0	0.0	0.0	0.00283045087846	0.0	0.0457390964211	0.0	0.0	0.00640079084833	0.0	0.00752070431133	0.0173926728436	0.00224268952677	0.0	0.00284203147874	0.0	0.00297130068425	0.0	0.0	0.0	0.0	0.00257167347093	0.00286627750231	0.0	0.0	0.0	0.0	0.00392605345569	0.00291221980313	0.0
FAM193A	7.05421317696	6.13621813786	3.66377881249	9.60423565762	4.54204404662	7.4014221343	6.16459555793	8.62118459658	5.8915024948	8.80843780575	4.83871605653	7.66264848077	7.27229148919	4.46466119279	6.34711460414	5.558233581	6.94659916879	4.75139104906	8.10964358704	5.17476205949	8.23790279548	6.53086594447	4.24288208412	4.0439728344	4.81059741664	5.15005088805	5.70246200211	8.42804748043	3.23686790915	5.30681677421	8.25215279842	3.56503361357	4.54591298056	8.413013898	3.4906093398	6.61212819964	5.46093124899	5.58276970135	3.35754797632	12.0327036181	4.87330040078	4.71581571575	8.19864505732	10.9268736876	6.52313922664	7.97994248563	4.26614290806	6.46610908008	4.81586262596
AL591424.1	0.0	0.0	0.0	0.0	0.013317032049	0.0	0.0131119629886	0.477251470892	0.0	0.0	0.047453538708	0.0	0.0	0.0	0.0	0.0	0.0	0.0	0.0	0.010276556242	0.0	0.0190603167242	0.0	0.0116355313571	0.00977065708429	0.0	0.0	0.0	0.0	0.0	0.0	0.00814430945213	0.0	0.0	0.0422262919461	0.0	0.0	0.0129869814276	0.0197451746326	0.0117013326427	0.00933901206881	0.0416354572059	0.0111637116947	0.0	0.0	0.0673392465472	0.0	0.0105757034071	0.0
ABHD17AP9	0.0	0.0	0.0	0.0	0.0294772990429	0.0	0.0	0.0	0.0	0.0	0.0	0.0258243020716	0.0	0.0	0.0	0.0	0.0	0.0	0.0	0.0	0.0	0.0	0.0	0.0	0.0	0.0	0.0	0.0	0.0214013639773	0.0	0.0	0.0	0.0	0.0	0.0	0.0	0.0	0.0	0.0	0.0	0.0	0.0	0.0	0.0	0.0	0.0	0.0	0.0	0.0
RN7SL274P	0.0	0.0	0.0	0.0	0.0	0.0	0.0	0.177360917338	0.0	0.0703266213878	0.0423243694506	0.0	0.0	0.0433452709145	0.0947830049486	0.0421388538463	0.223894335171	0.0	0.0	0.0	0.0	0.25500181088	0.0458387357339	0.10377867306	0.130718460036	0.0637396845989	0.0	0.103659866496	0.0	0.162395600448	0.0	0.0	0.0	0.0	0.0941553164165	0.0	0.0659686581005	0.0	0.088054767755	0.052182781234	0.208239368373	0.0928378852771	0.0497852289915	0.121421653285	0.0	0.0	0.190745575063	0.0471629714441	0.0
SIMC1	4.80928806008	4.71919627884	4.6616575083	2.59717252614	1.16716473089	6.83050613154	4.12847065717	6.2800801116	4.37024075571	3.87345209187	5.00956619107	4.03385301131	3.34510141003	2.65784181423	0.0977963374759	5.80541874319	5.74230731304	3.69775829202	8.03267808919	3.32127122729	3.01633729823	7.09558507095	7.00882218286	3.66869606803	6.35621660249	2.3487889556	1.85206598162	4.46666170401	1.98925987437	6.01415209607	3.62591359384	1.2777091607	4.17376242745	2.84484989507	4.16120237278	4.08308829857	0.622317052139	0.970347559403	2.95059820044	6.09181184856	2.3163921416	5.71999433045	3.97735057741	3.7584563777	4.05715729899	4.10674931127	3.39574901886	4.48620727216	2.70294520352
TRAJ6	0.0	0.0	0.0	0.0	0.0	0.0	0.0	1.0374660111	0.269861830451	0.0	1.11408662812	0.684760525898	0.0	0.0	0.207911107629	0.0	0.0	0.771434651215	0.0	0.0	0.352756686798	0.74581174795	0.0	0.0	0.382316356234	0.0	0.0	0.0	0.0	0.0	0.741432811702	0.318678947272	0.0	0.0	0.0	1.05553060598	0.0	0.0	0.0	0.0	0.182713252249	0.0	0.655237852533	0.35512569563	0.0	2.19576629198	0.0	0.206908519884	0.284271907114
AL591767.2	0.0	0.0	0.0	0.0	0.0	0.11209035703	0.0	1.30133019889	0.0	0.0	0.199634020068	0.0818018354637	0.222774703685	0.0	0.0745114952197	0.132505991285	0.0880047097783	0.0	0.0	0.216164093437	0.0	0.133642567552	0.0720701509805	0.0	0.0685075551632	0.0	0.0	0.0	0.203374811437	0.191495390124	0.354287740466	0.0	0.0	0.0	0.222054156635	0.0	0.10371950869	0.182118017014	0.0	0.0	0.0654810499391	0.0	0.156550084228	0.25454096103	0.0	0.157384404743	0.0	0.296608745267	0.0
AL133383.1	0.0	0.0	0.0	0.0	0.0	0.0	0.0	0.584753569891	0.0	0.0869492773522	0.0	0.0	0.0	0.0	0.0	0.0	0.0	0.0	0.0	0.113322388378	0.0	0.0	0.0	0.0	0.0	0.0	0.0	0.0	0.0	0.200780015099	0.139299497956	0.089809521504	0.0	0.113810442399	0.0	0.0	0.0	0.0	0.0	0.0	0.0	0.0	0.0	0.0	0.0	0.0	0.157220595203	0.0	0.0
GLCCI1-DT	0.0916096895235	0.0361316157348	0.0344202624386	0.241706734999	0.113757463912	0.0682803935431	0.168008568012	0.16986679407	0.117826996394	0.151548916512	0.283752110683	0.0747449869818	0.882078008078	0.186812012674	0.204250700805	0.262329202818	0.348455268119	0.0561372633513	0.0388923632846	0.219462371858	0.134767959569	0.203522572064	0.0878037754903	0.0745452440293	0.208658574705	0.0915696877336	0.0863690046014	0.248199680342	0.206477948231	0.252742448585	0.134885077246	0.0347853780473	0.0506278622539	0.132244528139	0.0901769227651	0.115216368962	0.0631812500118	0.166407131744	0.0421670718827	0.0249889374923	0.0797762087286	0.0222287894325	0.190726511066	0.135673021042	0.0592848544228	0.335550200958	0.0304476504795	0.0903403396675	0.0620593600037
RPS17P8	0.0	0.183785890185	0.0583603255675	0.0	0.0	0.0	0.0949540961502	0.0480021587224	0.0499445775761	0.0285505089813	0.0343648611659	0.0	0.0	0.0351937722052	0.0384790706657	0.0	0.0454472083333	0.0	0.0659428726736	0.0372103364822	0.0	0.069015415482	0.07443663355	0.168524173567	0.106135585462	0.10350563708	0.0	0.0	0.0	0.0988916492281	0.0	0.0	0.0858406739111	0.0	0.152896991435	0.0781407732187	0.428500895602	0.0470245029007	0.035747607208	0.0	0.0338155869835	0.0376894101423	0.0	0.0985871334138	0.0502593989733	0.162552250869	0.206498692207	0.0382935171128	0.105223034275
MIP	0.0259031778422	0.0	0.01751855651	0.0149114179949	0.0289490320349	0.00868800706373	0.00950108190272	0.65321934032	0.014992323914	0.0199972949705	0.0584551625865	0.0464960850918	0.00575567857491	0.0387362755604	0.0924049367241	0.0239642705267	0.0591166643642	0.0142858268744	0.0428884722959	0.0297860519033	0.0032662656185	0.0207169929986	0.0148962199757	0.0800968014302	0.0424795951371	0.0362486139416	0.0195370747167	0.0463187456027	0.0315267404827	0.013193429905	0.0411907117612	0.0147536549663	0.0300621834411	0.037392917156	0.0688447474873	0.0234562356884	0.0160783826195	0.089399928603	0.0393458579933	0.07631030374	0.0135343149814	0.00754238494485	0.0606701715308	0.0657640177093	0.0301736535055	0.00406623387404	0.015496653649	0.0383163925711	0.00526429457618
AC068792.1	0.540724178611	0.590582956471	0.515726138408	0.209510786648	0.116212660975	0.558032568813	0.419551372079	1.38826387096	0.521603442071	0.73396032681	0.662574301615	0.88236128517	0.970432252385	0.254458568822	0.463686642914	0.522238840953	0.876248333332	0.802884025485	0.450293357165	0.747329899372	0.472034127658	0.720772504614	0.478393712024	0.609233073506	0.312637595865	0.332608042415	0.666649966771	0.743765756729	1.54685158339	0.767971520584	0.551185063855	1.44513642516	0.482725132666	0.180131635451	0.491323665521	0.753299540382	1.07574790188	0.453329740193	0.430771525708	0.068075378876	0.488987984437	0.605561266076	0.422159639602	0.528004631393	0.565267580779	1.50175670617	2.19807211039	0.399923901742	0.0422658471009
RAB43P1	0.117791292924	0.557494267908	0.232351381079	0.423798195645	0.575933374168	0.378614202567	0.405046123221	0.518733005548	0.284065084686	0.438436933338	0.410452968254	0.888987349412	0.556180308607	0.880740581163	0.547134493761	0.817307752699	0.853003205644	0.67669706247	0.993901277011	0.465603021857	1.61525430271	1.80564949504	0.931405754268	0.263587257892	0.40243826972	0.206044752931	0.888422766064	0.430830820343	0.19911625568	0.243731257718	1.30075931878	0.385769251961	0.68351911824	0.616392718593	0.326106698624	0.822202787815	0.243714431285	1.04308171545	1.03692337716	0.891625654225	0.423125426262	2.46516897408	0.735705658984	0.0560724782574	1.20059379211	0.508493246564	0.117448322393	0.479156572362	0.508697096941
AC005479.1	0.117791292924	0.0348433917442	0.0	0.105949548911	0.191977791389	0.181076357749	0.18902152417	0.436827794146	0.284065084686	0.422198528399	0.332271450492	0.0240266851192	0.196298932449	0.820690086993	0.0656561392513	0.914606294687	0.465274475806	0.270678824988	0.318798522815	0.465603021857	0.0371322828209	0.981331247303	0.105841562985	0.0479249559804	0.321950615776	0.0883048941133	0.305395325834	0.598376139365	0.139381378976	0.487462515437	0.338197422882	0.469632132822	0.31734816204	0.148784449316	0.304366252049	0.577764121167	0.396035950838	0.133728425057	0.467632111269	0.578351775714	0.538523269788	0.214362519485	0.436825235022	0.130835782601	0.285855664789	0.32358661145	0.264258725384	0.0871193767931	0.0
CFC1	0.114315426432	0.454968266197	0.573987264344	0.0	0.0	0.0	0.552713627381	0.144524174703	2.0149898928	0.0	0.00689768034186	0.0169583193951	0.0	0.0141281170626	0.0	0.00686744652258	0.0364884716397	1.32778586462	0.0	0.0149376425662	0.0	0.0	0.0	0.0	0.0142022852525	0.0103877736434	0.0	0.0168936391174	0.0	0.0	0.0	0.0	0.0	0.00750098781536	0.0	0.0	0.0	0.0	0.0358761186779	0.0	0.0	0.0	0.0243407710348	0.0	0.0100880159713	0.00815683104272	0.01036205241	0.0	0.0
AC133565.1	0.106627671413	0.0	0.0400629284121	0.0767265790681	0.0331015571219	0.278158652385	0.0	0.856759841131	0.0	0.0	0.0	0.0	0.0	0.0	0.0	0.0	0.124793563866	0.0	0.0	0.0	0.0	0.094754771256	0.0766483777846	0.0	0.0242864898427	0.0355270373174	0.0	0.0577776305059	0.0	0.0	0.156997384992	0.0	0.0	0.0	0.0	0.0	0.0	0.0	0.0490797066175	0.0	0.0	0.0	0.027749144028	0.0	0.0690036830167	0.0278970307588	0.0	0.0525751157082	0.108349538367
IGHA1	3112.77752032	247.085144413	5365.08729681	740.085630042	139.687618492	2.70297025519	972.481939444	614.335685065	6100.27764047	146.373478613	888.025560463	35.6720002259	8988.10886329	605.060066897	1408.63365251	202.209504904	370.570896718	5616.54652585	54.829838196	3691.15578924	529.317435859	1188.35980597	60.0533606625	13489.51179	25.6220720611	56.7980202431	801.77403283	3621.56028124	27.7378613477	250.987657904	265.588523019	222.331869935	6.9434838279	345.301086932	14.1869708419	1300.71290013	170.914826651	457.494707181	1118.62749796	16.2742702625	84.9209132973	107.116218453	69.4980306694	480.183911933	6.78321096935	757.901514203	2.11512599302	1334.36532527	996.311680785
MIR548AI	0.0	0.0	0.0	0.0	0.0	0.0	0.0	0.365470981182	0.0	0.0	0.261641556604	0.0	0.0	0.0	0.0	0.0	0.0	0.0	0.0	0.0	0.0	0.0	0.0	0.0	0.0	0.0	0.0	0.0	0.0	0.0	0.0	0.0	0.0	0.0	0.0	0.0	0.0	0.0	0.0	0.0	0.0	0.0	0.0	0.0	0.0	0.0	0.0	0.0	0.0
AC103702.2	0.0652058942975	0.14144757839	0.11024835939	3.38609713104	0.0708489468223	0.0607507260848	0.418547660662	12.9774257177	0.0419334172631	0.671187404122	13.1063403304	2.03940791548	8.74153420614	5.90973117231	0.0646139783108	6.4705847054	8.13707206596	2.5972277731	8.91385673596	12.6138610873	5.98846470684	4.46178607107	1.09369615084	22.5769332807	3.63128674445	6.55033089547	9.96930650773	0.7949854423	12.7052764145	13.3054500608	4.8868288788	10.6589721574	0.0900896796999	8.24412609379	31.9245517211	7.24956409179	0.831965632987	10.5120094125	9.55184575933	6.9278854324	3.86124847861	11.0991298333	5.14172861223	18.4102411847	1.07604239531	3.20724961145	15.4954884871	5.24064536828	20.7611112113
BCAP31P2	0.0968981445985	0.0573261389312	0.0	0.0348627286641	0.180486702519	0.0541665691795	0.0444268466625	0.0449182211508	0.0	0.0801487752129	0.0643141256456	0.0395299372492	0.0538268487955	0.065865439602	0.0720139032012	0.064032224839	0.0425274156191	0.0445334714854	0.0925594791018	0.13927891309	0.122183880344	0.0	0.0	0.078848600761	0.0993168187981	0.145283750371	0.0913549247925	0.157516668642	0.0327596297753	0.0308460917052	0.0428015217184	0.0275951043727	0.24097731084	0.104909067015	0.214611000547	0.0731205559449	0.100242877114	0.132010126858	0.0	0.118941758343	0.0	0.282144187658	0.0	0.0307511077222	0.0	0.0760544749178	0.193232016451	0.035833319086	0.0492314476007
BRD2	26.008877777	30.388338566	19.699930778	30.0802769369	23.8417472934	24.8705540303	22.5836611822	32.7992397804	27.5018519647	46.9252344355	29.2661967843	37.4845956903	31.3357655181	44.5146775257	36.2504365259	33.5042310994	27.963691445	27.4922472784	70.7482674072	30.6955860692	32.8168050467	31.7449276291	23.551301415	41.3606315835	32.7140242933	30.9692336552	19.2856011172	26.5584009486	47.3945266697	33.5546451021	26.989016673	39.6185211504	37.7673225876	40.1783281433	20.9974697023	38.6806146388	37.6208908241	30.69052227	44.5737386884	43.9817561031	26.9873226164	36.3617792235	55.4453691487	22.8310440406	72.1804293755	31.6788293579	29.3934156249	32.1766013995	26.5081519272
AL162390.2	0.417610783703	0.280005522901	0.235361666113	0.370619345012	0.220393674064	0.171194180922	0.37017618142	0.787258518051	0.483412203505	0.345424496704	0.517403527666	0.295300686931	0.896998947343	0.539345971315	0.517274826365	0.754305775431	0.3910064794	0.396655270101	0.434370888819	0.380166599854	0.333505118016	1.4287741913	0.200130595821	0.792915704282	0.447058532129	0.389599869908	0.616829038748	0.893837564713	1.00713513497	0.584936962127	0.31974042067	0.348858815473	0.242331115957	0.432041246023	0.914651645189	0.850862713198	1.16646988385	0.366647709213	0.144166714462	0.0341742772768	0.527316898145	0.334395207964	0.206492827791	0.459440306064	0.837791104876	0.611853977991	0.527433457423	0.833944291217	0.325338474755
C6orf47	5.04575065691	6.31852177611	4.85015570343	8.92066092462	8.94156647653	6.91830741398	4.62042795338	8.79729259591	6.08415763199	13.9273420257	8.73999084193	14.9808080575	8.68902353356	9.82254627322	11.3436300323	9.82701907814	8.65507653004	7.42717541775	21.3187978637	11.1609961175	11.7219265424	6.38023116741	8.40276810002	13.857283181	5.88041173701	9.5126908034	6.81190303658	9.99088452259	9.42974361394	9.39204292854	6.26538186363	12.9285795623	8.67927250218	7.58736282657	6.05850467524	5.57917227774	12.2668120023	10.6676272318	14.3898923577	15.2890699707	7.46060657468	22.7012073413	14.0011753814	4.74160959103	11.4626966608	6.6336095832	6.34472446419	10.0916182098	7.24933563208
MKI67	0.371083501208	14.1241185834	0.486974013569	21.8763390983	4.00338869718	0.938011702912	2.75077352994	10.5233498012	1.9282888911	14.3021954527	28.777425072	17.1053788901	7.25390233618	15.2549902191	14.828037724	18.3341753956	23.4857063343	9.9999984982	32.9931263775	35.2988577387	32.333330306	21.5098583807	30.2722489763	9.74428825636	41.0875599994	12.7385802705	7.9649482106	13.9590430481	12.4019358511	63.4188612541	41.6879335365	20.6158678761	24.7059540282	40.1087833861	22.7226693246	21.207239283	11.0642322247	32.9566420382	19.4653634456	27.8443767656	17.7463973415	38.3688171598	35.6932297351	18.6430037239	15.5340668791	21.3884816177	29.8136013975	23.7094190107	52.6557606012
KRTAP19-1	0.0268494858872	0.0	0.0	0.0	0.0	0.0	0.0	0.0	0.0	0.0	0.0	0.175253467929	0.0	0.0	0.0	0.0	0.0	0.0	0.0	0.0	0.0	0.0	0.0	0.0	0.0	0.0	0.0	0.0	0.0	0.0	0.0	0.0	0.0	0.0	0.0	0.0	0.0	0.0	0.0	0.0	0.0	0.0195448179531	0.0	0.0	0.0	0.0	0.0	0.0	0.0
ROBO2P1	0.0	0.0	0.0	0.0	0.0	0.0	0.0	0.335015066083	0.0	0.0	0.0399730155922	0.0	0.0	0.0	0.0	0.0	0.0	0.0	0.0	0.0	0.0	0.0802783478696	0.0	0.0	0.0	0.0	0.0	0.0	0.0	0.0	0.0	0.0	0.0	0.0434692661939	0.0	0.0	0.0	0.0	0.0	0.0	0.0393341029148	0.0	0.0	0.0	0.0	0.0	0.0	0.0	0.0
AC110285.4	0.0	0.0	0.0	0.0	0.0	0.0	0.0	0.0	0.0	0.0	0.0	0.0	0.0	0.0	0.0	0.0	0.0	0.0	0.0	0.0	0.0	0.0	0.0	0.0	0.0	0.0	0.0	0.0	0.0	0.0	0.0	0.0	0.0	0.0	0.0	0.0	0.0	0.0	0.0	0.0	0.0	0.0	0.0	0.0	0.0	0.0	0.0	0.0	0.0
OPRPN	0.0	0.0	0.0	0.0	0.132647845693	0.0	0.0145116889646	0.249427275478	0.0	0.0	0.0	0.0258243020716	0.0	0.0	0.0	0.0	0.0	0.0290930342916	0.0100779481504	0.0	0.0	0.0210950403161	0.0	0.0	0.0	0.0	0.0	0.0	0.0	0.0100756394439	0.0139807890284	0.0	0.0	0.0114225808977	0.0	0.0	0.0	0.0143733653939	0.0	0.0	0.0206719372983	0.0	0.0	0.0100446136538	0.0	0.0	0.0315588785992	0.0	0.0
KIF13B	10.439327538	26.8853297681	13.929352382	13.0480664293	6.618714733	9.33894145042	15.10184143	13.7262112389	14.8794119626	30.4525915766	12.3016739648	6.37285768055	8.55809112423	16.2312904617	28.8121910702	13.8960530789	9.26203635633	10.221185152	95.401035119	22.1679273614	14.0550936849	14.7289094921	7.77126626751	6.75973482107	8.09745492011	7.74026462206	14.6969701646	14.1979687698	2.93093143405	6.70603804931	6.16116965942	11.2206134629	4.87428947259	6.64150300336	4.21190826893	21.1535096737	6.43491251695	11.551218739	15.5803687663	19.1612618027	10.9438858261	18.8593914594	6.71473347679	13.3212403894	3.27131607257	16.2343245714	9.15761861404	12.4081058177	12.9553493622
RN7SL782P	0.0	0.0	0.0	0.0	0.0	0.0329789655889	0.0540979969563	0.0	0.0	0.0	0.0	0.0	0.0	0.0	0.0	0.0	0.0	0.0	0.0	0.0	0.0	0.0	0.0	0.0	0.0	0.0	0.0	0.0	0.0	0.0	0.0	0.0	0.0	0.0	0.0	0.0	0.0	0.0	0.0	0.0	0.0	0.0	0.0	0.0	0.0	0.0	0.0	0.0	0.0
ST13P5	0.359396091272	0.536180157102	0.42271803384	0.393540531677	0.378371672759	0.62018281775	0.415531100946	0.275255621863	0.346687360562	0.551462083387	0.414855080741	0.497222507994	0.451369647377	0.616049544097	0.8129137001	0.38205894154	0.342901234046	0.603247997527	0.278623489044	0.381824984263	0.679771669425	0.72901418606	0.24711621138	0.381456744222	0.608606307626	0.203048220488	0.677672478146	0.520727401425	0.285274397665	0.407890931576	0.676418282868	0.178000853431	1.34715724282	0.146620660027	0.830602575091	0.518826575335	0.355636441508	0.851524782255	0.409970306088	0.703292258793	0.306168152418	0.238869369686	0.353789086743	0.535567940977	0.910102630057	0.478320981443	0.467412580333	0.358268626321	0.381078016023
RNU6-1039P	0.0	0.0	0.0	0.0	0.0	0.271845305134	0.0	0.450861397346	0.0	0.0	0.0	0.0	0.180093568867	0.0	0.0	0.0	0.0	0.0	0.0	0.116499651603	0.0	0.432152601616	0.116524636632	0.0	0.0	0.0	0.0	0.0	0.0	0.0	0.143205091357	0.0	0.268753511778	0.351004168145	0.0	0.122323173029	0.0	0.0	0.0	0.132651556034	0.529356151377	0.0	0.0	0.0	0.314708386095	0.127231317853	0.161628649274	0.0	0.494154903955
AL355482.1	0.0422527841245	0.0416621147734	0.0555643375785	0.0101346787347	0.00655848959622	0.0196829392674	0.0904049352303	0.026115668976	0.197000231893	0.291243011837	0.0560888111599	0.0689486847027	0.101709360249	0.0	0.0104673070832	0.0	0.0927211619467	0.0388379605159	0.00896908743225	0.0050610892089	0.0133196800131	0.722798474364	0.00506217463241	0.00573036927983	0.00481193952223	0.0	0.0132785477368	0.0171714273367	0.0	0.0	0.068433776909	0.0	0.0	0.010165772362	0.0571889376204	0.0053140801925	0.0	0.0127918867005	0.340349731639	0.0230511027132	0.0137980775146	0.0	0.0274900168203	0.00893942067766	0.205077937345	0.0	0.0	0.0	0.0
NUP153	15.2104697456	9.88019331867	5.65446709943	15.1177742153	13.9970730264	12.6302875227	8.98371254132	13.1925932889	9.3895805843	12.3274753224	11.0082105268	29.1037229112	10.7950414748	10.0536875933	17.7901570044	13.6704871023	15.9999421782	13.9282974042	5.5978171914	21.8155933831	17.0651166013	20.4669048802	11.3267744052	21.4704478351	25.1934432306	10.2758096368	9.41558698167	11.9328149866	11.3078418789	25.4939009056	20.0290963048	19.8678619238	20.2822436747	8.76340406469	15.6761887607	13.5422301142	11.4951316647	19.3244582198	9.31622363404	27.3611543193	23.1016818409	12.8395257218	31.0445826728	11.65884137	41.6845870707	13.4828061415	14.8420935024	16.9363716519	11.0688786333
AC079416.3	0.145387828023	0.0860132344399	0.0327757067311	0.0627704452393	0.0812417093486	0.0975270667205	0.14664955755	0.25610539838	0.126222046431	0.0721540524549	0.125447586234	0.0948983573192	0.0	0.19765152873	0.129661243987	0.105682691289	0.0510471577256	0.0668188717174	0.0462926704645	0.104488371513	0.0274990543774	0.21317837892	0.010451078055	0.0236611894991	0.0397378274711	0.0726621718814	0.0411212025261	0.165438714005	0.18678206348	0.120333370324	0.102752353899	0.0828084439685	0.0241044641745	0.0419753517648	0.118069030477	0.12068262754	0.120325062889	0.0924329080487	0.0702666713351	0.0237949983163	0.246884964481	0.0317500898517	0.0567543264278	0.203014018793	0.0846784509106	0.205404457825	0.0579858020866	0.150541990997	0.0886413658394
MYO19	2.6504662509	6.52490278503	3.54379965463	5.95644717532	4.47234315482	1.40598599728	4.2477705835	2.81028317002	5.07381520305	6.57841939848	4.31169276622	12.3539352923	3.08320189901	5.10640774145	6.7631932923	4.43831224707	9.38058187086	3.22273831883	5.34320093064	9.37078646959	6.79378352373	4.52147302675	11.096879543	4.02745385619	6.25721025006	3.80954179487	3.70073734765	7.47207273232	3.92695632718	4.30060810927	5.48344616467	4.67696391526	4.9353627691	5.89142039989	7.51854145481	4.60778061213	4.08548566615	5.26994522794	9.08760223101	7.88986091704	6.08734877544	6.87064254757	6.58695704298	5.70441867876	4.66282294712	3.66295801562	3.76042804878	6.15955981992	4.53595778059
AC091675.1	0.0	0.0	0.0	0.0	0.0	0.0	0.0	0.0	0.0	0.0	0.0	0.0	0.0	0.0	0.0	0.0	0.0	0.0	0.0	0.0355141388078	0.0	0.0658694136366	0.0	0.0804210799785	0.0	0.0	0.0	0.0	0.0	0.0	0.0	0.0	0.0409638543593	0.0	0.182409160009	0.0745788006503	0.0	0.0	0.0	0.0	0.0	0.0719427487048	0.0385800065119	0.0	0.0	0.0	0.0	0.0365479436832	0.0
TIAL1	6.53700837145	8.43790882363	5.86388364346	7.83638300306	6.07707684235	8.05589814572	7.51450966559	7.70694074524	7.78449563506	9.75297808505	10.5981372005	11.6003677797	10.0712339393	9.10492314781	10.668171931	10.5127244852	14.0945974053	6.89092349355	12.4045222961	11.4672088068	7.114366164	11.9985950645	9.2794802337	7.52421483093	10.4547279533	9.01156947223	8.16848414277	9.39785564357	9.93247922849	12.936184032	11.5833545819	8.47543016668	8.99450952568	12.3693614331	12.9652958836	9.7821783262	11.4199057091	11.2981882649	10.9268843387	7.14799808292	10.5242336455	10.229510583	12.7756681822	14.7239314079	18.5720950097	10.7632851291	11.3829421008	10.4039398924	13.4840349861
AL354824.1	0.0496984753098	0.176413390293	0.112038447365	0.0	0.0	0.0	0.0	0.322535994854	0.143823210498	0.191836514502	0.0989589841596	0.364944005206	0.0	0.0	0.0738709952608	0.0656834856515	0.0	0.0456818991169	0.0316487999221	0.142870632912	0.0	0.264987555146	0.0357253183944	0.0	0.0	0.0	0.0	0.0	0.0336044339815	0.158207748287	0.0	0.0	0.0	0.107614458428	0.0	0.0	0.0	0.0	0.205881634636	0.122009024318	0.0	0.0	0.116403286123	0.0	0.0482432626248	0.0	0.0	0.0	0.0
MAN1A2	11.3341159323	10.4259090978	7.88540546652	8.12346657434	4.50835880253	10.9585687741	9.73834456723	15.1408650369	11.7398689717	23.4376287816	7.3798779307	17.1527541492	10.7821965655	11.7423491254	10.9329798935	11.941960254	16.0154279111	10.2498849748	7.24174436468	9.14116739763	7.32235595769	15.0722328233	7.35551673634	10.655140045	8.64579944853	12.0842055025	7.75929059317	8.47293680671	10.241784675	9.47790919524	14.9155798422	5.8219647089	7.04413880213	10.5856544097	5.91576284926	8.45538213156	7.3708016177	11.9725688054	20.4537735362	10.7227383436	10.7012847845	8.57316142944	10.8086116599	13.2238860978	10.3543356274	13.7869682829	11.9433657074	9.00119482808	5.8779914109
FGF12	0.415048150568	0.566433694179	0.31366195373	0.0118784497664	0.0461216529416	0.489075145158	0.475738741419	1.35991975703	0.475441141943	0.149545663971	0.615133351026	2.18769583107	0.434918010907	0.277315440946	0.0473206246324	0.274272088556	1.61666626136	0.175578736388	1.46121067725	0.355913959418	0.127865306187	0.125738486398	0.255973970641	0.195733209068	0.132134354527	0.0942879358853	0.251235358773	0.0939210537497	0.331667310889	0.0975919176044	4.45834151174	0.0550701484681	0.060601998543	0.88170210848	0.0522302774955	0.0854183299359	0.0658699966132	0.130652034912	0.657794855137	0.0578941529394	0.146319654079	0.0600827102541	1.41031298856	0.0823234957239	1.52917040139	0.236921839472	0.0917031071953	0.106394020693	0.0167741682784
RN7SL520P	0.181938124648	0.0717578941866	0.0683591226053	0.0	0.0	0.169507270684	0.444889821123	0.0562263047972	0.117003031385	0.0334420297508	0.0402525471698	0.0	0.0	0.0	0.0450716387168	0.0400761127489	0.0	0.0	0.0386203887162	0.174342135965	0.076471729306	0.727557614259	0.0435948815372	0.0	0.1243196543	0.060619560178	0.0	0.394342429187	0.0410068092991	0.0386115413653	0.0	0.138168494622	0.0	0.0	0.0895463149136	0.0	0.188218269266	0.0	0.0	0.148885138066	0.158436666286	0.0	0.0473481898101	0.0769852906611	0.176610825064	0.0	0.0	0.0	0.0
RNU6-782P	0.0	0.0	0.0	0.0	0.0	0.0	0.0	1.39160104373	0.0	0.0	0.442778018868	0.0	0.0	0.0	0.0	0.110209310059	0.0	0.0	0.0	0.0	0.0	0.0	0.0	0.0	0.0	0.0	0.0	0.0	0.0	0.0	0.147336007454	0.0	0.0	0.0	0.0	0.0	0.0	0.0	0.0	0.0	0.0	0.0	0.0	0.0	0.0	0.0	0.0	0.246698619861	0.0
SETP17	0.063689478151	0.15071792708	0.0717896293701	0.0916586795232	0.0395435982264	0.0474703348011	0.136271331378	0.492066192533	0.0819164430256	0.117067570486	0.253635389021	0.103929382144	0.0943452233478	0.144307389091	0.110444823392	0.070145460503	0.242255314922	0.0585421644741	0.0405584987986	0.045772812931	0.133848926447	0.254689691161	0.0915652591405	0.120926923811	0.14506495769	0.106102779748	0.0800613539185	0.120788485807	0.0574195714054	0.108131219882	0.0562654030912	0.0241837144809	0.0527967425218	0.15323315378	0.109713416436	0.0961217589777	0.043925275406	0.134972410406	0.0732891579846	0.0694918800276	0.124790691255	0.123632336819	0.0994485847174	0.053899126387	0.123649194537	0.0833154896591	0.127008069564	0.172719229572	0.0862906156233
RNU6-580P	0.0	0.0	0.0	0.0	0.905807095822	0.0	0.0	1.20229705959	0.312737074542	0.357548430233	0.215181840945	0.0	0.0	0.0	0.240943713514	0.0	0.142287988707	0.0	0.0	0.116499651603	0.40880214171	0.648228902424	0.233049273264	0.0	0.332293655418	0.0	0.0	0.0	0.0	0.309614041976	0.143205091357	0.0	0.0	0.0	0.0	0.244646346059	0.0	0.0	0.0	0.0	0.317613690826	0.0	0.0	0.102886883781	0.0	0.127231317853	0.0	0.0	0.0
AL160313.2	0.200324556879	0.11851448164	0.0376337036865	0.060061871327	0.233208275392	0.186637456846	0.0612312265839	0.464313469836	0.225447611965	0.092054095368	0.0664806265095	0.0272410347165	0.278200363842	0.0680841983951	0.086846410694	0.0110315382543	0.0586133389476	0.0306890910333	0.0318924865433	0.143970695533	0.0315749488665	0.155766264971	0.0600006550512	0.0815047133949	0.034220809557	0.11680496581	0.0944323284188	0.122117109327	0.0451509045603	0.0212567869691	0.0147477813043	0.0190164530615	0.0138386071993	0.204836888629	0.0862712812594	0.0251945707683	0.103619682406	0.0758094729149	0.103733431888	0.0819656390509	0.109030044653	0.0972161878551	0.0912329894127	0.349656964995	0.243073609087	0.078616463967	0.0665804253025	0.160508437946	0.0848164496682
SON	28.7494926505	28.9471846343	16.2422873747	46.5947567701	23.5104689017	32.7745370632	25.1383436379	26.9045685746	26.4118354476	37.0951678204	26.7048391686	38.1329266989	33.2529129804	35.8190681747	26.3984916455	36.5894240042	23.8555232679	34.0307397642	23.5918737182	36.225740018	39.5966167235	33.9605934315	33.2707649916	35.1893846545	54.592813585	22.9034707306	29.2277292739	24.1605241705	22.2672515955	32.6885625782	39.4706586867	27.1973803988	19.9890423216	32.367112644	25.3788750296	27.0446301728	14.1782332094	45.2516055986	49.6264691554	44.8591267623	36.3703684431	18.5210030541	32.8104766662	27.2054807222	52.2133036975	37.6011141441	22.7102118034	31.4066147017	41.0073664222
TAS2R46	0.0186502880464	0.154472370066	0.0	0.093941933368	0.0	0.0312768254294	0.0342038948498	0.138328801479	0.0359815773935	0.0925589081491	0.0371362209373	0.030433801151	0.0414408857393	0.0507093061882	0.152468145595	0.0492979279406	0.180078454525	0.0	0.118768077127	0.107229786852	0.176378343399	0.323185090778	0.0670329898905	0.0607049442418	0.165670421035	0.0559264329384	0.0879168362251	0.0454765865918	0.0252213923861	0.166237216803	0.461335971726	0.0531131578787	0.0	0.134614501762	0.0275378989949	0.014073741413	0.0771762365735	0.0508168015217	0.103014610019	0.030524121496	0.121808834833	0.0271525858015	0.101925888172	0.130212755064	0.126729344723	0.0439153258397	0.0743839375154	0.0413817039767	0.0379029209485
IGHG4	5.79708953377	8.06971707278	4.03593726009	44.1012582943	21.956715434	1.49033094897	41.5742381435	6.62485556952	8.17881511879	3.1368564135	52.6537849998	12.0650031534	903.227991526	40.5640462035	233.630027504	88.3447284391	94.8863792287	573.847647815	1.94454865152	296.776043221	298.970906967	24.4424970801	0.256270894327	70.2289478263	64.1522745853	14.8117584143	237.513579164	1577.14549837	7.40988280062	57.3855838509	91.0612893252	61.3754578057	8.30061672972	8.58104291793	4.10816726427	32.3763968679	25.5762668725	0.802442254592	38.1737484318	0.393212878789	33.8733061713	6.45401677522	4.88900736677	14.8851300287	6.09378369589	1519.82505023	1.6536965197	204.198554497	579.38374477
PLD3	27.4725866297	16.2234300169	20.535032959	26.8227674183	17.6212154892	40.0476098938	26.3668878545	21.1555810249	27.795352083	15.8964211233	21.1435045252	97.3203568925	46.0450688693	26.9867121587	16.6352949889	37.1600962411	83.4251714837	30.9295096329	35.8316003151	27.1551833554	32.017432631	32.0756598821	27.8608967611	18.2794601632	23.1709229134	16.0864012644	48.6538284028	34.1810411324	23.6979648223	19.0247197756	56.9408194732	26.3574660709	18.0921556553	19.558754828	8.24033380342	22.4833720242	19.7398992948	21.9007279043	43.5981168847	24.2968827512	26.5133705925	35.9001810073	49.4173714662	19.2868052853	63.8171723945	43.7247211268	19.3092609093	25.3423822207	12.6542674331
AC006443.1	0.0	0.263112278684	0.0	0.0	0.0	0.0	0.203907834682	0.20616311759	0.0	0.0	0.147592672956	0.0	0.0	0.302305479199	0.0	0.0	0.0	0.204397215279	0.0	0.159813624635	0.560792681577	0.296412361365	0.0	0.180947429952	0.759731220721	0.0	0.419295680458	0.180740280044	0.150358300763	0.707878258363	0.0	0.379963360209	0.184337344617	0.0	0.164168244008	0.167802301463	0.0	0.0	0.153531389932	0.181970724303	0.0	0.0	0.0	0.141139699545	0.0	0.0	0.0	0.0	0.0
AC011530.1	0.141342695206	0.0	0.0	0.0145295190474	0.0188050755244	0.180597269069	0.0185154960479	0.0187202830873	0.0389556076554	0.0222687322671	0.0402056873943	0.0329492841332	0.0448661510333	0.0274503229075	0.0150063896077	0.026686305579	0.0531716465366	0.0742397336055	0.0642923816811	0.0	0.0127304508623	0.0269152085989	0.0145147102673	0.0	0.151769356782	0.0	0.0	0.0656472262792	0.0682651190893	0.0128555306525	0.0535143589354	0.0230012744248	0.033476863516	0.0145740962326	0.0447210350383	0.0304739918839	0.0	0.0183390086982	0.0278823013147	0.0330470698385	0.0	0.0146984311964	0.0	0.0256318895565	0.0	0.0316967427481	0.0603990645134	0.0298680517644	0.0410357584192
LINC02136	0.0	0.0	0.0	0.0	0.0	0.0	0.0	0.424773819637	0.0	0.0	0.0217211858313	0.16020812304	0.0	0.0	0.0	0.0	0.229808525157	0.0	0.0	0.0	0.0	0.0	0.0	0.0	0.0	0.0	0.0	0.0	0.0221282027539	0.0	0.0	0.0	0.0542577844533	0.0	0.0241606094956	0.0	0.0	0.0	0.0	0.0	0.0	0.0	0.0	0.0	0.222374133193	0.0	0.0	0.0	0.0
NFKBIA	34.3094565712	18.0925449585	25.6474324988	25.4929259203	48.0522457484	46.5055947669	29.7586857593	38.0841400028	31.3335400003	38.8380767055	33.1928644469	60.6740725678	83.0729968048	36.7509446084	40.9692648849	89.39020014	25.028235357	42.501183793	21.7045282591	88.492703332	55.6818923068	64.8884506877	31.3568631951	36.5783742721	41.2091276501	21.2313048364	65.6650960911	51.9709421182	196.903984297	44.3763600166	25.0668654097	55.032080541	30.047220216	27.5073076836	42.2088800511	71.5321482169	32.5825679686	42.9645028356	31.4601539895	24.3619921141	43.0166899255	63.9172213036	115.19760708	51.8666091831	22.9671474714	46.469188025	32.8685787106	41.0474067727	17.5951492512
PSMG1	3.68964247216	5.1327294699	3.62251706733	7.15602210522	5.79986662726	4.24071470037	4.05367153813	2.9539936801	4.26435342576	6.40416864283	7.67634480266	15.052025609	9.11781873712	6.51140759987	7.49339739163	4.89460799062	9.3951938595	5.84470383063	4.6685062969	7.35041002625	7.13087473433	4.37582431521	13.4249354322	15.0342492475	20.3624883634	9.00293265982	6.15089257846	6.23327591647	8.37510681405	15.7937631361	7.31723923459	5.74281003907	23.8457029912	11.2000335959	21.5421373961	4.08530215451	6.57808507081	9.65236352084	7.61381392249	8.68553864286	8.88691105156	8.08261763828	7.53805773358	4.50423640752	18.6310492882	3.85407185659	10.9748102162	6.73806027655	6.46128003907
PHF21A	3.84250934605	2.47776994666	1.97778397334	3.64275947368	2.75577710476	5.163303561	2.88105916981	3.02501539562	3.67074791895	2.38896830401	2.66663952168	3.85473056724	4.73914858471	3.38314681453	1.98829163982	4.07051537179	4.11029182177	2.64149151885	1.63263120285	2.12102243269	2.79885162473	5.95256416633	1.99334186935	1.12885970375	2.69763650931	2.46036321778	2.20518052642	2.51718393237	2.68202122868	2.62305901764	3.3631056629	1.26511839809	1.94023703744	3.83070286193	2.67545823506	4.12190832956	2.2240929249	2.25246948657	1.73906199051	2.64594214566	3.66876454168	1.78162456085	3.46466041858	1.78169005169	6.10883007539	5.35790522335	4.26406420359	2.9256383959	1.23169250621
RNU6-1047P	0.0	0.0	0.0	0.0	0.0	0.0	0.0	0.450861397346	0.0	0.0	0.0	0.0	0.0	0.0	0.0	0.0	0.0	0.0	0.0	0.0	0.0	0.0	0.0	0.0	0.0	0.0	0.0	0.0	0.0	0.0	0.0	0.0	0.0	0.0	0.0	0.0	0.0	0.0	0.0	0.0	0.0	0.0	0.0	0.0	0.0	0.0	0.0	0.0	0.0
SRSF1	24.1684280623	34.5015822441	16.8288289108	41.0859344895	17.5609508706	29.2848474937	21.5429237844	44.3086513029	24.6312749881	31.4509073196	45.2320282879	57.7635823826	34.6456351114	36.6405102064	56.0852040108	52.4633272299	66.2872026048	31.5566045618	52.4029647798	55.1354134087	47.9228408278	39.2973569121	50.5407469831	52.0777538576	63.5420085998	37.5085525054	24.0587844243	36.7807552167	49.1520384846	55.8790619568	62.6038635934	38.9719545171	36.3203071166	48.9033929991	87.588575091	32.5921304847	59.6056452581	57.1266050927	44.2302789352	40.3925973925	34.5849928316	33.628883991	61.7236672806	47.8557392876	70.5939906525	44.6319082523	53.3895722411	42.4717525743	51.7189328206
ASH2LP2	0.0	0.0	0.0125244772999	0.00799542399856	0.0	0.0	0.0	0.0618093139218	0.0	0.0	0.0	0.0	0.0123446584682	0.0	0.0	0.0	0.0780259566516	0.0	0.0	0.0	0.0	0.0148111237581	0.0	0.0	0.0379622262756	0.0555323325141	0.0	0.00903122475557	0.0	0.0	0.0588966487194	0.0	0.0	0.104259405913	0.00820315376851	0.00838474023968	0.0	0.0201834829875	0.0230149553133	0.0	0.0	0.0	0.0173498812116	0.0070524641669	0.0539298483538	0.0	0.0	0.0	0.0
SCN2A	0.154901378633	0.219609524424	0.264262541068	0.10443391372	0.0402896738386	0.547627544449	0.520818900941	0.108679760757	0.285386105033	0.0315505061436	0.0722466668488	0.440640010148	0.238762718464	0.0607091862644	0.00311138997659	0.0212101270949	0.251113286048	0.0923561638916	0.0062207754614	0.0822405618445	0.0281546892995	0.178577179331	0.095299133588	0.011355619548	0.18880503617	0.26084603085	0.00657837780105	0.01474540542	0.240616831779	0.00266543587508	1.6692627907	0.00317935388702	0.013882030297	0.127921142514	0.0319381136062	0.0294858980124	0.00433103427549	0.053233144727	8.75829319249	0.0559572055907	0.0136715202021	0.00203169239644	0.0130741803386	0.0540303073809	0.0419940347846	0.065719290419	0.948965246772	0.0196104462485	0.0127623882991
AP000942.4	0.0	0.0	0.0	0.0	0.0	0.0	0.0	0.0667249924149	0.0	0.0396863921524	0.0477685829484	0.0	0.0	0.0489208036878	0.0	0.0	0.0	0.0	0.0	0.0	0.0	0.0	0.0	0.0	0.0	0.0	0.0	0.0	0.0	0.0	0.0	0.122975693346	0.0	0.0	0.0	0.0	0.0	0.0	0.0	0.0	0.0940101380869	0.0	0.0	0.0	0.0	0.0	0.0	0.0	0.0
AC006369.2	0.0451686663623	0.0	0.0	0.0	0.0	0.0	0.0	0.125630649781	0.0	0.0	0.0299797616942	0.0	0.050182322575	0.0	0.0	0.0298483548078	0.0	0.0	0.0	0.0	0.0284777533613	0.0	0.0	0.0735098934178	0.0	0.0	0.0	0.0	0.0	0.057515108492	0.0	0.0	0.0	0.0	0.0	0.0	0.0	0.0410239803951	0.0	0.0	0.0	0.131520337476	0.0	0.0	0.0	0.0	0.0	0.0	0.0
PPP1R14A	25.9535967125	2.74821739188	1.71931618694	0.415751394462	3.51912996621	52.7488557639	2.19340166474	1.12490068825	3.56699448112	2.23658334348	1.68733528842	1.19738049765	16.1118353733	5.82033713749	0.833029581134	5.23072035219	5.29470574367	3.38828215228	1.67042829862	1.56129712968	1.94521458803	4.02022841617	4.29448792395	2.51060038386	2.94518589416	1.43225321929	2.9523891051	5.70108547566	13.1499903894	2.41310557788	4.63465484872	0.684490956699	1.51350661896	2.27696707877	2.0986410833	3.22636536991	7.72250822929	2.35091185721	1.37226990495	2.4396927754	0.883012612803	1.71598553573	8.99464193126	1.84826244788	24.6552320093	5.07001120237	1.67066521885	4.05105102088	0.645814259333
RNU6-622P	0.0	0.0	0.0	0.0	0.0	0.0	0.0	1.24898820753	0.0	0.0	0.0	0.0	0.0	0.0	0.0	0.0	0.0	0.0	0.0	0.0	0.0	0.0	0.0	0.0	0.0	0.0	0.0	0.0	0.0	0.0	0.0	0.0	0.0	0.0	0.0	0.0	0.0	0.0	0.0	0.0	0.0	0.0	0.0	0.0	0.0	0.0	0.0	0.0	0.0
TRGV1	0.0	0.22067481438	0.168178142496	0.0536811047817	0.0	0.0	0.0342038948498	0.0691644007397	0.215889464361	0.0	0.0247574806249	0.0	0.0	0.0	0.0	0.0	0.0	0.0342859844985	0.0	0.107229786852	0.141102674719	0.14916234959	0.0	0.0	0.0	0.0	0.03516673449	0.0	0.0	0.0	0.0659051388179	0.0212452631515	0.0	0.0	0.0	0.0281474828261	0.0	0.0	0.0	0.030524121496	0.0487235339332	0.0	0.0291216823348	0.0947001855014	0.0	0.175661303359	0.0	0.0275878026512	0.0
RNU6-406P	0.0	0.0	0.0	0.0	0.0	0.0	0.0	0.150287132449	0.0	0.0	0.107590920473	0.0	0.0	0.110186109241	0.0	0.0	0.0	0.0	0.0	0.0	0.0	0.0	0.0	0.0	0.0	0.0	0.0	0.0	0.0	0.103204680659	0.0	0.0	0.0	0.0	0.0	0.0	0.0	0.0	0.0	0.0	0.0	0.0	0.0	0.0	0.0	0.0	0.0	0.0	0.0
AL589986.1	0.0	0.0	0.0	0.0	0.0	0.0	0.0	0.0	0.0	0.0	0.0	0.0	0.0	0.0	0.0	0.0	0.0	0.0	0.0	0.0	0.0	0.0293031231768	0.0	0.0	0.0	0.0	0.0	0.0	0.17837182448	0.0	0.0	0.0	0.0	0.0	0.0	0.0	0.0	0.0199660436904	0.0	0.0	0.0	0.0	0.0	0.0139529740995	0.0	0.0	0.0	0.0	0.0
RPSAP46	0.078661078835	0.0930737312352	0.110831684043	0.212259470438	0.512811424619	0.175887816474	0.108195993913	0.510499148317	0.0379397584762	0.184348241098	0.261048265092	0.224630437067	0.174784688152	0.307446728845	0.189995864795	0.194928031398	0.207140337301	0.198835386292	0.212893798116	0.268530376087	0.34715737431	0.183493366559	0.0706810437621	0.304040919714	0.577809186915	0.0786267311152	0.222483422284	0.351644354372	0.172860903599	0.250405914523	0.260594298897	0.145609541667	0.717285449801	0.269686875978	0.4936215228	0.237434549009	0.203440759675	0.321494050443	0.108620847299	0.289667683585	0.20550061931	0.300617914231	0.76766339488	0.14978090564	0.0954472712929	0.154350918484	0.352944193313	0.23271343733	0.379673816984
PINK1-AS	1.21019087188	1.30721144265	0.792061137007	2.84000591655	0.810768366472	1.1784246178	1.58940718674	2.03768785637	1.14856790768	1.45306861206	1.76194359072	0.96510700274	1.50499530013	1.76729293646	2.19048367052	1.26923024468	3.88930110028	1.04061782796	1.38720472528	1.20642560663	1.69828168594	2.47697460112	1.22071555526	1.55338664713	0.613530411872	0.573614123116	1.99483954389	2.0529459763	1.05057913322	1.08117530075	5.59392672188	0.900520860455	1.91905008731	2.09920453625	0.89344770203	0.877874565657	0.702715428895	1.24451410614	2.46894232452	1.18201105185	0.894937158553	0.983249950394	0.996645826563	2.55461903174	2.30024701423	1.57187807074	3.60443165145	2.0615409314	0.313383704939
APOBEC3A	0.102979961986	0.0522207576014	0.149242053932	0.0052929842501	0.828914650099	0.27960792199	0.0741954716526	0.129573257111	0.134816470005	0.863961649008	1.6843591303	0.192050450012	0.457642351422	0.169998755478	0.256935100777	0.733980918225	0.0903933024101	0.865437573091	0.149895588435	0.27489570039	0.153040750888	0.3529796059	0.0423007162668	0.305262458162	0.658433724625	3.9041773223	4.88218074752	0.526124377533	0.571973688655	0.19200972606	0.168955285901	29.9639299227	1.00001836825	0.982206320106	0.0434440136816	0.249782051796	0.890325095586	0.153657249724	0.13712345513	0.11436836871	6.8987812868	0.663960176977	1.7975043492	0.340818256663	0.257051887879	0.646624305832	3.79183004631	0.973821354398	0.254132816029
GCNT2P1	0.111422491755	0.439459480457	0.104661183432	0.0668140088959	0.0172950319866	0.0622857551379	0.442746347681	0.619813741105	0.376188547374	0.0512013945864	0.0369771793059	0.318186368565	0.16505363485	0.06311516964	0.0414041392067	0.0122717004777	0.260810531763	0.0341391494471	0.0354778303196	0.106770558643	0.0819573886887	0.222785308007	0.0400475464228	0.0302224829469	0.0	0.0928115321783	0.14006450996	0.0	0.0502267557154	0.0945858743509	0.262491559318	0.0317314155207	0.0153943392721	0.0536151977038	0.0959698728357	0.182175089597	0.0	0.236129463174	0.0512867169793	0.303933972069	0.0970297356699	0.0	0.50744687366	0.0235736543138	0.63093303315	0.0728787527318	0.0370326883776	0.0824089608102	0.0566108937079
CYP1B1-AS1	1.27634387001	0.0826752695207	0.0393797013531	0.0234634075553	0.0629049599019	0.41663234626	0.0491218820221	0.196501384269	0.352737351633	0.0693539287595	0.170047688192	0.0874149330765	0.126793417694	0.139319511832	0.0259644595267	0.149293879398	0.0592882541907	0.053521494534	0.0281809040263	0.0301300294061	0.0381793862709	0.0900342099379	0.010045497075	0.0454859122961	0.046153136062	0.0512177081563	0.0483088080882	0.0795092194743	0.0267725401923	0.121594986988	0.0329215947902	0.0119392273787	0.0135152665719	0.105909274315	0.0429875219305	0.049211793527	0.036142355989	0.0148076351957	0.017688993227	0.15819504084	0.0669318856098	0.0118680900744	0.06728058877	0.0088697971515	0.0316525555505	0.179152356521	0.0116115653769	0.0637368261868	0.0662677629582
AC013643.3	0.273935085982	0.0632442457238	0.0376554488928	0.0480772606385	0.068447287608	0.123251896819	0.0551399460502	0.328304440722	0.135346726983	0.0	0.0354768212344	0.021805419931	0.103921481573	0.122622368874	0.13903454655	0.030906154747	0.0410530445075	0.0122827294236	0.0510574630485	0.0	0.0421242576685	0.0712485799275	0.00480282593206	0.0217471487461	0.0	0.0133568522426	0.0	0.0488750680243	0.0	0.0	0.112147900897	0.0	0.00553864132516	0.00482247637282	0.019730543964	0.0705855597835	0.0	0.0121365242463	0.0184521547222	0.0164025999564	0.00436372174093	0.0534997982953	0.0104326519921	0.0	0.0389142495903	0.0786618895048	0.0466332273907	0.0691820474804	0.0678923661058
OR9I3P	0.0184127047592	0.0	0.0	0.013249317263	0.0	0.0	0.0	0.0	0.0	0.0	0.012221049353	0.0	0.0	0.0	0.0	0.0121674822146	0.0	0.0	0.0	0.0	0.0	0.0	0.0	0.0	0.0251630722786	0.0	0.0	0.0	0.0	0.0	0.0325327914547	0.0	0.0	0.0	0.0	0.0138944580829	0.0	0.0	0.0	0.0	0.0	0.0	0.0287507054898	0.0	0.0	0.0	0.0	0.0	0.0
AL159169.1	0.0	0.0	0.0	0.0	0.0	0.0	0.0	0.0	0.0	0.0753103977066	0.0	0.0	0.0	0.0	0.0	0.0	0.0	0.0	0.173943797997	0.0	0.0	0.0	0.0	0.0	0.0	0.0	0.0	0.111005841287	0.0	0.0	0.120653108466	0.0	0.0	0.0	0.0	0.0	0.0	0.0	0.0	0.0	0.0	0.0	0.0	0.0	0.0	0.0	0.0	0.0	0.277556822694
AC104837.2	0.0409074714225	0.0968054610253	0.0	0.0	0.0	0.0686024708712	0.0	0.113778701689	0.197304640188	0.248133550934	0.0	0.0333766923001	0.0908962823999	0.0556128004186	0.0304020959269	0.162194833672	0.107722746167	0.0376013745089	0.0	0.17639805738	0.0515823457111	0.109057378238	0.0588119628284	0.133149995625	0.027952375102	0.122668826964	0.0	0.166246955701	0.0553205068847	0.156267464582	0.180695103481	0.0698989200385	0.0678222305666	0.295262940185	0.151003809347	0.123477165228	0.0	0.111461380696	0.0282439821101	0.033475746452	0.133587519333	0.0	0.09581308221	0.285608165589	0.0	0.0	0.0	0.151277455575	0.831361237786
LINC01574	0.0	0.0	0.0	0.0	0.0	0.0	0.0	0.20100903965	0.0597551195999	0.0	0.020557550876	0.0	0.0	0.0	0.0	0.0	0.163123015625	0.0569392242564	0.0	0.0	0.0	0.701862127089	0.0	0.0	0.148147588041	0.0	0.0	0.276919929068	0.0	0.0394389315374	0.0820872041527	0.0	0.0	0.022355622614	0.0	0.0	0.0640838392977	0.0	0.0	0.0	0.101144836067	0.0	0.0	0.0	0.0	0.0	0.0	0.16035410291	0.0
CEACAM6	1.8811003176	0.517775997961	1.27476772738	346.159754795	216.564616457	0.187435497085	6.03465637607	283.22516166	2.87811355871	289.22343813	315.960126895	22.6325469494	9.28142773497	857.144495029	190.430361337	1.49844217897	173.943010147	2.53353429031	50.4246371333	452.947209991	125.614436992	172.764896604	61.9770947152	103.699240891	249.035513002	757.928506027	517.065761314	280.980189579	4.40374436063	470.846568797	8.60534971974	563.600946962	274.667233793	989.279371135	442.766917967	13.011386057	127.132930364	884.058497445	488.627331465	256.156587346	567.82525381	4.14108071759	37.4833837318	593.329746725	1.23573568118	261.23057476	123.507801519	333.355794172	1124.59531254
RN7SKP98	0.0	0.0	0.0	0.0	0.0	0.0	0.0	0.103081558795	0.0	0.0	0.0	0.362864552185	0.0	0.0	0.165262675295	0.073472873373	0.0	0.0	0.0	0.0799068123175	0.0	0.0	0.15984789897	0.0	0.303892488288	0.0	0.104823920114	0.0	0.0	0.283151303345	0.392896019876	0.0633272267015	0.0	0.0	0.0820841220041	0.251703452195	0.115022275662	0.0	0.0	0.181970724303	0.0	0.0	0.0868050146518	0.0	0.0	0.0	0.0	0.0822328732871	0.0
AC008716.1	0.0	0.0	0.0	0.0	0.0314884208099	0.018900225893	0.0620070608388	0.219425072522	0.0	0.0372881891179	0.0448819824194	0.0	0.0	0.0459645757846	0.025127658232	0.0446852563204	0.0	0.0310779391653	0.0	0.0242991476053	0.0213166808787	0.0901370923449	0.0	0.137562373647	0.0462058754122	0.0675914004324	0.0	0.0274809782523	0.0228614960225	0.0	0.0	0.0192574022718	0.0280279003511	0.0	0.0249612534749	0.0765414006675	0.0699550682392	0.0307080087168	0.0	0.0553361266887	0.0220823033908	0.0	0.0	0.0	0.0328204652165	0.0	0.0	0.0	0.034356448813
SERPINB10	0.0	0.0	0.0	0.0	0.370933597141	0.0	0.00589067077969	0.0714698807644	0.00619682721777	0.0247966457634	0.0170551533194	0.0157241305947	0.0	0.0	0.00954851012816	0.0127352980513	0.0056388202932	0.0	0.0	0.0	0.00405016936694	0.0685041901821	0.0	0.0	0.00438955816416	0.102738928657	0.0242259726487	0.0	0.0	0.0	0.00567516473155	0.0658603157696	0.0	0.092734434547	0.00474263816024	0.0	0.0132914629654	0.00583452165619	0.00887070252939	0.0	0.0461520140867	0.00467627866581	0.00501540084655	0.0	0.00623588839113	0.0151263900114	0.0128105670165	0.0570147921457	0.0
RNA5SP80	0.0	0.0	0.0	0.0	0.0	0.0	0.0	1.15897103942	0.0	0.0	0.0	0.0	0.0	0.0	0.0	0.206518346778	0.274320987237	0.0	0.0	0.0	0.09851763325	0.0	0.0	0.0	0.106773036426	0.0	0.0	0.0	0.0	0.198971186135	0.138044547524	0.0	0.0	0.112785123098	0.0	0.0	0.0	0.0	0.0	0.0	0.0	0.0	0.0	0.0991792483292	0.0	0.0	0.0	0.11557052462	0.0
VTRNA2-2P	0.168395804691	0.0	0.0	0.0	0.0	0.0	0.308831283595	0.0	0.0	0.0	0.223538417293	0.0	0.0	0.0	0.0	0.0	0.0	0.0	0.0	0.121023909918	0.0	0.0	0.0	0.274056301674	0.115066087798	0.168322273892	0.0	0.136871280033	0.0	0.107212629422	0.0	0.0	0.139595270681	0.0	0.248643165682	0.381220762548	0.0	0.15294377157	0.0	0.0	0.0	0.0	0.131471672677	0.0	0.0	0.0	0.0	0.0	0.171115128554
PRSS40A	0.0	0.0	0.0	0.003057534753	0.0	0.0	0.00779265610248	0.165455750422	0.0	0.0	0.014101210792	0.0	0.014162184127	0.00577653781909	0.0	0.0	0.007459487894	0.00390567927285	0.0027058871075	0.0	0.0026789459311	0.0113278609439	0.0	0.0034575942029	0.0	0.0	0.0	0.0103609077732	0.00287308854962	0.00541053445883	0.00750756725878	0.0	0.0	0.00306691540025	0.0125478912618	0.00961924021127	0.0043957557578	0.0	0.0	0.0	0.0	0.00309307996024	0.00663477818995	0.00269693693399	0.0	0.0	0.00423671373649	0.0	0.0
JMJD7	0.1671996904	0.218659519272	0.0495959134072	0.126644919957	0.467150133385	0.108223211278	0.330845893106	0.261077190007	0.229197719013	0.179545184588	0.210269013526	0.215399049242	0.195535381723	0.131597210123	0.228902640059	0.174456137689	0.123590581769	0.105154122929	0.128891383549	0.145462020596	0.0998671898699	0.351905086552	0.272009057912	0.143215621879	0.414903442914	0.219903528804	0.116151923658	0.236035251565	0.10710454301	0.268929091762	0.171032361773	0.15537821833	0.131308793426	0.666925727906	0.207896467298	0.146092719082	0.0819336758144	0.127879926711	0.206578004109	0.439277882412	0.448301008563	0.294669614558	0.295427721098	0.547372837811	0.119592380104	0.16576865766	0.114066692613	0.266850054563	0.447104470854
RN7SKP81	0.0	0.0	0.0	0.0	0.0	0.0	0.0	0.0485822452326	0.0	0.0	0.0347801464972	0.0	0.0	0.0	0.0	0.0	0.0	0.0	0.0	0.0	0.0	0.0	0.0	0.0	0.0	0.0	0.0	0.0	0.0	0.0	0.0	0.0	0.0	0.0	0.0	0.0	0.0	0.0	0.0	0.0	0.0	0.0	0.0	0.0	0.0	0.0	0.0	0.0	0.0
SLC12A8	1.01534892549	2.11620273124	1.31248046893	10.1683457891	0.983209874269	0.196138058502	2.06996019933	4.13964910872	2.06372317816	3.20868672277	5.19760835181	2.7943688581	5.42637462757	4.60536907785	3.65530505873	10.4666093491	7.53064147321	3.21371260715	3.43266532689	5.2129110128	6.35846138209	4.71012295814	5.97292020339	2.02637798569	5.54399781668	2.14464754739	3.5919363045	5.14595338682	4.16965693782	2.53437144015	3.32463463436	2.29202387855	5.31271711145	3.44018854261	1.95309073108	5.19934800248	6.03255389479	8.48575085775	4.18476106435	5.44524426247	3.29747375327	6.40112731655	6.86048655003	2.45561853194	1.35937008483	4.68658130913	2.73686549902	2.6984041664	2.57463020492
TRAV8-2	0.0	0.0	0.0690837776153	0.0	0.0856195753118	0.0	0.0562007459546	0.369345231866	0.206925855858	0.0506948083502	0.183056636776	0.27503337966	1.22565446515	0.645737322176	0.25052186467	0.324007582931	0.457282423071	0.591524096515	0.0195148960651	0.418451928815	0.386411918401	0.612725199288	0.0881140361811	0.199489746095	0.125637530494	0.0612621703565	0.664502164966	0.423430408725	0.0414415104578	0.604823190361	0.37901276829	0.261812209331	0.0254033796468	0.154830460507	0.0226238922838	0.138748192729	0.0634045053122	0.222660190413	0.0423160721367	0.0501544752496	0.240174310377	0.312302709483	0.454576083795	0.116702083723	0.0	1.8279948353	0.0	0.294643581318	0.0311393255142
AC087521.1	0.542819141575	0.120426940268	0.0095602489316	0.00610310848985	0.00789905128386	0.88186882849	0.0777741374335	0.0157268686279	0.0736346706073	0.0327388477072	0.0394061610924	0.0138403105479	0.188459773778	0.270966231477	0.012606834888	0.532453781608	0.0446693832518	0.0857568756526	0.0162035665127	0.0914337118939	0.0320844712687	0.0452228150346	0.0426782165464	0.069016623649	0.139092111999	0.0084778455799	0.103952523224	0.23438788395	0.441590197743	0.032399709038	0.0449572951839	0.0628007900981	0.0562476787486	0.0122436661749	0.0626167385459	0.582425787671	0.0877431540506	0.0462196825576	0.0409917549647	0.194339394561	0.121868399055	0.0493924788173	0.198654018861	0.0376832645241	0.0740988204912	0.252969456426	0.0338274141268	0.163098549659	0.0172370251746
STARD13-IT1	0.0383733802724	0.0	0.0432537811175	0.0	0.0	0.0858036803817	0.105562905565	0.142307284708	0.0370164457699	0.126961334187	0.0509390641176	0.156545547956	0.0426327696212	0.44342595732	0.2851878025	0.4057263096	0.0	0.0	0.0	0.19304920144	0.0483869791626	0.153452417167	0.0275843719461	0.0312254414518	0.0786624361277	0.0383566243604	0.0	0.124758777376	0.0778403592448	0.171018375693	0.0339003202991	0.0437125989621	0.0	0.0553944631143	0.283299182138	0.202699240263	0.0396979535472	0.0	0.0	0.219814193517	0.0250624372555	0.0	0.119837011378	0.194847726806	0.0372497757878	0.0602378363287	0.0765232985502	0.113525028609	0.0
UCP1	0.0	0.0140374539927	0.0	0.0170736755975	0.0	0.0	0.0108788037655	0.0109991266566	0.0	0.00654201129189	0.00787430129314	0.00967969735652	0.0922640787151	0.0322569457969	0.0	0.0391989338105	0.0	0.0218098259806	0.0151100289642	0.0	0.00747979294853	0.015814065791	0.0	0.0482691502607	0.00810657116501	0.0	0.0	0.0385711131148	0.016043703775	0.00755328374177	0.178173776455	0.0	0.0	0.0	0.0262759022558	0.00895251676753	0.0	0.0107751083938	0.00819114118651	0.0	0.00774844161386	0.0	0.0833613136601	0.0376501250497	0.01151634655	0.00931173119719	0.0	0.00877450631518	0.0
AL512444.1	0.0	0.0	0.0	1.79412317388	0.0	0.0201996164232	0.0662700462715	0.770534651991	0.0	0.0398517521197	0.239838093553	0.0884482345952	0.12043757418	0.245623201849	1.15477294362	0.119393419231	0.253746913194	0.0332145474829	0.161079204604	0.155818284019	1.98205163395	1.05967419188	0.441579820904	0.441059360507	1.16048943965	0.18059577303	0.340677740372	0.469924728115	0.0244332238741	2.27759829628	0.414996420994	0.020581348678	0.778825281006	0.391223395745	2.08083249281	0.109071495951	0.186911197952	0.131276737264	0.0748465525917	0.0	0.141602770493	0.0789122024855	0.141058148809	1.19263046116	0.0	0.113447925086	0.720594394681	0.400885257275	0.110155364007
AC242842.1	0.582039190709	0.367297677626	0.962227291795	1.20061934017	1.69847273859	0.67241676147	0.889530822436	1.65483952105	0.636318499543	1.34800557506	1.41649343844	4.97051376517	2.24170160442	1.39790922932	0.720944556656	0.615396952815	2.8269790329	2.13999769017	1.60615889538	2.50982470903	2.47087513728	2.22408738259	3.09611433843	2.71542586155	0.450739865179	0.698142048761	2.30471921003	1.26154289427	3.88307880092	1.97635809046	0.37707470364	0.861930307052	3.37745604566	1.28832402357	2.29174461434	2.34247508083	1.00355005612	2.29073501267	0.348279260382	1.52415747604	0.481512776622	3.86969905701	1.27236343624	1.32993381317	1.50665759786	0.852762926819	1.54758527717	0.918359068119	1.26173481815
UBE3AP2	0.0076780734321	0.00908488611658	0.0173091713724	0.0055249477033	0.021452270751	0.0343366653674	0.0211219270985	0.0284740560814	0.0148131327915	0.0296374252152	0.00509616135041	0.043852157037	0.00853032840584	0.0365335970878	0.0570628095308	0.030442943549	0.0134792516969	0.0776329396678	0.0146685672946	0.0275906656076	0.0871351178546	0.0921122079142	0.0	0.0999656452322	0.0524648386155	0.0	0.0144776728976	0.0249628009623	0.0467248902771	0.0146652069462	0.00678306541619	0.0262391696293	0.0318245083668	0.0221675939156	0.107701344675	0.0231758822738	0.00794310535783	0.0557882548799	0.0318072999062	0.0879645997959	0.00501470634771	0.00558917768822	0.0479560240307	0.0146200485585	0.119252048914	0.0482116016301	0.053590021384	0.0113575283159	0.0390103104052
AP001102.1	0.0	0.0	0.0	0.0305155424493	0.0	0.0237061513035	0.0777741374335	0.157268686279	0.0818163006747	0.0701546736582	0.0562945158463	0.0346007763697	0.0	0.0576523896761	0.0315170872201	0.0280238832425	0.0372244860432	0.0779607960478	0.0	0.0304779039646	0.0534741187812	0.0565285187933	0.0609688807806	0.0345083118245	0.0579550466662	0.084778455799	0.0	0.0344688064632	0.0860240644954	0.107999030127	0.0749288253065	0.0483083000755	0.0351547992179	0.0306091654373	0.031308369273	0.032001416905	0.0	0.0770328042627	0.0292798249748	0.0347034633145	0.0	0.0	0.0	0.0269166175172	0.082332022768	0.0665709095858	0.0	0.0313651057036	0.0430925629366
AC008799.2	0.0	0.0	0.0	0.0	0.0	0.0	0.0245823973805	0.845045730831	0.025860020847	0.0	0.0711729736666	0.0656184738882	0.0	0.0	0.0	0.0	0.0	0.0	0.0	0.0	0.0	0.0	0.0	0.0218143733172	0.0	0.0	0.101097567467	0.0217894000672	0.0	0.0170678529064	0.0	0.0	0.0	0.0193495342563	0.0197915348263	0.0	0.0	0.0243480811	0.0	0.0	0.0700353733506	0.0195146095791	0.0	0.0	0.0	0.0	0.0534598623565	0.0	0.0
RNU4-75P	0.0	0.0	0.0	0.0	0.0	0.0	0.0	0.220283879068	0.0	0.0	0.0	0.0	0.0	0.0	0.0	0.0	0.0	0.0	0.0	0.0	0.0	0.0	0.0	0.0	0.0	0.0	0.0	0.0	0.0	0.0	0.0	0.0	0.0	0.0	0.175412644283	0.0	0.0	0.0	0.0	0.0	0.0	0.0	0.0	0.0	0.0	0.0	0.0	0.0	0.0
AC113146.1	0.0	0.0	0.0	0.0305404327775	0.0131758237157	0.00790849582637	0.0129729291233	0.0262328273605	0.0272943450049	0.0	0.0563404330697	0.0230859992418	0.0	0.0384662763091	0.031542794469	0.0186978274815	0.0496731314573	0.0130040642674	0.00900932395825	0.0305027635926	0.035678490345	0.0565746268837	0.0	0.0115121529659	0.0290011591596	0.0	0.0400143512346	0.0	0.0	0.0	0.112484912705	0.0	0.0	0.0612682642602	0.0104446354263	0.0	0.0	0.0128492728154	0.0390716098358	0.0231545130435	0.0277199550721	0.0411939719337	0.0220906725704	0.0179590482293	0.0	0.0111042014766	0.0282125048488	0.0627813779745	0.0
TRA2B	6.68795621154	8.84105546167	4.7859285255	9.38317796862	6.07628596897	7.55711777517	6.73275290389	9.50168654414	6.96183446263	9.44008060409	11.7059086028	13.9917907418	9.96984469955	8.88476034545	14.9594947996	12.5457131912	14.9518573678	7.34767088645	10.8333258584	9.67135186594	10.278530763	9.64764434699	8.11716024714	8.33714245695	18.144775198	9.1878732512	6.3053605335	8.38030435354	9.67812267203	7.95588037569	16.2108917831	12.1698044612	10.3625499065	9.83214301129	12.7670416913	18.2744106191	15.0725799884	15.1522066361	11.9154134536	10.7372468316	9.34248612734	9.40321801051	10.5499845337	12.9611072137	11.291837972	10.2487750829	10.6390077339	10.8521400192	13.9752890735
AC092656.1	0.0563599281336	0.0166716147338	0.0317639464908	0.0709715662325	0.0328057674157	0.0354436811325	0.0581410641537	0.156757658866	0.0339793531438	0.0505026265693	0.0327317625646	0.0344883449274	0.00782697476393	0.0191550181783	0.0366504552035	0.0232773522465	0.00618392152382	0.0518049806394	0.0224318261024	0.0860734631462	0.102159024243	0.0845172533217	0.0101284615107	0.0171980904178	0.0577667280743	0.0140838295783	0.0863456173811	0.0400829378165	0.0333450983821	0.00897067492321	0.0622377935628	0.0120378318831	0.00584009458981	0.0610194085971	0.0312066361478	0.00531623863287	0.0655935316938	0.00639854121516	0.0389129111769	0.0172953491011	0.00920245462182	0.0205133263975	0.0495021285829	0.111788145456	0.567612749169	0.0221181982296	0.00702447825846	0.0260526568497	0.0143175127872
LINC01688	0.0	0.0	0.0	0.0	0.0	0.0	0.0	0.12417546851	0.0	0.0	0.0	0.0	0.0	0.0	0.0	0.0	0.0	0.0	0.0	0.0	0.0	0.0	0.0	0.0	0.0	0.0	0.0	0.054431435689	0.0	0.0	0.0	0.0	0.0	0.0	0.0	0.0	0.0	0.0	0.0	0.0	0.0	0.0	0.0	0.0	0.0	0.0	0.0	0.0	0.0
GPR137	4.85791191765	5.16250963674	5.20414557848	4.74340677554	7.61794029355	4.99823999135	6.01313126377	5.52911989987	5.46230872493	4.66950621712	6.0374227311	15.7806922155	10.5409020518	4.37551745928	2.17453046332	6.34363804447	7.99198910919	3.41720097547	11.1303749501	4.40976180623	5.36599715235	4.68597721169	9.10288380056	4.07555918138	6.35075743324	5.87511964577	7.09515694858	6.93520765953	9.47313245554	4.83246764201	4.41328178714	3.24971888032	7.30864874506	14.3546279147	3.51021110173	4.51655026151	3.12931355181	5.34225650728	3.4580555581	6.15495322113	3.41167478797	9.61902749027	3.68185913796	3.24176636619	8.56255079259	5.30230441234	4.04147806374	7.59643252088	7.05693902284
TRIM60P5Y	0.0	0.0	0.0	0.0	0.0	0.0	0.0	0.0	0.0	0.0	0.0	0.0	0.0	0.0	0.0	0.0	0.0	0.0	0.0	0.0	0.0	0.0	0.0	0.0	0.0	0.0	0.0	0.0	0.0	0.0	0.0	0.0	0.0	0.0	0.0	0.0	0.0	0.0	0.0	0.0	0.0	0.0	0.0	0.0	0.0	0.0	0.0	0.0	0.0
AL355353.1	0.0	0.0	0.0	0.0	0.0	0.0	0.0	1.39160104373	0.0	0.275896745444	0.553472523585	0.272148414139	0.0	0.1133645547	0.123947006471	0.0	0.0	0.0	0.318618206908	0.839021529334	0.210297255591	0.0	0.479543696909	0.135710572464	0.227919366216	0.0	0.628943520687	0.0	0.0	0.106181738754	0.147336007454	0.0	0.0	0.0	0.123126183006	0.251703452195	2.24293437542	0.0	0.115148542449	0.272956086455	0.0	0.121403388439	0.0	0.105854774659	0.0	0.0	0.166291014157	0.0	0.0
TPPP2	0.014015974047	0.00829202332823	0.0236978291698	0.0100855408984	0.0130533817176	0.00391750136692	0.0192785589153	0.019491785663	0.0608415763199	0.0115932369803	0.00930281090147	0.0343071940248	0.0	0.0190544059616	0.0104165565034	0.0138930524196	0.0246057612794	0.0257664368352	0.00446280047387	0.0	0.00883673316424	0.0	0.00503763075541	0.0057025856712	0.0191544356254	0.0140098539078	0.00660708344964	0.0	0.0	0.0178471124533	0.0	0.0	0.0058094193455	0.0354076931907	0.0051737870839	0.0211532598208	0.0	0.0127298654317	0.0	0.0401438446341	0.00457705924827	0.0	0.0109426927561	0.0	0.0	0.0110010109174	0.00698758200902	0.0103663258447	0.0
AC092447.8	0.00416741179316	0.0	0.0	0.00299876426279	0.0	0.00232960496952	0.0	0.340005679754	0.0	0.0	0.00276603279447	0.0102006613661	0.0	0.0	0.00309718612999	0.00275390875689	0.00731610513775	0.00383060614891	0.0	0.00299506552656	0.0	0.0	0.0	0.0	0.0	0.00416559207374	0.00392900805811	0.0	0.0	0.0	0.00368163017183	0.0	0.0	0.0	0.00307667540429	0.0	0.0	0.0	0.00575466045876	0.0	0.0	0.0	0.0390434856867	0.00529019536979	0.00404538651035	0.0	0.0	0.00308225089687	0.00423470885177
AC107393.2	0.0	0.0	0.0	0.0	0.0	0.0	0.0	0.0	0.0	0.0	0.0	0.385955932779	0.0	0.0	0.0	0.0	0.0	0.0	0.0	0.0	0.0	0.0	0.0	0.0	0.0	0.0	0.0	0.0	0.0	0.0	0.0	0.0	0.0	0.0	0.0	0.0	0.0	0.0	0.0	0.0	0.0	0.0	0.123105293506	0.0	0.0	0.123761372821	0.0	0.0	0.0
AC113382.1	0.027685184171	0.032757793675	0.0	0.0199215592366	0.0	0.0696427318022	0.0634669238035	0.346511991735	0.0534123974078	0.0305328667478	0.0459386611754	0.090354142284	0.0615163986234	0.0940934851457	0.0102877004573	0.0457373034565	0.0729041410614	0.0254476979917	0.0352607539436	0.0198969875842	0.0349096800982	0.129162928416	0.0298518821699	0.033792257469	0.00945874464744	0.0138365476544	0.0130507035418	0.0337535718518	0.00935989422151	0.0264395071759	0.0366870186157	0.0551902087455	0.01147511004	0.00999133971575	0.0408782858185	0.0208915874128	0.0286408220325	0.113151537307	0.0477871046077	0.124605651598	0.018081758403	0.0201531562613	0.0648439694446	0.0	0.0940608863467	0.108649249883	0.0966160082253	0.0511904558372	0.0703306394296
GRPEL2P1	0.0	0.0	0.0	0.0	0.0	0.0	0.0	0.0948715231386	0.0	0.0	0.0	0.0417454794549	0.0	0.0	0.0	0.0	0.0	0.0	0.0	0.0	0.0	0.0	0.0	0.0	0.0	0.0	0.0	0.0	0.0	0.0	0.0	0.0	0.0	0.0	0.0	0.0	0.0	0.0	0.0	0.0	0.0	0.0	0.0	0.0	0.0	0.0	0.0	0.0	0.0
AC016769.1	0.240422525113	0.0	0.0	0.0123572840215	0.0159936236391	0.172796718709	0.0472420131836	0.302508653731	0.0	0.00946972327598	0.0227964920605	0.01401160152	0.0	0.0	0.0	0.0453931415691	0.165814814563	0.0	0.0109360704681	0.0123420422985	0.0108271854364	0.0457825033395	0.0	0.0	0.0586723120953	0.0	0.0	0.0	0.0	0.0	0.0	0.0195624700306	0.0142359533466	0.0123951966969	0.0253566792726	0.012958989618	0.0	0.0	0.0355706388555	0.0140531846492	0.0	0.0	0.308372665912	0.0108998975886	0.0	0.0134789613963	0.0	0.012701315082	0.0
AC090774.2	0.0	0.0	0.0	0.0	0.0	0.00706692119761	0.0115924279192	0.0937651496909	0.0609746118367	0.0	0.033563348369	1.74317803459	0.0	0.0	0.0	0.0	0.011096803784	0.0	0.0	0.0	0.0	0.0	0.0	0.0	0.00863834332598	0.0	0.0119187547652	0.0205506440867	0.0	0.0	0.167524906434	0.0072004718407	0.0	0.00912474392408	0.0653322603706	0.0	0.0130783345505	0.0	0.0174569218873	0.0103452744137	0.0165134426231	0.0	3.85915355226	0.0	0.098174336187	0.0297676771362	0.138656647373	0.0	0.0
TAS2R40	0.0166296911631	0.0393533226028	0.0	0.0	0.0	0.0185921685199	0.0304981996264	0.0154177595129	0.0	0.0275103178583	0.0662256672516	0.0271365628672	0.0	0.0	0.0123590495427	0.0219784626005	0.0	0.0	0.0211801173017	0.0	0.0	0.0	0.0	0.0135320225659	0.0	0.0	0.0	0.02703306202	0.0	0.0105876326275	0.0	0.00947176161595	0.0	0.0	0.0	0.0	0.0	0.0	0.0	0.0136085488932	0.0	0.0	0.0129833003698	0.0211100605264	0.0484282799312	0.0	0.0165812708268	0.0122994518052	0.0
AC003005.1	0.0	0.0	0.0	0.0	0.0	0.0	0.0263761378195	0.0	0.0	0.0	0.0	0.0	0.0319569019383	0.0195520956696	0.0	0.0	0.0	0.0	0.0	0.0	0.0	0.03834189749	0.0	0.0	0.0196547380485	0.0	0.0	0.0	0.0	0.0	0.0254111853651	0.0	0.023844631642	0.0415228811404	0.0	0.0	0.0	0.0	0.0	0.0	0.0	0.0	0.0	0.0	0.251296994867	0.0	0.0286803739176	0.0	0.0
BX284668.3	0.0	0.0	0.0221663368085	0.0	0.0549440812091	0.0219859770592	0.0180326656521	0.0911605621995	0.0	0.0	0.0	0.0	0.0	0.0133672490802	0.0	0.0259904041864	0.0	0.0	0.0	0.0	0.0	0.0	0.0	0.0	0.0	0.0	0.0	0.0159838342896	0.0	0.0	0.0	0.0	0.0	0.0	0.0435548402471	0.0	0.0	0.0	0.0	0.0321852981761	0.0	0.0143151387729	0.0	0.0249634842733	0.0	0.0154350918484	0.0	0.0727229491655	0.0199828324729
LINC02306	0.0	0.0387953832464	0.0	0.0	0.0	0.0	0.0300658054918	0.121593369921	0.0	0.0	0.0	0.0	0.0364272436083	0.0222871714343	0.0243676534461	0.0	0.0	0.0	0.0	0.0	0.0	0.0	0.0	0.0	0.0	0.0	0.0	0.0	0.0	0.0	0.0	0.0	0.0	0.0	0.0	0.0	0.0	0.0	0.0	0.0	0.0	0.0	0.0	0.0	0.0	0.0	0.0	0.0	0.0
ZNF32	13.6970520748	9.61825623764	11.1232098233	10.6382791078	7.8180530038	13.058292422	10.6881216689	7.96197365967	10.6959999596	9.27136027031	14.34218438	21.9371331709	13.8620628555	7.20038600629	16.0233442071	13.1698590572	17.3452625342	8.81527042944	15.3220744403	14.7398020203	10.5927723478	14.0717433837	9.28164172137	14.3792722991	3.71400638542	7.71480995875	12.3554991076	21.9418196519	23.9132522016	17.5102264561	4.23621801932	3.28842941551	16.8915138083	17.1048535365	12.2433383871	7.01824946092	13.3701380596	9.81832979261	7.62225616366	24.1569938129	6.23209964845	27.9423932589	17.7756842678	18.5065990994	16.5555020211	10.5136837538	23.1714253264	14.5435364645	24.6085242154
AC006299.1	0.0214928970051	0.0254309265643	0.0565282789987	0.0309314916028	0.0333613380328	0.0240292834774	0.0262780852626	0.132843644544	0.0691095972242	0.063209718356	0.0618170055256	0.0526086153726	0.0636762060926	0.170444848867	0.0425955842148	0.1751695271	0.182370767847	0.0395117293477	0.036498739935	0.0463400101172	0.0361353400768	0.0572990438326	0.164799816534	0.0466382471251	0.0391633442156	0.00716117067778	0.0135089066814	0.0873466037388	0.0242212876075	0.0228064866387	0.0696209799781	0.00408056479365	0.0237559898887	0.103421302469	0.111072938325	0.0324376196137	0.0592927715931	0.0520552118025	0.0593578607915	0.0351764968913	0.0233957489456	0.00521518066819	0.0167801515312	0.0682087767319	0.0625907013237	0.0899710930048	0.0857212662817	0.127170540102	0.0363999550621
MIR1912	0.0	0.0	0.0	0.0	0.0	0.0	0.0	0.0	0.0	0.0	0.0	0.0	0.0	0.0	0.0	0.0	0.0	0.0	0.0	0.0	0.0	0.0	0.0	0.0	0.0	0.0	0.0	0.0	0.0	0.0	0.0	0.0	0.0	0.0	0.0	0.0	0.0	0.0	0.0	0.0	0.0	0.0	0.0	0.0	0.0	0.0	0.0	0.0	0.0
HMGB1P26	0.0	0.0653591010744	0.0	0.0	0.0257222291011	0.0	0.0253261323331	0.256062470892	0.0266424100127	0.0456899068889	0.219978888355	0.0450691641249	0.0306847322751	0.0563212437361	0.0410525116975	0.0365024466439	0.0727300069665	0.101547661094	0.0175882661988	0.0595483887971	0.0522394456565	0.0	0.0595611598071	0.0898974492753	0.0754892168359	0.0552139943022	0.0260390629584	0.0448972670174	0.0373501511451	0.14067389593	0.024399593591	0.0314619342848	0.0228954026753	0.0199349501017	0.428196789308	0.0416833742488	0.114289649703	0.0752541805974	0.0381383707474	0.0678043781639	0.0721542779584	0.0201050197415	0.107815145587	0.0525902702128	0.0536206963569	0.0216779474686	0.0275386392872	0.020427274256	0.0561301217868
DNAJC17	1.18217800268	1.14379586964	0.95775571565	1.67696284067	1.82064439491	1.20294201319	1.16307812839	1.97227186934	1.42843796729	1.30377617159	2.04334903986	1.6578156857	1.64174755006	1.08398567461	1.50777991401	1.46272832251	1.94296092212	0.9649551175	2.27221418695	1.58418021097	1.56636741811	1.55940049536	1.67746666288	2.21703959701	1.02656759622	1.42784134076	2.34519799123	1.64148360832	1.24898269005	1.79540240694	1.29459029339	1.09591845996	1.76347429893	2.06208199504	2.70012178963	1.10813852116	1.77396442614	1.7531525935	1.83011378861	1.34278503589	1.21244544704	1.83540202586	2.11271757705	2.37021503954	1.72433271646	1.2589215968	2.35133250831	1.81700495736	3.09076321302
MAP2K4P1	0.0546507062091	0.0404150408377	0.0308006444508	0.0442409262527	0.0636217403525	0.0649188144991	0.0187926086315	0.0760018424828	0.0131795458747	0.0452040354883	0.0453415852326	0.022294946885	0.0986648894424	0.0557223175522	0.0152309830717	0.0541714135306	0.0239855294079	0.150701688461	0.0304521536864	0.0638247402048	0.0646049071923	0.0546360713347	0.0294638900031	0.0222353675246	0.0420111317011	0.0546268427283	0.0386432411292	0.016657434238	0.0184764828035	0.013047933238	0.0241401256797	0.0311273646804	0.0226519304925	0.0147922197682	0.0756505890074	0.025775067968	0.0	0.0620449329331	0.0141498011989	0.0223611130298	0.0669252952312	0.014918415594	0.0533343138467	0.0780465294059	0.0464191770746	0.0965133982612	0.0340572380314	0.0808401936686	0.0208249605054
MAP2K1P1	0.0291999459312	0.0172750486005	0.0493704774372	0.0210115435383	0.271945452449	0.0897760729919	0.0535515525426	0.351935018916	0.0563347928888	0.088559449155	0.135665992313	0.154858861917	0.0486616461333	0.0893175279451	0.108505796911	0.0289438592075	0.0897085046646	0.093940134295	0.0650825069106	0.031478441216	0.184098607588	0.0973070883268	0.0734654485163	0.14256464178	0.129691491214	0.145935978206	0.0688237859338	0.0593339303175	0.0592320578765	0.0836583396247	0.0386943049878	0.108104053662	0.060514784849	0.0316140117774	0.107787230915	0.121190551057	0.045311805564	0.145863041405	0.0604820627004	0.716854368467	0.0572132406034	0.0850232484693	0.0227972765752	0.0926674794995	0.0992073153135	0.103134477351	0.174689550226	0.0971843047939	0.103850174821
LINC01972	0.0	0.0742233552888	0.0	0.0	0.0	0.017533120946	0.0	0.0581581308209	0.0	0.0345910325813	0.062453319117	0.0255908092861	0.0	0.0426398325091	0.0233101060995	0.0	0.0	0.0	0.0	0.0	0.0	0.0	0.0	0.0255224223078	0.0	0.0	0.0295705814428	0.0509864081137	0.0	0.0399381585189	0.0	0.0	0.0260005657868	0.0452772103575	0.0	0.0473366347708	0.0	0.0	0.0433108441761	0.0	0.0	0.0	0.0244874905709	0.0796303548972	0.0	0.0	0.0	0.0	0.0
TNKS2	12.5360105701	13.7329481692	9.40224939773	19.739903219	15.1985662431	18.3727600956	11.7690952404	13.8946641668	14.9759509424	14.589741338	13.4493193979	14.1861946772	11.5989384417	21.9502648391	14.6596072257	17.0632723314	7.18090988386	17.0279445897	13.7238181699	16.9641241097	16.6136539707	23.4919193033	11.7310236383	9.41690747032	16.1232314105	16.2699867063	11.558586528	12.5315804952	15.3547156848	16.3787185941	17.5354018005	17.9770743353	10.2425337489	14.666334142	12.3870899436	18.6879490838	11.246365119	15.3003389087	15.8888156731	15.0190129883	24.7557612732	13.5159415711	12.6662290699	22.2931496454	26.2603114819	21.4941162207	16.4656462886	17.0954089898	13.4941662739
MIR4638	0.0	0.0	0.0	0.0	0.0	0.0	0.0	0.0	0.0	0.0	0.0	0.0	0.0	0.0	0.0	0.0	0.0	0.0	0.0	0.0	0.0	0.0	0.0	0.0	0.0	0.0	0.0	0.0	0.0	0.0	0.0	0.0	0.0	0.0	0.0	0.0	0.0	0.0	0.0	0.0	0.0	0.0	0.0	0.0	0.0	0.0	0.0	0.0	0.0
SEC63P1	0.358476919683	0.342589755552	0.404068708818	0.37700521522	0.308176023062	0.524098155845	0.480431496022	0.472962446235	0.585201171281	0.31932087549	0.411804675736	0.292483828232	0.50549315713	0.627920681357	0.502093755944	0.573999522663	0.302559912394	0.544950922136	0.201943495211	0.326995445	0.5911057995	0.808654391259	0.109021857962	0.942422544549	0.621795918008	0.482354369938	0.298973152123	0.593943018842	0.307648860227	0.333569341461	0.207066821286	0.32982511077	0.594334077715	0.208984198681	0.905926828224	0.520213812168	0.399377822014	0.876569628792	0.380777374076	0.327200141791	0.297163206759	0.210767090899	0.344459962752	0.218777753667	0.803031732404	0.74670017465	0.426170293833	0.295724577703	0.182132875305
CFAP54	0.105004098357	0.024203268029	0.0384281568227	0.014719148748	0.0076202027874	0.295776127263	0.0450171554199	0.32366264109	0.13417770389	0.0233113480439	0.0552123545817	0.0522942624543	0.213623057905	0.0621058430023	0.0293910033428	0.091016478722	0.111322256123	0.097771260143	0.0312631120545	0.0676245717262	0.0257932006229	0.0927060597146	0.0166646995859	0.109857382977	0.0167727436731	0.010904753022	0.0282849039888	0.0864552137581	1.05117227014	0.01649619591	0.0674648091367	0.0194178932413	0.0135655125844	0.0433086359941	0.0442979332838	0.0679177803234	0.00846456875698	0.0445880576289	0.0235385022696	0.02008702704	0.0703616250898	0.0188610028741	0.111790717823	0.133294289719	0.251514328536	0.181959090475	0.0122374706542	0.0373180395167	0.0401856190731
EIF2B2	2.30265647806	2.79239138512	2.00317584619	4.22369063463	4.30682499802	2.94114723447	1.7756381109	2.7519709872	2.16900331299	3.22619178747	2.86854463123	6.50157863994	4.81573377771	5.55940109304	5.370642453	4.12926722347	7.10640455387	2.91868414312	5.08665835135	5.33776332475	4.24085306612	3.45995846713	3.55087754711	4.86185742379	3.66478939787	3.96342394282	3.32995913983	6.44312880065	7.78920050701	4.05744483323	5.28678171732	3.91279933295	4.23481708772	5.96992821887	6.30615864369	5.05422010985	4.80381684812	5.6116827828	5.42919245976	5.68165662147	3.07438699654	4.14296308018	5.19682463773	4.8939659535	2.83809639483	3.78215300745	4.37913920058	4.45905716942	5.44668314721
RN7SL558P	1.21819439982	1.37275971487	0.392321921039	1.87838982869	0.216101135458	1.00525181397	1.22344700809	3.38824601952	1.39894928829	1.21554508138	1.00106334701	1.08859365656	1.22451580437	0.709760690293	2.24182411705	2.14668569159	1.47665427745	0.69317316486	0.701883586233	1.4591678771	1.57265773747	2.24242395119	0.792289586197	0.849666192816	0.554934109048	0.579839271268	1.14850555952	1.98028480744	1.3336127546	1.07105058222	2.10113958456	1.38769227207	0.288528017661	2.26098337073	2.56958990622	1.79475505043	0.600116220848	1.05372631918	0.400516669387	0.189882494925	1.55336818468	0.253363593265	1.76629334161	1.95140975893	2.08349582032	1.27486631535	0.578403527503	0.686465724832	0.530514127657
MAPK10-AS1	0.236519562043	0.0186570524885	0.0	0.0	0.0	0.0881437807557	0.0144589191865	0.248520267203	0.03042078816	0.00869492773522	0.0209313245283	0.0	0.052554577824	0.0214362067068	0.0	0.0625187358883	0.0138407407197	0.0144936207198	0.0	0.0113322388378	0.0	0.0420366621572	0.0	0.0	0.0107743700393	0.0	0.0	0.0256322578972	0.0	0.010039000755	0.0	0.0	0.0	0.0455241769594	0.0	0.0237974172984	0.016312250003	0.0143210986107	0.0	0.0	0.0	0.0	0.0738631761037	0.0	0.0	0.0123761372821	0.0	0.0116621165753	0.016022598401
LINC02390	0.0	0.0	0.0	0.022287244396	0.0	0.0173139569342	0.0	0.0287155770928	0.0298775598	0.0512379670111	0.082230203504	0.0505418483401	0.48175029672	0.063160251904	0.0690561893197	0.0	0.217497354166	0.0854088363845	0.0197239842372	0.0445195097197	0.0195276023049	0.123858022427	0.0222645287851	0.100813568116	0.0211639411486	0.0309592753766	0.0876028475243	0.0	0.0	0.0394389315374	0.0547248027685	0.0352823120194	0.051351117429	0.089422490456	0.0228662911297	0.0701173902543	0.0	0.0	0.0213847293119	0.0253459223136	0.0202289672133	0.0	0.169269778571	0.078634975461	0.0901976713718	0.121551348306	0.0	0.343615934807	0.0314729611448
TRDMT1	0.78039107514	0.609741164859	0.361878335804	0.432416967683	0.187065429977	0.912060136704	0.54953500164	0.227435002622	0.81314607934	0.864293148962	0.988947962407	1.00479209458	0.67129514531	0.842696251318	0.805120222766	0.562480700833	1.15613211517	0.463080468371	0.509547180825	0.785673208077	0.446345195541	0.739581901361	0.578729811343	0.4715797472	0.915744749236	0.320906774668	0.322859663965	0.742690718853	0.636771328606	1.0094270052	1.91845886649	0.388222649197	0.693325386151	1.1610069525	1.00398971286	0.554105976583	0.527999739064	0.10168183921	0.202337903921	0.691160565948	0.658079890209	0.325985671777	1.13114308604	0.470242378172	0.447492323085	0.774051908416	0.577843516494	0.763489492355	0.818087867098
AL158834.1	0.223323191628	0.0	0.125862933896	0.0267829546389	0.0	0.0832258874088	0.0682609918676	0.310571906755	0.107713091124	0.0205245075295	0.222339176856	0.0	0.0827039135999	0.151801463804	0.138309964303	0.147576415187	0.163356381885	0.102637228273	0.0711079260053	0.0	0.117333232733	0.049614086237	0.0	0.121149352242	0.0508661246491	0.14881711769	0.280730155156	0.302526649001	0.125836346132	0.0236972120825	0.230172990185	0.0635990173741	0.0925642460093	0.0268651258881	0.0824364143733	0.0280870805024	0.269537178162	0.0676103367885	0.0770951614679	0.0	0.0	0.0812829553499	0.0581183789085	0.188993932438	0.0722613676226	0.029214057962	0.111336472998	0.192700209505	0.113464752625
LINC01895	0.0	0.0	0.0	0.0	0.0	0.0	0.0	0.318430161822	0.0	0.0	0.0	0.0	0.0	0.0291829546751	0.0	0.0	0.0	0.0	0.0	0.0	0.0	0.0	0.0	0.0	0.0	0.0	0.0	0.0	0.0	0.0	0.0758561622533	0.0	0.0	0.0309879917422	0.0	0.0	0.0	0.0779861805531	0.0	0.0	0.0	0.0	0.0	0.0	0.0416754917229	0.0	0.0	0.0	0.0436258867353
LINC01291	0.0290740840953	0.029486720887	0.379216339625	0.00597742186865	0.0154727585014	1.92476804768	1.2454198351	1.62116486001	1.742857655	4.50278992341	1.96281290356	9.29214786437	0.013843399331	1.0248416353	2.76268854462	1.55074211185	5.37753874945	0.965894311858	2.86451196364	1.30147072476	0.00785593196175	0.0221457511365	0.815086484832	1.28769054677	0.0794661391788	1.61083126289	0.68527131684	1.89387767581	1.0250720361	0.0105774912169	0.0403621629614	0.059141806546	0.87798605949	6.06171422373	0.0429290523125	0.0125369535576	0.0128904274449	1.59569137537	1.90127449687	1.09783774619	2.30307954308	4.11492366218	5.85634521263	3.35328458575	0.0564455414715	1.10839926808	0.0124240412876	1.4007944622	1.11421517616
AL117337.1	0.0	0.0	0.0	0.0	0.0	0.0	0.0	1.8499947012	0.0	0.0	0.0	0.0	0.0	0.0	0.0	0.0	0.0	0.0	0.0	0.0	0.0	0.204603222889	0.0	0.0	0.0	0.0	0.0	0.0	0.0	0.0977247861103	0.0	0.0	0.0	0.0	0.793237709987	0.0	0.0	0.0	0.0	0.0	0.0	0.0	0.0	0.0	0.0	0.120475672657	0.0	0.113525028609	0.0
AL512430.1	0.161346677983	0.119318358938	0.0454667652677	0.145126242578	0.0563496274726	0.0225484090305	0.0739758656054	0.860131704548	0.0389103104372	0.0444856767848	0.08031787319	0.0658219420243	0.0224069905451	0.109673615709	0.164878343492	0.0399829124867	0.283252368217	0.0370767041669	0.0642176230978	0.0869683445688	0.165303424163	0.134419559224	0.057991330789	0.0164115110886	0.0413435129415	0.161276225218	0.0760582862226	0.213105399959	0.0409114446263	0.179768153054	0.213808531747	0.114872643784	0.0167189684652	0.232914393746	0.104227745615	0.228289177572	0.229509563996	0.0549530528083	0.0139249400171	0.0825216075328	0.144895858179	0.0734066999865	0.157460259136	0.0896072976183	0.019577789135	0.174129373387	0.060328833043	0.0298333214716	0.0
RAB9AP1	0.0	0.0	0.0	0.0	0.0	0.0	0.0	0.0	0.0	0.0	0.0	0.0	0.0	0.0	0.0	0.0	0.0	0.0	0.0	0.0	0.0	0.0	0.0	0.0	0.0	0.0	0.0	0.0	0.0	0.0	0.0	0.0	0.0	0.0	0.0	0.0	0.0	0.0	0.0	0.0	0.0	0.0	0.0	0.0	0.0	0.0	0.0	0.0	0.0
AL355432.1	0.0	0.0363878683287	0.0	0.110645894164	0.0	0.0171911629133	0.02820001969	0.37065496673	0.0	0.0339163847828	0.1428822685	0.10036679103	0.0341666877106	0.0836164091401	0.0685664291118	0.0406445682489	0.21595481974	0.0	0.0783363912966	0.0663056527741	0.0775564346862	0.0409931989122	0.0	0.0500492891355	0.0210138422753	0.0307397060477	0.0	0.0499919923527	0.0	0.0	0.0	0.0350320828562	0.0	0.155379504693	0.0454082377044	0.0	0.0	0.0837936620836	0.021233064565	0.0	0.0200854993608	0.0895457616857	0.0480197953393	0.0780772805995	0.238821257533	0.0724135692037	0.030663591263	0.0	0.0
MTCO1P57	0.0	0.0	0.074906931284	0.0	0.0618910340057	0.0	0.121875947166	0.0	0.0	0.0	0.0	0.0	0.0	0.0	0.0	0.0439148208666	0.0	0.0	0.0	0.0955207871382	0.0	0.0885830045458	0.0	0.0	0.0	0.0	0.0	0.0	0.0	0.0	0.0	0.0378507561894	0.0	0.0	0.0490617740714	0.0	0.0	0.0	0.0458829441175	0.0	0.0	0.0	0.0	0.0	0.0	0.0521599655567	0.0	0.0	0.0
KCNIP1	0.138713754663	0.0590866345605	0.0312711277433	0.0119777896946	0.0258374278239	0.173693438725	0.05087911422	0.529851083402	0.107046919309	0.201935941643	0.0257791424933	0.0362168075118	0.345208146082	0.248923321644	0.0371127313043	0.0366659252917	0.102278026431	0.204004898167	0.929286115947	0.0438643921743	0.0104946807013	0.443765147533	0.00797705445914	0.00451500305061	0.0151654600681	0.00554612738673	0.0104622722571	0.293139225791	0.0337656836647	0.176629891722	0.10783902273	0.00632056773221	0.00919917650679	0.0080096920434	0.0163853141812	0.50662767793	0.00574007517701	0.0201576563938	0.0191545879953	0.113513407675	0.0434864554298	0.0525071596833	0.0259915207019	0.0105651598508	0.0807912603458	0.426790658672	0.0663887350186	0.0697637811764	0.005638150429
INPP5A	16.9095106211	7.20456228179	5.52864087972	9.99546226812	6.52942058648	22.7351969845	5.8366279285	5.61046277965	8.21221735419	5.32675767135	5.49207230743	6.16703287086	8.83425530628	7.80692072105	10.1774338525	7.04839984702	7.59597478407	4.22450326539	6.27676148137	6.01409804266	8.96140954992	11.0609959802	8.55880687759	5.08420288204	7.49932204976	7.63004958391	8.2292151425	5.44356950296	8.65197203303	8.12275975819	7.01646985523	5.29406046081	7.93018659659	11.9313634864	5.36253398453	5.64369942353	3.80560479024	9.81918822711	8.36601077863	6.227464388	5.19643194471	12.7860764567	6.79636887517	9.7464084264	8.10497226185	7.14115811225	5.79119898844	7.98568624745	7.26680609615
TUBBP5	0.159889084468	0.00756738854622	0.0144179270392	1.39443201663	0.0595632738772	0.0	0.357740957749	0.142307284708	1.17835685701	0.617173152297	2.02907272068	1.14278250008	0.440538619419	0.373868944407	1.24056694088	0.00845263144999	2.72272683405	0.429143710841	2.5943730299	0.0229820477904	1.50806085057	1.33844608307	0.832128553707	0.791044516779	0.839065985362	0.191783121802	1.61595813132	0.5562162158	0.0	3.44479871039	0.994409395439	1.09645769063	0.318104267259	1.81416866699	1.1520833407	0.738404375244	0.0396979535472	0.0348522311321	0.0529887097995	0.669909923098	0.793643846423	1.62945550855	0.524286924778	0.592661835701	6.45662780321	1.02906303728	1.24350360144	0.104064609558	0.428923541265
LINC00596	0.0	0.0438052459709	0.0208652177856	0.0266400359909	0.0172396583516	0.0	0.0	0.120133470869	0.0178563857929	0.0204149850773	0.0245725261271	0.0	0.0	0.0251652373292	0.110057534028	0.0	0.0324969365884	0.0	0.0117880802271	0.026607177634	0.0	0.0740240048659	0.0133064419633	0.0150628596971	0.0	0.0	0.0174520080447	0.015045615628	0.0125164860828	0.011785379755	0.0163531961315	0.0	0.0	0.0400826531393	0.0	0.0	0.0382998399218	0.0	0.0383418839317	0.0	0.0120898843538	0.0269497383088	0.0	0.0117490891831	0.0	0.0	0.0184570602693	0.0273817038053	0.0
GM2A	9.78184498164	6.05739801938	5.80977757662	8.32614429625	40.0683300327	15.2288601781	8.80286374854	12.9895191865	10.2876463108	7.77923284513	13.0903727847	28.8058068249	18.7107125736	15.6330201825	7.4971473528	26.5266107703	23.3827865487	15.9073878313	9.34632376535	9.07287530078	12.2196838	16.9878232502	7.8026759418	9.58572949077	10.9071553097	23.3756007679	38.0609826484	10.0091134321	9.92384926807	13.9053272346	15.7026828573	18.5427888371	4.74461853914	19.6410041663	12.3048112374	12.6853145057	13.5807948786	12.0742944147	6.02649268289	18.769676893	40.0218305923	8.17769321404	21.2299599933	8.78204675711	16.408364062	23.297477449	27.6654190912	20.1862150892	11.1596557204
DHX30	9.34879405271	10.8629628055	6.96039577641	13.4430303569	8.48562520319	10.3706667045	8.48023825584	10.2726417267	8.99228127286	11.0959134621	11.690620461	18.2561542067	9.38616797121	10.8292427774	12.902140716	11.7474244021	18.7636405438	10.1620045274	17.0887539878	14.9749741346	15.272077815	10.7629380026	12.699981626	8.71365620902	11.4600117691	7.45741140451	8.98080018473	9.03136586846	7.93574957232	17.1604169155	18.6352652237	11.3154894281	22.7631864553	15.3935089846	6.7878396241	11.5910999881	7.03002365188	11.7620159328	15.539938161	17.2894276477	7.97539571002	15.5183128772	15.7973468968	6.70570313726	12.8233507585	10.4300600134	14.8108947072	12.6295421548	12.0601916089
AC091133.2	0.0	0.0	0.0	0.0	0.0	0.0	0.0	2.93782442565	0.0	0.0	0.110694504717	0.0	0.0	0.0	0.123947006471	0.0	0.0	0.0	0.106206068969	0.0	0.0	0.0	0.0	0.0	0.0	0.0	0.0	0.135555210033	0.0	0.0	0.0	0.0	0.0	0.0	0.246252366012	0.0	0.0	0.0	0.0	0.0	0.0	0.0	0.0	0.0	0.0	0.130901452022	0.0	0.123349309931	0.0
AL391219.1	0.107731477535	0.212450908254	0.283343609639	0.258402833577	0.367886456792	0.14051907077	0.263433724309	0.466107918029	0.173203245217	0.118812677127	0.333687782335	0.0585992444523	0.319172039235	0.12204879595	0.373637352841	0.118651845199	0.0315213556763	0.23105772162	0.0228683875214	0.15485046859	0.384891871517	0.287207008527	0.0	0.75975442638	0.392606444497	0.251263684216	0.710979632081	0.612945297541	0.194251717756	0.137178892304	0.0634490466881	0.224988656356	0.595375274539	0.103678249804	2.46558269573	0.243886574798	0.445800621201	0.358768722958	0.123969445287	0.0587731531911	0.18763100024	0.339828946522	0.112145608991	0.0911709860417	0.244013024001	0.422787298456	0.393865259204	0.424954972515	0.47437506653
REG1B	0.0	0.0344341572775	0.0164016015647	2.59145308161	0.0	0.00406703686373	0.166787029207	0.141650665525	0.105273281174	0.549633225544	1.26035722988	0.0771696006535	0.00808305866979	0.0247271679714	0.140584188548	0.0288467321632	0.632238533714	0.294249682399	0.00463315065974	448.542277114	0.536681419051	0.029094166342	0.25626622058	0.657148845856	1.5709610007	0.0218169390238	0.397838435065	2.06971881091	0.00491944104847	0.0	0.205677111076	0.00828779141396	0.0	0.0945237734686	2.30964886914	0.356861438095	0.0225798762626	0.00660788945962	0.0100465171264	0.00595374014079	9.02361279083	0.609053911801	8.40100679552	111.405045981	0.0211873724699	0.0913674564449	0.195866261641	0.78024647389	0.0
AC091027.2	0.0	0.0	0.0	0.0	0.0	0.0	0.0	0.0	0.0	0.0	0.0643141256456	0.0	0.0	0.0	0.0	0.0	0.0	0.0	0.0	0.0	0.0	0.0	0.0	0.0	0.0	0.0	0.0	0.0	0.0	0.0	0.0	0.0	0.0	0.0	0.0	0.0	0.0	0.0	0.0	0.0	0.0	0.0	0.0	0.0	0.0	0.0	0.0	0.0	0.0
ACP5	5.63365950433	5.88552434046	13.1658115417	4.76791795536	10.8436654601	1.9777534886	10.5523391376	12.3491267856	14.210421477	8.01453573547	14.6500675994	16.5103371244	21.7284106822	10.4827164354	8.09434736504	31.4119249163	13.9587854167	18.0052591728	5.28328015587	11.1498115388	23.479755846	11.3875435545	7.37720207505	6.26950050472	5.23096814062	6.24730452376	45.1699458578	9.23316923151	8.98559158592	5.73728536394	15.3174995212	18.3643556392	7.55704504253	10.3347485238	4.05905108213	13.7118452053	20.2135095098	10.0318939521	5.97921287229	28.2260261228	18.8803693991	13.2541092334	24.0659036996	10.6646240352	1.37615020998	22.5541248081	2.18790281029	14.6563877997	5.74968723003
SAP18	21.4000522468	16.6248841388	20.1206502304	32.7126345484	18.7173904918	21.3330789984	18.0919568019	21.0905597786	19.6086882456	22.7788672187	39.5537932944	23.6070317541	23.2874348379	38.5949559711	42.9151545751	18.0431722745	24.5228907274	24.4355787489	18.607453398	29.0934209455	27.9794429916	25.972740392	19.6384158139	60.9732096867	17.0622746273	43.2868285378	31.5975594674	26.4519467098	51.9365729812	29.9550066108	17.5925093281	31.0218377812	37.1693783199	43.9865965421	94.6809892078	24.9669664584	41.4401279303	53.6425508737	15.2478913266	22.6405660356	16.1617296358	19.0876441725	22.4775910908	33.7171770223	55.9643439428	24.0846337073	27.8663782876	33.6044781976	44.2282220054
ANKRD9	5.08443299692	8.5219933723	5.24061972723	10.1299927626	6.66964031449	4.14037543117	6.14368794873	8.76137529994	5.97832786307	4.26190047617	4.80912774367	3.23635951949	3.87002733165	4.06723425798	5.9798289104	4.52592899978	3.76030768659	2.99193329176	7.81217398128	5.45439581592	13.5772455177	4.27795137754	5.37434557617	3.56417532294	6.29303850072	4.58961066429	6.71553027674	7.88027620993	4.64891611009	7.60376040551	5.53027695004	2.54130449207	2.91352646302	6.00363886027	2.65508857337	6.65222745368	5.97121046196	3.8078441545	5.04578838262	4.59156400566	6.12493314145	8.09880910554	4.89298752859	7.21414594	1.46549859404	4.81906030219	4.32895959016	7.97436619876	5.21783745016
SP4	2.67377637723	1.77113308673	1.19800623402	4.97312294587	0.471598956904	2.29097478278	1.74253865653	1.77986830104	1.86262669885	1.98683422503	2.78110620898	3.13952925108	2.62744788073	1.70777864308	1.86306228655	2.87555430495	4.83071601827	2.61624501059	1.87811309644	2.8334232718	3.23818642264	4.59510481665	3.44003755627	0.982584600372	5.49624224607	2.74491669653	1.42435428698	1.75260666164	3.27908444369	2.96355038328	6.21127389266	1.44208102383	4.73049722764	1.65676895214	4.1040480942	4.80166527893	1.28085440752	2.5269824305	1.35813956195	7.86870134888	1.66089101355	1.2071009992	5.33278545257	3.24403961967	2.66030561056	4.92008036994	3.50656906593	2.6504470266	2.41444160056
WDR86	1.02507406629	0.263893027286	0.773519646493	0.0956742242122	0.0998612751947	0.374022571159	1.56137735132	0.266421476885	1.08812240538	0.186842042579	0.370076583525	0.321948074491	0.433622917918	0.728852231006	0.23269180839	1.12803752769	0.847077974313	0.713570693697	0.114715160549	0.246596690831	0.246074830232	0.766098417652	0.212735260201	0.150073610301	0.123089984129	0.0814556602392	0.347754132605	0.491538476737	0.954128267604	0.518830652272	0.284179242863	0.405519748433	0.131552318636	0.179552577276	0.151989590892	0.618179695153	0.368276069554	0.210354415795	0.310935233319	0.638787438726	0.341751493574	0.315336595491	0.686455086193	0.198726372208	0.328910730423	0.622785345426	0.124019213328	0.574166026245	0.100240291678
BRD9P1	0.0	0.0	0.0	0.0	0.0	0.0	0.0	0.143577885464	0.0	0.0	0.082230203504	0.0	0.03441073548	0.0	0.0	0.0	0.0	0.0	0.0	0.0	0.0	0.0	0.0	0.0	0.0211639411486	0.0	0.0	0.0	0.0	0.0	0.0	0.0	0.0	0.0	0.0228662911297	0.0	0.0	0.0281307294138	0.0	0.0	0.0	0.0225463435673	0.0	0.0196587438652	0.0	0.0	0.0	0.0	0.0
PPFIA3	0.626465806351	0.346764934642	0.509148833195	2.31972521737	4.37706133349	0.529053974711	0.557198466868	1.99419912224	0.739181296555	1.78359911208	4.35790760719	5.06750387636	1.40694087586	2.10906222242	2.44381764798	2.02904035609	2.92884748976	1.0552865683	1.18998212139	1.83184911797	2.58172398912	2.35108164724	2.3714777583	1.77654416732	3.44659587864	4.06890591153	2.36758091092	1.91000253777	1.41986156656	3.65643096789	2.84558794616	1.45482793321	1.75856283714	3.88324546215	2.39984401588	1.30459721401	5.3599560272	2.64466358315	3.98191549364	1.74038594761	4.51126978636	2.64810317688	6.5052493417	2.07515396411	3.98802994055	0.899001384341	5.96760733862	2.24709516401	1.67205289777
TNKS2-AS1	0.341881101507	0.161808865209	0.154144880934	0.196807204127	0.297174557499	0.127408881513	0.313498247802	0.190179380483	0.219861149645	0.0377046800607	0.060511056455	0.464905306676	0.531761168521	0.309853184987	0.271022100878	0.225921844537	0.200063269273	0.188550387813	0.0435430926655	0.0819018575659	0.229917630292	0.63800715889	0.180222729719	0.426569893999	0.0467219725752	0.113910605854	0.107441074493	0.259353989236	0.200346014421	0.0435331175971	0.644328821032	0.0129816653948	0.0944698612359	0.246763771298	0.521627876494	0.120394292508	0.0943152431188	0.227707349788	0.157364630942	0.428982233114	0.416807103686	0.0497737939462	0.56942264539	0.0867981332289	0.5973669694	0.14311433388	0.181805681707	0.505715961871	0.39372219461
AC010531.6	0.64880677867	0.307073681856	0.731323281738	0.560237963869	0.241699150257	0.217611827801	0.832920282315	0.842132634942	0.584139822523	0.14310853629	1.11964316991	0.741112389625	0.720823386613	0.529223058348	0.867938140078	0.22866370566	0.987145098711	0.397580618249	0.110178864567	0.341945361438	0.381786538829	0.749531507292	0.404203914103	1.0207059515	0.325111913904	0.345879186252	0.203896901968	0.31640817105	1.11137656724	1.32184349093	0.343906491213	0.123180141714	0.573698269531	0.249758576835	0.894123304025	0.195839094975	0.80544276823	0.157139236626	0.0597279222677	0.176979008674	0.451998868408	0.220403159062	0.574082042036	0.96087625875	0.965707404213	0.237646526364	0.258767064424	0.767780243359	1.67018606773
RAC1P2	2.75599075172	4.60787306711	5.3688475671	11.144392051	13.0288643555	4.53811071559	3.15898666165	6.6655847345	2.3984611045	10.4894767237	9.90170947893	7.21028786337	8.25382200943	9.79438425611	12.1557976087	6.05751482441	5.10123328079	13.1894451766	5.91378871084	9.66665416575	20.1144421669	16.6912411571	4.45752016712	9.89679311175	10.316598877	12.1869396267	14.1213571139	14.0003481174	11.6266698476	5.96965105343	8.15106561443	9.26480607847	14.5024779309	5.08117432816	25.2342752681	7.77628903776	8.52237586515	11.2911597854	5.39825912993	12.6738366636	7.41519171219	19.4077679343	3.83561225363	5.01960050611	11.6607881884	8.22938316684	14.785252865	14.91099292	23.6215716668
MTCO1P42	0.668944215878	7.43455273406	9.80228388389	0.0687650515799	0.200250742258	0.0667755914816	6.791310527	0.243647320788	0.391782877818	0.276656791575	2.4261307976	0.0779708955109	0.477768889309	0.194874606426	5.32664821199	0.14208803611	0.293591469811	0.285480408117	0.106498647672	0.120190411916	0.331377493659	0.382151474156	0.0171737412116	1.12755671226	0.130598424719	1.19402163987	0.382910518104	0.56313293865	0.0646167904107	0.121684857636	0.147741891772	0.0816450195491	0.138633870745	0.0517320192721	0.582051046938	0.090141732191	4.96782159184	0.238684976844	0.0329902160184	0.156404589484	0.0780180553682	0.0695644760203	0.242480123573	2.74464225645	0.139147922777	0.243772401011	0.357319534552	0.15902886239	0.145659985463
GPX6	0.0	0.0	0.0	0.0	0.0	0.0	0.00788147230186	0.175310163421	0.0	0.0	0.0	0.175318601774	0.0	0.0	0.0	0.0	0.0150890136686	0.0	0.0	0.0	0.0	0.0	0.0	0.0069940037345	0.0	0.0	0.0	0.00698599694918	0.0	0.0	0.136676415239	0.0048954645022	0.00712503115962	0.0	0.0	0.0	0.0	0.0	0.0	0.0	0.0	0.0	0.0805247707771	0.0	0.00834335909617	0.0	0.00857000271176	0.0	0.0
MIR5696	0.0	0.0	0.0	0.0	0.190041880888	0.0	0.0	0.189184978494	0.0	0.0	0.135437982242	0.0	0.0	0.0	0.0	0.0	0.0	0.0	0.0	0.0	0.0	0.0	0.0	0.0	0.0	0.61190097215	0.0	0.0	0.0	0.0	0.0	0.232448173304	0.0	0.0	0.0	0.0	0.0	0.185331864373	0.0	0.0	0.0	0.0	0.0	0.129516430171	0.0	0.0	0.0	0.0	0.0
AP001207.1	0.0721196169776	0.0853337120057	0.0	0.31137272836	0.134333138258	0.0201576213786	0.0330661353538	0.534909710503	0.104354055019	0.159075600977	0.167537628761	0.117685800709	0.0400623947376	0.245112550702	0.401990291258	0.16680328009	0.0	0.0331454943696	0.114817371859	0.103662891655	0.204613545981	0.288401216463	0.025921280914	0.0293428264786	0.221759383345	0.144176251234	0.135987788257	0.175855407611	0.0975297086033	0.344373206771	0.573415812792	0.0821542400452	0.119570169481	0.364382705392	0.186353141847	0.163267104126	0.186522609182	0.229256672146	0.0746909464533	0.118035064413	0.117756981699	0.131246906421	0.0563059554498	0.0915500753808	0.385043420409	0.254727149881	0.0359548138718	0.186690847463	0.0732842338506
AC027097.2	0.973082450136	1.00997823511	0.45220636125	1.72594526484	0.54852147215	0.596445366826	1.19755713538	0.997131456531	1.49858311753	0.720155678069	1.09343508793	0.968055481002	0.929360808632	0.551201673441	2.62631019224	0.891220168749	0.914088289656	0.776749653733	0.391373545494	0.650265279765	1.26468133038	0.921620718063	1.09832498298	0.507044619165	0.361620096792	0.554585444739	1.31979093121	1.11699627795	0.784941365403	0.679312305024	0.889816674936	0.51048227036	0.304265479254	0.425108886715	0.781414988213	1.1207740332	1.33339799484	0.472906356681	0.71310494989	0.272418771324	1.07038314704	0.428735588307	1.09292297975	0.931855417864	1.97203832684	1.54092654152	0.876628614001	1.01010458526	0.190820315602
COQ2	1.45060784026	3.27002844986	2.0368258543	5.21910380664	3.73849511177	1.75111887435	1.62258887627	3.44338484649	2.38244997396	5.34076689547	4.06289534689	4.07104203068	2.22987520183	2.74984648761	3.60134416784	4.10293290139	3.49610923658	2.92537067088	3.72295535205	3.33880274048	5.12870581661	4.44233868471	4.06315611108	3.04257819851	3.39233409962	2.98119741839	3.12431208186	4.02502218458	3.64437300293	4.31923121884	3.01045598503	2.89533724157	2.31690910505	5.90755789508	5.94556541674	3.03387044974	2.86552250414	3.6855920325	4.40769027808	4.24174151943	3.26697091261	4.21016797688	3.37319154989	4.86947227278	4.94667354171	4.17148102334	3.64713240855	4.42101001822	4.14889417138
RNU5A-1	0.149523861061	0.0	0.505621786167	0.0	0.0	0.0835846196821	0.0	1.38626923896	0.432709486758	0.0	0.496216745283	0.365992694877	0.664483167889	0.304911560916	0.333374707061	0.0988083469499	0.0	0.412318520477	0.0952192342484	0.10746088553	0.0	0.0	0.0	0.121671547726	0.0	0.0	0.0	0.121532257271	0.303308986023	1.71355357714	0.26418870302	0.0	0.0	0.431694781512	0.441555966643	1.2411584022	0.154685129339	0.0	0.0	0.367078874887	0.0976570830988	0.0	0.466951113299	0.0949042807288	0.0	0.46943969001	0.745442477256	0.774123255427	0.0
RN7SL100P	0.0	0.0	0.0	0.0	0.0	0.0	0.0	0.0548830142389	0.0	0.0	0.0	0.0	0.0657679585965	0.0	0.0	0.0782373259125	0.0519618252275	0.0	0.0	0.0	0.0746447596638	0.0	0.0	0.0	0.0	0.0	0.0558106878425	0.0	0.0	0.0	0.0	0.0337168852063	0.0	0.0	0.043703491579	0.0	0.0	0.0	0.0	0.0	0.0	0.0	0.0	0.0375730258175	0.0574638179388	0.0	0.0	0.0875653804286	0.0601530997988
MS4A7	2.61687390325	1.00064964129	1.49732891414	0.292789190409	0.393808037443	10.224313667	0.866936575879	1.94906649302	7.32288820783	2.37570702609	1.20735422992	5.38338104951	8.23451749131	5.18452506276	1.34004160078	11.783372599	2.65068647592	4.69709313622	1.10505118679	3.47186645717	2.38930184596	3.36061264164	1.59149391591	1.16209200413	1.50737104299	0.255193291053	6.269473338	2.96026639905	3.69532843137	3.42360402932	3.59109492316	3.62171147666	0.876323117118	1.29855934853	0.356352319906	9.59066566974	9.93328986501	3.6701932341	0.60868769541	2.47769798073	6.0262595796	2.40439019901	10.1842166684	2.16228097197	0.565360442453	12.4364809137	0.119325658733	3.23068523802	0.271588201967
AL162726.4	0.0	0.0	0.0	0.0	0.0	0.0	0.0	0.0238940908945	0.0	0.0142116203696	0.0171058372817	0.084111248352	0.085899012788	0.0	0.0	0.0	0.135733861441	0.0	0.0	0.0	0.0	0.0	0.0	0.0	0.0	0.0	0.0	0.0209476104657	0.0	0.0	0.0	0.0	0.0	0.0	0.0	0.0	0.0	0.0	0.0	0.0	0.0	0.0	0.0	0.0	0.0	0.0	0.0	0.0	0.0
RNU6-1141P	0.162100634422	0.191801474181	0.548150721452	0.46657408829	0.150967849304	0.271845305134	0.594572377763	0.601148529794	0.625474149084	0.268161322675	0.43036368189	0.529036169541	0.0	0.110186109241	0.481887427028	0.964073964633	0.569151954828	0.0	0.309684986154	0.349498954809	0.715403747993	0.648228902424	0.0	0.395716809427	0.664587310836	0.162029852438	0.15282739755	0.922282176674	0.657641913619	0.825637445268	1.43205091357	0.0923275454714	0.0	0.234002778763	0.837718329239	0.122323173029	2.01235233682	0.147226247399	0.335760235926	0.265303112068	0.0	0.117999555119	0.506227375166	0.514434418904	1.25883354438	0.763387907119	0.0	0.119890918063	0.164718301318
AP004609.5	0.589206552293	0.457513707521	0.31131702333	0.351106907469	0.205777832809	1.12191500134	0.295471543886	0.725510334193	0.550609806929	0.111686439062	0.274973610443	0.946452446624	0.900085480071	0.27534830271	0.218946729053	0.438029359727	0.703056734009	0.490813695288	1.00839392873	0.258043018121	0.330849822491	0.35588363132	0.41692811865	0.809077043478	0.358573779971	0.358890962965	0.425304694987	0.463938425846	0.174300705344	0.533388522066	0.357860706002	0.188771605709	0.145004216944	0.431923918869	0.35343227054	0.277889161659	0.552399973564	0.56022556667	0.368670917225	0.384224809595	0.342732820302	0.368592028595	0.488761993326	0.233734534279	1.08135070986	0.296265282071	1.12908421077	0.544727313494	0.739046603526
RNA5SP30	0.0	0.178458762934	0.0	0.0	0.0	0.0	0.138302705262	0.419497126226	0.0	0.0	0.100106334701	0.0	0.0	0.0	0.0	0.0	0.0	0.0	0.0	0.0	0.0	0.0	0.0	0.245459122369	0.0	0.0	0.0	0.0	0.101982151822	0.0	0.0	0.0859047596995	0.0	0.0	0.55674447968	0.113813734906	0.624120869682	0.136984421493	0.0	0.0	0.0	0.0	0.0	0.0	0.292815628801	0.0	0.150384917151	0.22310136057	0.0
DCP1B	3.51486509066	2.3287919932	2.62146630554	4.47621097689	2.01875688615	4.48081749426	3.33003747374	3.56922972553	2.38501883307	2.61055348232	2.55522016616	3.6231344525	4.7244767654	3.91632845682	2.59543794501	3.35969817761	4.11588614242	3.2238793582	4.99428912219	2.79384313112	4.3395425005	4.94607981945	2.46441137014	2.94894451147	1.50686893629	2.26448056302	2.87029681365	2.89968740889	2.32574180474	3.61068595173	4.60452994437	2.0105329635	1.99031538675	3.3762859165	3.54787201404	1.64139704039	1.78695053733	2.52242739252	3.14910902117	3.37828314075	1.9711941321	2.91199553021	3.31708535486	2.23808550249	2.90782628124	2.74697080485	3.29825544591	3.15071980029	6.04958249888
RASSF5	2.42159443394	3.72580272719	2.36818026848	5.50890841643	25.1941154776	2.56893949533	2.52411790307	4.11080705073	4.05084751265	2.68936440815	3.74052269261	7.69901074204	12.3572498714	6.09517629836	3.03180264101	5.07631966058	3.31541277925	7.55458742749	2.25755731816	2.9037371834	6.49652279386	7.83528257296	4.08296792977	1.57174625133	6.55465132539	8.08495846655	6.17090572461	3.63990389045	5.22593390706	1.57992810198	3.25388051808	4.97070192057	1.7999901757	4.74689090455	2.21501301632	8.90668590923	1.69618962686	2.7533786373	1.78713860472	4.95308231183	10.4105914225	8.00554450944	5.62502756802	1.9704832895	1.18166992371	8.98581220878	5.53603628736	9.71282200733	2.60902996204
RN7SL430P	0.286690378233	0.254414352116	0.0	0.0515737886849	0.0667502474194	0.0	0.460056519571	0.332246346529	0.0	0.197611993982	0.190284768439	0.116956343266	0.0	0.341030561245	0.266332410599	0.236813393516	0.18873737345	0.0	0.0456422775736	0.10302035307	0.316314880311	0.573227211235	0.0	0.11664379782	0.244872046348	0.0716412983922	0.135144888743	0.52429618426	0.145387778424	0.501950037748	0.189953860849	0.0816450195491	0.0	0.0517320192721	0.0	0.162255117944	0.222439772769	0.0650959027757	0.0989706480552	0.117303442113	0.374486665767	0.208693428061	0.111913903187	0.136473924354	0.0	0.056255169464	0.142927813821	0.106019241593	0.0728299927317
TCP11L1	4.79645815762	1.80768424763	1.1140627512	2.51476482764	1.78080213152	5.48526790558	1.81261534383	2.4315730383	2.2308577984	3.06880754871	2.1052157128	3.59458896053	2.6052194817	3.82678204087	0.981789546976	3.11836934966	2.57149106444	1.78133885942	2.82614942858	2.35613494643	2.32353012453	2.89755502746	1.64848727094	0.798999154378	2.17393481147	0.991158030307	2.31127959725	1.87182307903	4.76980209528	1.30581788219	2.36264399885	2.18553226632	1.52083458397	2.7089852416	1.04682476934	2.99794279374	1.48025315205	1.66626115679	2.96821635753	2.77002139431	3.31408495263	2.40763040135	2.96805257919	1.91476897417	1.78402147771	4.0765198556	1.5845025349	2.60388785358	1.53602116514
VN1R96P	0.0	0.0	0.0	0.0	0.0	0.0	0.0	0.0749684063962	0.0585015156923	0.0	0.0	0.0	0.0224592212923	0.0	0.0	0.0133587042496	0.0354890787684	0.0371631300508	0.0	0.0	0.0	0.0538931566118	0.0	0.0	0.0	0.0	0.0	0.0	0.0	0.0	0.0	0.0115140412185	0.0	0.0	0.0149243858189	0.030509509357	0.0	0.0	0.0	0.0	0.0	0.0	0.0315654598734	0.0	0.0	0.0	0.0201564865645	0.0	0.0
AC003035.1	0.0637675289821	0.188628288027	0.071877606857	0.160599261089	0.0	0.0891159548082	0.263131066078	0.118240611559	0.184537869353	0.158234898123	0.232784031978	0.130070933228	0.247959711547	0.0216726354573	0.450219273506	0.0	0.839603756892	0.0586139073227	0.0609123042619	0.0	0.0804077741967	0.0	0.0458387357339	0.155668009591	0.0653592300179	0.191219053797	0.0601196012421	0.38872449936	0.0215587269477	0.324791200896	0.169003067373	0.0	0.105722888824	0.0460262818523	0.0706164873124	0.0	0.593717922905	0.17374862285	0.0	0.078274171851	0.249887242047	0.0464189426385	0.298711373949	0.505923555356	0.0928505440592	0.0250252775925	0.317909291771	0.188651885776	0.0647972729451
AL121579.1	0.0	0.0	0.0	0.0	0.0	0.0	0.0	0.421789460249	0.0	0.0	0.0	0.0	0.0	0.0	0.0	0.0	0.0	0.0	0.0	0.0	0.0	0.0	0.0	0.0	0.0	0.0	0.0536148575012	0.0	0.0	0.0	0.0	0.0	0.0	0.0	0.0419840099431	0.0	0.0	0.0	0.0	0.0	0.0371417102933	0.0	0.0	0.0360947428345	0.0	0.0	0.0	0.0420600925665	0.0
AC005943.2	0.0	0.0	0.0	0.0	0.0	0.0	0.0	0.0	0.0	0.0	0.0	0.0	0.0	0.0	0.0	0.0	0.0	0.0	0.0	0.0	0.0	0.0	0.0	0.0	0.0	0.0	0.0	0.0	0.0	0.0	0.0	0.0	0.0	0.0	0.0	0.0	0.0	0.0	0.0	0.0	0.0	0.0	0.0	0.0	0.0	0.0	0.0	0.0	0.0
LINC02164	0.0	0.0	0.0	0.0	0.0	0.0	0.0	0.354721834676	0.0	0.0	0.0	0.0	0.0	0.0	0.0	0.0	0.0	0.0	0.0	0.0	0.0	0.0	0.0	0.0	0.0	0.0	0.0	0.0	0.0862349077908	0.0	0.0	0.0	0.0	0.0	0.0	0.0	0.0	0.0	0.0	0.0	0.0	0.0928378852771	0.0	0.0	0.0	0.0	0.0	0.0	0.0
GAPDH	185.555851245	228.29760796	117.920747733	550.652390243	984.164170086	454.584473423	204.580368003	737.253416946	165.849422387	368.748355944	460.180190183	524.339886537	462.99096279	501.520226507	338.6899144	414.742219192	451.64737392	488.306661469	1120.87227367	612.271246637	687.084943006	532.927152548	928.710930789	629.628586355	772.649556852	507.780305052	428.65465261	473.51576646	470.845026505	582.184250793	713.583524142	554.79749059	800.039040292	846.63210132	717.46490084	333.949771642	294.962799594	259.655786064	494.02239812	382.954184511	371.764037158	967.056467392	465.433404699	160.236502193	590.358938318	237.265622271	742.667160654	634.169546579	1494.81383244
SCAANT1	0.544149580647	0.724332626025	0.0766694473142	0.391556293702	0.316736468147	0.228136844309	0.187115424767	0.441431616486	0.459294252611	0.300060251255	0.857773887532	0.499472383596	1.13353010993	0.369879645137	0.454958423753	0.269688664616	1.07469280882	0.43765050801	0.606415829096	0.342189172748	0.643262193574	0.362669242141	0.928998377541	0.166045876897	0.557732096153	0.135977993811	0.769530895899	0.497567359181	0.643887311504	0.346443947622	0.0	0.542379071044	0.169156622119	0.638231108353	0.351513181288	0.667260916407	0.281466274562	0.370663728746	0.516587970829	0.44529306653	0.399819587275	0.594162465773	1.64623157198	0.172688573561	0.594243481979	0.587259847503	0.0678206489111	0.301843017242	0.276468364566
AC009145.1	0.0400572006539	0.0473966691394	0.0	0.0	0.0	0.0223921844876	0.14692666148	0.817034433681	0.0386407239907	0.0	0.212697062181	0.0326829504278	0.133510474841	0.0	0.0	0.0	0.140644940339	0.0736396433801	0.0	0.0863657925279	0.0	0.0	0.0	0.0	0.0	0.0	0.0377656617503	0.0	0.0	0.0	0.0	0.0228153518832	0.0	0.0289125835193	0.0591460648159	0.0906829989432	0.0414398960816	0.0	0.0	0.0327799457174	0.026162174687	0.0	0.0625477241833	0.0	0.0388842925082	0.0943216005332	0.199702834554	0.0592532481884	0.0
AC026318.1	1.11901728278	0.33101222157	0.0	0.503260357328	0.260541288314	0.938304762883	0.641323028434	2.07493202219	0.94451640658	0.154264846915	0.55704331406	0.342380262949	0.0	0.285239847309	0.207911107629	0.462168074443	0.736684586693	0.514289767477	0.0890760578453	0.603167551042	0.264567515099	0.74581174795	0.0	0.0	0.286737267175	0.279632164692	0.659376271688	1.13691466479	0.47290110724	0.534333911152	1.23572135284	0.159339473636	0.23190827226	0.302882628964	0.0	0.211106121196	0.0	0.127042003804	0.193152393785	0.57232727805	0.182713252249	0.203644393511	0.109206308756	0.177562847815	0.271562881549	0.878306516793	0.278939765683	0.310362779826	0.284271907114
MSLNL	0.117791292924	0.0435542396803	0.0995791633198	1.42502143286	0.0205690490774	0.0164614870681	0.290283054975	0.313969977042	0.39769111856	0.381602516053	0.122158621504	0.0240266851192	0.0245373665562	0.145122027578	0.421293560196	0.0778388335904	0.0323107274865	0.128572441869	0.0750114171329	0.761895853947	0.53377656555	1.96266249461	0.190514813373	1.7193077958	0.010060956743	0.176609788227	0.055526422879	2.50719602394	0.438055762496	0.28122837429	0.0	0.00838628808611	0.10374843759	0.217862943641	0.0108702232875	0.011110848484	0.0152321519553	0.588405070251	0.559125350431	0.0361469859821	0.096164869605	0.171490015588	0.0172431013824	15.4386223469	0.0571711329578	0.00577833234732	0.0440431208973	0.0925643378427	1.56349548913
LINC01705	0.0	0.0	0.03478773855	0.0	2.01200923716	0.0172523414291	0.0	0.0	0.0	0.0510556254915	0.20484392332	0.0	0.240017941426	2.55937628119	0.0229368125854	0.367102897565	0.162542506672	0.0	0.0786151684898	0.0221805386504	0.0389162181166	0.658225314917	0.0	0.0	0.0843544985284	0.987171200621	0.552843592917	0.0752548496981	2.54592453748	0.0785971589357	0.0272650262903	1.14259444618	0.102336746478	0.0891042609526	0.0227849164282	0.0698678621751	0.031927891465	0.280306200564	0.0213086270724	0.530370189339	1.9753838446	0.0673983224076	0.0240953421453	0.0195887839227	0.868807937768	0.290685074953	0.584681572908	0.0	0.0313609577243
AC068299.1	0.0	2.15000319153	1.30338060434	2.85276728268	0.153843427386	0.0	0.302948782955	5.66654054632	1.7528168416	2.00397382088	3.3988484115	2.42600872032	1.28466745792	0.449139569095	4.91066235162	2.29235364924	3.33495943055	0.455513794051	5.8908966255	1.6620616962	2.9161219442	2.42211243858	4.63102198729	1.8818532715	1.12874352793	1.65116135342	1.86886074718	3.22234099279	1.22864211481	0.525852420498	4.52391702886	3.10484345771	0.136936313144	1.19229987275	0.609767763459	3.36563473221	0.170890238127	4.95100837683	8.7819955041	4.73123883188	0.215775650276	3.48716780507	1.54760940408	2.30662594686	0.0	1.16689294374	0.0	1.46609465518	8.05707805306
RN7SL38P	0.0	0.0	0.0	0.0	0.0	0.0	0.0	0.108653534946	0.0	0.0	0.0	0.0	0.0	0.0	0.0	0.0	0.0	0.0	0.0	0.0	0.0738882249375	0.0	0.0	0.0	0.0	0.0	0.0	0.0	0.0	0.0	0.155300115965	0.0	0.0	0.0	0.043260550786	0.0	0.0	0.0	0.0	0.0	0.0	0.0	0.0	0.0	0.0	0.0459924020618	0.0	0.0	0.0
LINC02812	0.102028046371	0.0	0.0	0.0	0.171037692799	0.0570342110772	0.0	0.548636437633	0.118104236386	0.0	0.067718991121	0.0332981589064	0.249376624184	0.0693524334633	0.0	0.0	0.0716461872548	0.0375129006865	0.0129946249092	0.0439957507819	0.0257304877429	0.0	0.0	0.049813763069	0.0139433024038	0.0	0.0	0.182441365033	0.0	0.0	0.0721079754126	0.0116224086652	0.0169156622119	0.0	0.0301297012533	0.0153983288402	0.0211099705922	0.055599559312	0.0281775256816	0.0166984899949	0.0266546391517	0.0148540616443	0.111518912941	0.0	0.019808116066	0.128129421273	0.06103858402	0.377303771553	0.0414702546849
AC073911.1	0.0	0.0	0.0417750193699	0.0	0.0345161535801	0.0414351106117	0.0	0.0687210391965	0.0	0.0408735919177	0.0	0.0302387126821	0.0411752390359	0.0	0.0	0.0	0.0	0.0	0.0236013486599	0.0	0.0700990851971	0.0494020602275	0.0	0.0	0.0	0.0	0.0	0.0301233800074	0.0751791503817	0.0235959419454	0.0654826699794	0.0422181511344	0.0	0.0	0.0273613740014	0.0279670502439	0.0383407585542	0.0	0.0	0.0	0.0	0.0	0.0	0.0	0.143905116718	0.0290892115605	0.0	0.0	0.0
RNU6-968P	0.0	0.383602948362	0.365433814301	0.0	0.301935698607	0.0	0.148643094441	0.300574264897	0.0	0.0	0.0	0.0	0.0	0.0	0.120471856757	0.0	0.0	0.0	0.206456657436	0.0	0.204401070855	0.0	0.0	0.131905603142	0.221529103612	0.324059704877	0.0	1.05403677334	0.109606985603	0.103204680659	0.0	0.830947909242	0.134376755889	0.0	0.239348094068	0.122323173029	0.0	0.147226247399	0.447680314567	0.0	0.423484921102	0.0	0.0	0.0	0.157354193047	0.127231317853	0.0	0.0	0.0
Z98751.1	0.0	0.0	0.0	0.0	0.0	0.0	0.0	0.506479469984	0.0	0.0	0.0	0.0	0.0	0.0	0.0	0.0	0.0	0.0	0.0	0.0	0.0	0.0	0.0327247667182	0.0	0.0	0.0	0.0	0.0	0.0	0.0	0.0	0.0	0.0	0.0	0.0672184936097	0.0	0.0	0.0	0.0	0.0	0.0	0.0	0.0	0.0288947416392	0.0	0.0	0.0	0.0	0.0
LINC01370	0.0422013817108	0.0499337171225	0.0237843175975	0.0	0.0	0.0	0.0386978372388	0.0195629235669	0.101772709781	0.0	0.0	0.0	0.0	0.0	0.0	0.0	0.0	0.0	0.0	0.0	0.0	0.0	0.0	0.0	0.0	0.0	0.0	0.0	0.0	0.0	0.0	0.0	0.0	0.0	0.0	0.0	0.0	0.0	0.043706016112	0.0	0.0	0.0	0.0	0.0	0.0	0.0	0.0	0.0	0.0
RNU6-998P	1.03038225048	0.0	0.774285507529	0.247145680431	0.0	0.191996354121	0.157473377279	0.955290485465	0.662631029227	0.284091698279	0.227964920605	0.420348045601	0.190792196721	0.233463637401	0.765771604337	0.226965707845	0.753703702557	0.31570262954	0.0	0.740522537913	0.541359271819	0.457825033395	0.123446892274	0.838449477399	0.234689248381	0.0	0.6476250114	1.25623442169	0.812828041751	0.0	1.06198627155	0.195624700306	0.142359533466	1.61137557059	0.253566792726	0.388769688539	0.53297450505	0.311944722212	0.0	0.0	1.23376671321	0.12500942968	0.268150144271	0.544994879432	0.166701966892	0.943527297743	0.0	0.508052603279	0.174503546941
PGK1P2	0.142872882069	0.169050722713	0.257669971204	0.21589620601	0.505630375015	0.255573400544	0.222719760122	0.490104412985	0.206731056277	0.583004215524	0.445695831183	0.32639875699	0.158731563993	0.194232515465	0.562764332512	0.160502520746	0.225738604819	0.459641184277	0.154672429932	0.349115100932	0.693599844636	0.971275431227	0.0924326400961	0.569671398085	0.566231308491	0.499836735899	0.363688922176	0.476118134746	0.125587575761	0.454814696477	0.378655966438	0.301091229424	0.53296876409	0.134060076301	0.421915091685	0.388129211292	0.118243657353	0.532027633724	0.266340285994	0.385825901447	0.177295066845	0.592816545855	0.223090317721	0.199502244168	0.291247835072	0.370060777051	0.569827527919	0.32757675059	1.04529637015
DHX16	6.42206475513	8.87373731508	5.60473171552	10.1484811658	6.06161528262	7.46055294001	6.48017877613	11.0976248238	8.88753041315	20.6250714713	14.082948176	15.6876449623	8.85612820916	24.1740296143	12.8197324977	12.4598114393	11.9352215757	47.8050816346	23.3392606294	14.9877906325	13.1809366696	11.66968367	7.31974158919	16.4662161256	7.5552312863	9.9576399884	6.71155548398	11.7586704049	15.4792520112	14.7707064252	10.7314136686	10.8773043971	13.5460352882	11.7101517816	9.1853115566	11.1553362326	14.8185883885	12.4870118051	15.832809668	18.6203995345	9.50519195946	16.5038334859	16.5789781127	7.52604206258	14.8625118376	12.051294557	8.0905059283	10.0981475984	8.80363428109
AC020703.1	0.0	0.0	0.0	0.0	0.0	0.037220022584	0.122109874128	0.308651116545	0.0	0.0183578128767	0.0220964078514	0.244463450705	0.110959761241	0.0	0.0	0.0	0.0	0.0	0.0	0.0	0.0	0.13312954426	0.0	0.0	0.0	0.0	0.0	0.0270590054577	0.0	0.0	0.0294106425627	0.0	0.0	0.0480581522604	0.0	0.150732201698	0.0	0.0	0.0	0.0	0.0	0.0242340737	0.129957603509	0.0211303197016	0.0	0.0261300403269	0.0	0.0	0.0
ACBD4	2.82954899788	1.673996129	1.69308312084	2.49881562168	1.20210548862	3.32009797057	1.71852831857	3.56450352091	2.82697419633	2.76851472883	3.14635058323	3.95393591093	3.9703573183	2.74764937662	3.4206222591	2.20979006441	4.4190670052	1.58332058976	2.39571189898	1.47565196942	3.57950879538	2.65122645464	1.25804021758	1.6932194094	1.02950018808	0.821863814553	1.47242074229	4.98797222003	2.11202443657	1.81026366898	2.5443555016	0.886916593454	0.460745725237	2.79161101032	3.44205505247	1.38650206718	3.20283425642	2.34045284763	3.41249536393	2.87182187571	1.07102095479	1.16027687553	5.03864489179	3.25951969257	2.34539425135	2.62468504648	1.81827950014	2.06218094208	2.69787289813
LINC00911	0.0	0.0	0.0	0.0	0.0	0.0173760141275	0.0	0.0	0.0	0.0	0.0	0.0	0.0	0.0	0.0	0.0	0.0	0.0	0.0	0.0	0.0	0.0	0.0	0.0	0.0212397975685	0.0	0.0	0.0	0.0	0.0	0.0	0.0531131578787	0.0	0.0	0.0	0.0	0.0	0.0	0.0	0.0	0.0	0.0	0.0	0.0	0.271562881549	0.0	0.0	0.0229898355426	0.0
RN7SL683P	0.256959524194	0.608081710737	0.144820067149	0.32357777049	0.179483998617	0.287283433574	0.176720123391	0.893373509555	0.619682721777	0.318814016958	0.426378832984	0.104827537298	0.927815386275	0.261998081972	0.668395708971	0.297156954531	0.338329217592	0.118096168828	0.163636017375	1.15420951125	0.405016936694	0.171260475455	0.0923565638491	0.313642211916	0.307269071491	0.385270982465	0.423954521352	0.574352445474	0.173747369771	0.613494490581	0.397261531208	0.219534385899	0.106506021334	0.463672172735	0.426837434422	0.53323842465	0.265829259309	0.0583452165619	0.0887070252939	0.105138640708	0.377607387982	0.561153439897	0.451386076189	0.285415836858	0.0	1.0588473008	0.0640528350827	0.285073960729	0.195831758234
NPR3	0.494007680434	0.239217224792	0.91551060086	0.048071413009	1.73880808714	0.42159994059	1.64271260046	0.159731489039	0.698697607647	0.093065514782	0.0956824180242	0.0631132750405	0.302741925772	0.714612648072	0.0744737334646	0.523946632782	0.678990321136	0.184218532157	0.13994312757	0.0631738431053	0.0997558439254	1.52322184484	0.0265387044914	0.0185972728533	0.0324345013346	1.03678740973	0.590056885007	0.241487773317	0.0701346949233	0.0391750992364	0.218987959994	0.357472117318	0.0786974351841	0.381944430145	0.119407188223	0.226854560807	0.0982107895987	0.32413352116	0.104387650888	0.32513479911	3.97739304268	0.0396720580102	0.16196094767	0.340331791221	2.99159571702	0.473293796527	0.0648578778103	0.358870726966	0.0339420541841
MN1	16.8036598249	1.10176770383	0.747160855992	0.296892864383	4.65729829765	7.08438594554	1.30662168445	0.278010682682	2.46850084608	0.294653277079	0.845497087894	0.321922600892	5.97162463216	6.71717037538	0.160858821345	9.76477695119	3.03190124279	1.24965795183	0.386223967956	0.492590753587	1.77116596702	4.18344840083	0.47973070212	0.385274782608	5.80496671506	2.00573285424	1.85993306846	3.00720061941	1.48943255791	0.773706427612	0.597541067536	1.27773978014	2.97733685403	1.00895257657	0.183096780657	2.59627873893	0.569115806684	0.872334175088	0.336240329854	1.98892842614	6.42909341972	0.124733183703	2.54355731221	0.352032829179	0.925777737101	7.64479453587	1.02960790151	1.62751181011	0.295542273898
PAICSP7	0.0	0.0	0.0	0.0129738636816	0.0	0.0	0.0	0.0	0.0	0.0	0.0	0.073553625443	0.0	0.0	0.0	0.0	0.44313390246	0.0	0.0	0.0	0.0	0.0	0.0	0.0	0.0	0.0	0.0	0.0	0.0	0.0	0.0	0.0	0.0	0.0	0.0133109387034	0.0272111840211	0.0	0.0	0.0	0.0	0.0	0.0	0.0	0.0	0.0	0.0	0.0	0.0	0.0
AC078814.1	0.0	0.0	0.383347236571	0.0	0.0	0.0	0.0	0.0	0.0	0.0	0.0	0.0	0.0	0.0	0.0	0.0	0.0	0.0	0.0	0.0	0.107210365596	0.0	0.0	0.0	0.0	0.0	2.56510298633	0.0	0.0	0.0	0.0	0.0	0.0	0.0	0.0	0.0	0.0	0.0	0.0	0.0	0.0	0.0	0.0	0.0	0.0	0.0	0.0	0.0	0.172792727854
GRPR	0.395629749537	0.0	0.0101351524443	0.0841115288765	0.00837405903343	3.33246549016	0.0329804273824	0.0583541017128	0.0346945225256	0.0495822732438	0.119359548891	0.183407433064	0.0399585523458	0.708983923222	0.0267298883836	0.0594181868646	0.205207457016	0.00826489517459	0.148875692324	0.0581592350927	0.0283448867049	0.455451653232	0.0258540925239	0.0219500770392	0.0245760643717	0.00898765899995	0.0593404462234	0.0511582130141	0.200633626835	0.166015616425	1.76344932094	0.0307279855846	0.00745376510115	0.051919745625	0.0132764365294	0.0271406521807	0.037207827897	0.0408325776872	0.0310405609504	0.110371045845	0.0176177630474	0.0261813424524	0.119340020143	0.108433921579	0.0174566082489	0.268181720265	1.72135768309	0.299261156286	0.0274103549628
NAE1	4.366842808	4.99202215233	2.9956076052	7.39769707128	4.7184514813	5.4727942043	4.09689417033	8.11391167119	3.9515402167	9.52664005351	11.5265888587	13.2631897399	5.21211755536	9.5373293478	7.92992847889	7.30360076394	8.3499088192	5.22372991265	6.14272939445	10.6435874007	8.41871067519	9.61818056904	11.314639119	13.6942971176	9.46419768256	9.57330308195	4.75957258898	6.90818659564	15.8510158908	17.5469627957	7.50856150417	5.19009411486	7.99924433829	5.1299879452	12.7465549024	3.6109241196	18.0143535948	9.17026688583	5.25326323388	7.46571782411	5.92788645874	7.11358232801	7.22686938198	7.17523715797	21.950975358	7.07858446502	8.9455576913	6.6568622181	9.98864107383
BHMT	0.36473794355	3.74413483018	0.811140529556	0.0106401166767	0.0	0.0275527589745	0.366095396282	0.452398861616	1.37407907872	0.0298973076431	0.022900141925	0.0603227516421	0.114995808254	0.0737079002991	0.00732622260472	0.0423424231885	0.623010323955	0.779253492522	0.0910251503301	0.0	0.0248603746309	0.0262803798653	0.00354309068475	0.0	0.0639910013702	0.0147802167186	0.00929385139975	0.0280432489071	0.00333275005955	0.00627615847142	0.126276043899	0.0	0.024515452481	0.0177879350154	0.0109165584251	0.0334746279134	0.00509902671309	0.340222746192	1.77300614494	0.00403345168958	0.00643831863567	0.0107638127858	0.123140276539	0.0156420809385	0.100475951059	0.189563455386	0.00982907955234	0.0328090236133	0.0651103032492
AC004552.1	1.14634960147	1.65125636967	2.07866734313	0.215187187271	4.92033720345	1.3930769947	1.46251136599	5.12919618417	1.34620729214	2.03381355646	2.81189488994	1.66730005444	3.54391022874	0.372669685564	4.51907936238	0.36229727215	1.70622924389	0.503944858361	1.71394621647	0.89550737942	0.691322012634	0.664372534094	2.61544234693	4.54240444844	1.8731304235	2.54079570332	2.25552159143	2.14706987846	0.977328954962	3.04631747047	1.2769120646	2.07232890137	3.34667627382	2.26639760294	4.01080003034	5.07746619083	6.08428175401	2.48973122398	0.37853428897	0.652584666466	0.585942498593	1.88663656517	2.91844445812	0.601060444615	1.83851192221	0.352079767508	11.3307256543	1.14275337706	2.32972264106
SSH3	11.4329697664	10.4840234528	8.35509566199	19.8233439252	26.1846499273	12.2362740958	8.92871021668	19.9010542744	10.6518711412	17.3346912763	22.0537747107	15.2438989764	13.130705698	9.87943605174	19.9004220904	9.03468136956	10.3868277788	8.53853788629	27.7940786612	17.655696582	21.1230626547	17.2210615967	21.00851829	18.0135378041	28.1045048095	22.8750016449	21.8722407551	22.7321731291	24.580051377	16.5355384037	8.66097784875	18.3987421546	41.9897283313	20.5580856526	19.3536369263	11.7297541759	25.1041092192	24.1598231547	17.6688022202	26.2979432792	26.9033596585	20.8895186058	11.1984905966	11.0149437475	14.3213059978	11.6320734394	9.23374130135	19.4415586895	37.2634327766
DCUN1D5	4.59126208671	7.02602647244	4.60016683885	6.40194540202	6.86051190006	4.81939083602	4.39721248201	7.1228144403	4.28127856898	8.25353228607	12.4196629716	21.8352677029	10.4511476135	5.43029554017	12.0715635103	10.0728716234	12.4933039026	8.85304456202	11.1104042974	15.7431461548	10.0284575978	10.6624757189	15.0717763093	14.23013165	19.1720408052	8.12808458005	8.67646085126	8.27620374104	15.1773437712	9.85416503519	7.89582330768	12.7672159187	3.84831315321	13.5354089671	18.3715853392	9.70864633372	13.2887264878	9.91525474397	12.2572236715	13.166759361	9.17585952797	11.8238330689	14.4735617724	5.76995696412	16.8567067721	8.94503522265	11.119195389	7.66681263795	11.8190225852
ZNF837	0.860554475897	1.18628657441	1.4314584672	1.7675201914	1.56400073939	0.775291636127	1.79273882399	0.975997649167	1.51517798446	0.32710686711	0.931625426982	1.49288349721	2.27415843345	1.11879238761	0.925184398978	0.557629379993	1.92876988931	0.806364736579	1.54827575688	0.636483164009	1.5065225362	0.768444763423	1.1170873402	1.11497086895	0.473843923212	0.868529960469	0.80344808134	2.12552658815	0.519735629228	1.40961884397	1.32119803216	0.62338882701	1.3644160103	1.31463121807	1.52970641238	0.371977934169	0.406234742369	1.85153317298	2.05359327342	0.266644963068	0.900364436663	1.53871192515	0.189164685108	0.710593516208	2.01134434812	0.800037390778	1.49950278662	2.2554623338	0.967839036359
AC092630.1	0.0	0.297431271556	0.0	0.180881983504	0.0	0.14051907077	0.23050450877	0.932215836057	0.0	0.415844369945	0.166843891168	0.205097355583	0.0	0.683473257319	0.373637352841	0.664450333112	0.661948469202	0.0	0.0	0.0	0.0	0.670149686564	0.0	0.0	0.343530638935	0.502527368432	0.0	0.0	0.0	0.480126123064	0.222071663408	0.143174599499	0.0	0.362873874314	0.0	0.0	0.780151087102	0.0	0.0	0.411412072337	0.820885626048	0.182984817358	0.0	0.0	0.488026048002	0.0	0.0	0.37183560095	0.0
AC009965.1	0.0	0.0	0.0342994895879	0.0	0.0	0.0	0.0	0.0846353851157	0.0	0.0	0.0403937841774	0.0	0.0	0.0	0.0	0.0	0.0	0.0	0.0	0.0	0.0	0.0	0.0	0.0	0.0	0.0	0.0	0.0	0.0205753464203	0.0	0.0	0.0	0.025225110316	0.0	0.0	0.0	0.0	0.0	0.0	0.0	0.0198740730517	0.0	0.0	0.0	0.0	0.0	0.0	0.0900233560196	0.0
CHD2	8.2438116384	7.08761524606	4.74623522874	9.66367432646	4.03659204673	7.71508951942	6.68542241264	9.13419440622	8.17363993012	5.71079181683	9.00374443481	4.88465121565	8.18819241209	6.8101504879	8.92897743037	5.87339990838	5.91930883555	7.01580474059	8.73490372084	6.41864696263	7.96633770961	16.3545421409	4.63500957955	5.51432200286	9.90251155168	7.91161791409	6.51064347943	10.7604782715	7.5239970759	9.40855431692	9.53603094989	10.3377196657	7.75018772874	7.43919137354	6.50232794585	11.6026598784	6.63736250203	6.42031163816	8.28219971133	7.58298152791	8.24093360759	5.70227615442	7.73583235324	10.4984669013	11.5736946305	8.43510540878	7.41685633021	5.8491563379	6.10138672048
MIR450A1	0.0	0.0	0.0	0.0	0.0	0.0	0.0	0.706844974593	0.0	0.0	0.0	0.0	0.0	0.0	0.0	0.0	0.0	0.0	0.0	0.0	0.0	0.0	0.0	0.0	0.0	0.0	0.0	0.0	0.0	0.0	0.0	0.0	0.0	0.0	0.0	0.143830544111	0.0	0.0	0.0	0.0	0.0	0.0	0.0	0.0	0.0	0.0	0.0	0.0	0.0
CD79B	0.441958027791	0.108533814957	0.42297207112	0.17401194663	5.78577024386	0.904321289099	0.351741014826	0.502522599125	0.925055216884	0.147144930904	0.542403073113	0.911697187366	10.9690836792	1.2470101017	0.737484688504	0.699829118878	1.19309846685	3.7711286219	0.201791531042	0.934909704115	0.678208649282	0.444618542047	0.179828886341	1.10604116558	0.0968657306419	0.150033411441	0.880520928962	2.94832581822	0.32702930416	0.334472477077	0.802981240622	0.318219314175	0.158990959732	0.415298681637	0.295502839215	0.717354838755	0.103520048096	0.33324094844	0.247569366265	0.818868259364	0.484717175919	0.358139995896	3.61325873488	0.349320756375	0.121419942231	4.7648128536	0.0914600577864	9.64591603658	0.279625154786
CDH12P2	0.0	0.0	0.0	0.0	0.0	0.0	0.0	0.0	0.0	0.0	0.0	0.0	0.0	0.0	0.0	0.0	0.0	0.0	0.0	0.0	0.0	0.0	0.0	0.0	0.0	0.0	0.0	0.0	0.0	0.0	0.0	0.0	0.0	0.0	0.0	0.0	0.0	0.0	0.0	0.0	0.0	0.0	0.0	0.0	0.0	0.0	0.0	0.0	0.0591438196009
CPLANE1	2.33729507787	1.72761891688	0.677678744169	0.661701311236	0.691107011707	2.80580754098	1.53419576288	1.31652559971	1.48358082493	0.255118571605	1.39019318033	1.42115161568	1.38933401299	2.68787613675	0.133619881267	1.17447935548	0.281457027708	1.0673566982	1.7254384098	1.20901655473	1.75013524843	0.848726481426	0.541663380874	0.226441145339	0.905357239471	1.09201659033	1.08721769831	1.57210392008	0.934611949272	0.970427902109	0.172997725905	0.354174218898	1.06228259031	0.222345899285	0.464995224347	1.99016232808	0.36488777902	0.268343310822	0.923499521216	1.12830018888	1.62077487738	0.085028862047	1.44571098349	1.27635166825	4.08861172963	2.79717371874	1.1372698013	0.303218110877	1.18810116626
AP001350.1	0.36419460122	0.417457670511	0.218085337341	0.163790772464	0.116593936109	0.209948769123	0.448757793649	0.400962913737	0.515995652188	0.238482926071	0.475899209256	0.204289885679	0.682795696138	0.410016683402	0.583624487164	0.496375790189	0.229770826908	0.271993144742	0.202934430997	0.531663436286	0.136334441289	0.697852724788	0.253616942066	0.472315535661	0.82433828516	0.273026680487	0.225330158986	0.601281640305	0.284733632548	0.594171829461	0.331796048281	0.427832759921	0.122649650552	0.123219967164	0.882242728627	0.747182688799	1.05965403563	0.351449532834	0.196447644598	0.130388471745	1.3231125012	0.265111861369	0.426506528683	0.281723730982	0.46400901808	0.759297136401	0.544701274719	0.33670152842	0.300686557918
RN7SKP247	0.0	0.0	0.0	0.0	0.0	0.0	0.0	0.0522101401688	0.0	0.0	0.0747547304582	0.0	0.0	0.0	0.0	0.0	0.0	0.0	0.0	0.0	0.0	0.0	0.0	0.0	0.0	0.0562895915938	0.0	0.0	0.0	0.0	0.0	0.0	0.0	0.0	0.0	0.0	0.0	0.0	0.0	0.0	0.0	0.0	0.0	0.0	0.0	0.0	0.0	0.0	0.0
MAP3K10	4.42546092506	4.45423848395	3.47682342551	3.31292126948	2.28541385886	4.30642019513	4.35065901672	2.35963305415	3.50678533684	6.43702676815	6.33601186964	6.74422631552	5.77340697251	3.25087633249	3.20144856662	3.89589669691	8.22926914275	3.39390698064	7.49183099917	6.24365160844	3.76969114666	3.64069164478	5.52956102546	3.06944858508	2.89935796481	5.00447261716	3.9359246956	7.27734943605	4.03517421352	5.84311178414	2.36589488973	4.19524153342	1.70990448837	6.5666581362	2.63618389196	5.51807173997	4.20488792238	2.3978273955	3.64036846246	2.74175601164	6.37367529386	5.52212591725	5.82768488641	3.65275477338	2.4152800306	5.49797565987	3.92397263017	4.46153859695	3.72492076273
AC092687.3	0.573745502495	0.522207576014	0.845704972282	0.476368582509	0.20551602895	0.666124755329	0.445172829915	0.777439542666	1.10691417478	2.40935783808	4.56973955351	0.540141890658	1.22582772702	2.30998308915	1.04960722019	0.933273750326	1.62707944338	0.324539089909	0.786951839285	1.33218685574	0.306081501777	2.17670756972	0.951766116002	1.25696306302	1.2967626027	0.61760997189	0.540923435095	1.5783731326	2.71563160005	1.43304819937	1.16969044085	0.276512776132	0.878064908709	1.14679224402	0.488745153918	0.899215386467	3.42432729072	1.04219699813	0.914156367533	0.216697961766	0.547674837531	1.15657579215	0.723595999998	1.98888462107	0.728313682323	0.935295870936	1.18815564314	0.587557018296	0.448469675345
UBAC2	5.53540387146	8.26617267979	8.53724206406	15.3306028017	17.192328879	6.90692597888	8.82487237944	11.9793177833	8.50202540265	8.57327808365	14.8060813956	13.5399009396	8.46909276788	16.1723908388	18.0125186063	9.15845831186	14.6823708147	9.17509481109	9.55047057741	11.7207305363	18.6351785767	17.3237988875	9.24478569983	19.5135469582	8.71055034267	18.8550932478	14.2991395698	10.1988877555	14.9765099212	12.8829844579	7.23703713692	7.56542297701	19.7416766027	17.4745883479	28.169601527	10.2877429246	8.75148846025	18.5150679626	8.57767834525	11.8625303843	9.59564114106	10.5385420621	15.9539432403	27.3775448565	16.1272835487	12.40705746	10.2345381592	14.1688509093	14.0677230453
SLCO1B1	0.0	0.0	0.0	0.0111986153986	0.0	0.0	0.00713540202116	0.137072113175	0.0	0.0214545098895	1.19305732675	0.323794344682	0.0	0.0105786574148	0.00578308150427	0.0	1.23629047882	0.0500676893416	0.00495533027044	0.173364443413	0.0834018725629	0.134841693326	0.0839040115722	0.0	0.0	0.0	0.0	0.0	0.0105230573886	0.0445877557085	0.0962410169818	0.0221602677556	0.0322528328401	0.533566228383	0.0	0.0	0.0	0.0	0.279373404021	0.0	1.61105709274	0.0	0.0972029235401	0.0	0.400338999	0.0122151197939	0.00775875525901	0.00575519436195	1.33629477018
RN7SKP231	0.0	0.0	0.0	0.0	0.0	0.0	0.0	0.0	0.0	0.0	0.0415603916627	0.0	0.0	0.0	0.0	0.0	0.0	0.0	0.0	0.0	0.0	0.0	0.0	0.0	0.0	0.0	0.0	0.0	0.0	0.0	0.0	0.0	0.0	0.0	0.0	0.0472511895817	0.0	0.0	0.0	0.0	0.0	0.0	0.0	0.0	0.0	0.0	0.0	0.04631165427	0.0
FAM230B	0.0	0.00287998284274	0.0	0.0	0.0	0.0	0.0	0.0112831344176	0.00234794183104	0.0013421864312	0.0048465738804	0.00992963621613	0.00270418353477	0.00165449251877	0.0	0.0	0.00213651624918	0.0	0.0	0.0	0.0	0.0	0.0	0.0	0.0	0.0	0.0	0.00197835277062	0.0	0.0015496633217	0.0	0.00138633838976	0.0	0.0	0.00179695804556	0.0	0.0	0.00221066635865	0.00168052882608	0.0	0.0	0.0	0.0	0.0	0.0	0.00191043376513	0.00242692470844	0.00360042891743	0.0
AC034234.1	0.0	0.0286230930786	0.0272673766599	0.0174070528058	0.0	0.0270455115289	0.1330946536	0.0448555737015	0.0233353326192	0.0	0.0160561066814	0.0	0.080627664723	0.0	0.0	0.0159857297715	0.0	0.0	0.0	0.0	0.0	0.0322456962154	0.0	0.0	0.0	0.0	0.0	0.0	0.0	0.0308030706568	0.0	0.0	0.0	0.0	0.0	0.0	0.0250257670897	0.0	0.0	0.0	0.0	0.0	0.0	0.0	0.0	0.0	0.0	0.0	0.0
RNU6-517P	0.0	0.0	0.0	0.0	0.0	0.0	0.0	0.292376784945	0.0	0.0869492773522	0.0	0.257303955186	0.0	0.0	0.0	0.0	0.41522222159	0.144936207198	0.0	0.226644776755	0.0	0.0	0.0	0.0	0.0	0.0	0.0	0.128161289486	0.106617704178	0.0	0.0	0.089809521504	0.130711935274	0.0	0.116410209388	0.0	0.0	0.0	0.108867712861	0.0	0.0	0.0	0.0	0.0	0.0	0.247522745642	0.0	0.0	0.0
ARSDP1	0.528194577511	0.624972869368	0.450551320019	0.0616338610457	0.0	0.00798009537706	0.0392711385313	0.96616690663	0.0	0.007871951036	0.0	0.0	0.333061933535	0.0194072653313	0.0212189113959	0.0	0.0	0.236192337656	0.00909088985417	0.0	0.018000752742	0.0190289417173	0.400211776679	0.116163782191	0.57551984819	0.285385912937	0.0	0.0	0.0	0.0817992654109	0.0126114771812	0.0	0.0236680047409	2.68929860186	0.0	0.0	0.0147682921838	0.0129656036804	0.0	0.0233641423797	0.177149144979	0.0	0.0	0.00906082021773	0.0	0.0	0.0284679267034	0.0	0.0
ACTBP8	0.17219534902	0.22226813434	0.211740531391	0.292872092424	0.699793207602	0.630053017676	0.200963317213	0.362832201534	0.226508576101	0.388446681312	0.613015777025	11.2396312554	0.521751223884	0.478832234652	0.488628632009	0.475849584228	0.123667268163	0.417280235525	0.31900162232	0.450016704748	1.05604145317	0.730330096143	0.213803778225	0.433098000209	0.620401451722	0.75106978531	0.649378508724	0.763415623291	0.455145975416	0.169430788915	4.97857411468	0.588463110216	0.713724917334	0.225977412705	1.06324126264	0.259881542699	0.307694968469	0.753537950362	3.55588675851	0.845474087286	0.194256508258	0.455810555873	7.41853830994	0.208652371711	0.623026033302	0.712633175629	1.04577237062	0.764142295455	0.779438676726
SS18	9.5221194775	11.6676420535	6.83192909551	8.83857555427	7.92165948972	13.1676249559	7.47867826869	9.26002581095	9.59660996283	18.0204641616	11.0700270056	18.1618315048	10.3626496117	8.37229710678	12.2191090546	26.0781344911	15.8071441335	9.35197102565	12.7047627113	10.0368886854	10.3943799769	22.0025390622	15.4512350936	9.62979603773	7.27042004329	10.9881240653	9.36065322569	5.9910813726	11.1037549434	10.9710069449	9.60427414212	7.19543244797	3.74669253272	23.1840614416	11.2378293281	6.80631698367	6.26444561884	13.314845637	4.35045586939	14.7204364437	13.3434798185	4.19015575177	13.8259026169	7.71196139547	56.7313600224	13.1750266125	9.22698603814	9.57739934958	4.06771630629
RHOQP2	0.509259160644	0.177225887197	0.2701306952	0.150891188311	0.0278990671425	1.18895151589	0.247225043085	0.166639618363	0.0866913652227	0.280820636699	0.377776064457	0.439949767935	0.166407701803	0.733051628316	0.222633655838	0.554282402234	0.39442525367	0.220283009213	0.114460426661	0.236822262412	0.207754801724	0.359380790463	0.301474793912	0.316892390278	0.368449959894	0.0898300218181	0.338912570733	0.316529609611	0.607665671479	0.209796043411	0.264644987481	0.1194358058	0.446994182801	0.324330276265	0.28750708018	0.406898844999	0.0619809153829	0.435321823053	0.186146866549	0.367712862581	0.176086346727	0.21806480825	0.467757591906	0.152109106246	0.581585445805	0.446737943343	0.179215186242	0.199404065795	0.182641018042
C21orf62-AS1	0.311849422556	0.128852930999	0.150647586974	0.740872781747	0.0783705815877	0.282241215776	0.226952213259	0.293711838758	0.291272101246	0.281145922489	0.0985636000905	0.100968304332	0.241975034882	0.312917229753	0.180260829046	0.143926313594	0.269388846199	0.077348946193	0.0346745841613	0.0604774161718	0.477490001565	0.217741272304	0.19214593335	0.132921999057	0.0169118251188	0.0841130997675	0.0793359121414	0.19311975128	0.0234291187833	0.0220605895586	0.170546474381	0.014096814163	0.0574475971237	0.107184491985	0.105978472588	0.0971184552989	0.0460876926456	0.103402909489	0.174300190967	0.0931665180936	0.0517270394496	0.0180164845857	0.0734275295171	0.0691197843664	0.427649537782	0.29916062437	0.0246778902288	0.0915263144463	0.0754488794566
AC005537.1	0.0	0.0	0.0	0.0	0.0	0.0	0.0	0.142307284708	0.0	0.0	0.0	0.0	0.0	0.0	0.0	0.0	0.0	0.0	0.0	0.0	0.0	0.0	0.0	0.0	0.0	0.0	0.0	0.0	0.0	0.0	0.0	0.0	0.0	0.110788926229	0.0	0.0	0.0	0.0	0.0	0.0	0.0	0.0	0.0	0.0	0.0	0.0	0.0	0.113525028609	0.0
VRTN	0.0	0.0	0.0	0.00668140088959	0.0172950319866	0.00259523979741	0.00851435284002	0.357253753553	0.022392175439	0.0460812551278	0.36669036145	0.587129608662	0.0464213348017	0.01577879241	0.0276027594711	0.251569859793	2.40842225425	0.815072193049	0.186258609178	0.694008631177	0.0614680415165	0.0247539231118	0.837661179343	0.151112414735	0.0729634801913	0.00464057660891	0.0131310478088	0.84903423843	0.0219742056255	0.863096103452	0.984343347441	0.00793285388017	0.00384858481802	0.013403799426	0.0548399273347	0.077074076368	0.00480285733494	0.0295161828967	0.00961625943363	0.13297111278	0.0788366602318	0.145320115926	0.0543693078922	0.00294670678922	0.0225333226125	0.120249942007	0.0092581720944	0.0618067206077	0.160397532172
MIR4475	0.0	0.0	0.0	0.0	0.0	0.0	0.0	0.0	0.0	0.0	0.0	0.0	0.0	0.0	0.0	0.187897840101	0.0	0.0	0.0	0.0	0.0	0.0	0.0	0.0	0.0	0.0	0.0	0.0	0.0	0.0	0.0	0.0	0.0	0.0	0.0	0.0	0.0	0.0	0.0	0.0	0.0	0.0	0.0	0.0	0.0	0.0	0.0	0.0	0.0
P2RY14	47.6780866357	2.24547402597	1.93076274249	0.23055224043	1.6067484068	17.1562553868	3.1583621342	0.685501520653	6.31812213063	0.468877453004	1.09601322752	0.658570158833	4.99035120865	3.9704576117	0.508292803803	2.44300566526	0.519212156305	2.35605003246	0.172646171085	0.402968777144	0.438972175437	0.870599432954	0.558076430221	0.496368047633	0.437864274422	0.135494945876	1.04563256725	1.17689851979	1.17487786273	0.945413534686	0.424578931603	0.361471360085	0.173663459298	0.378020474752	0.286580018137	2.47357879272	0.446196536495	0.598789806918	0.361603238099	0.584892047423	0.816919713255	0.0852195721336	1.3854265358	0.179896711179	0.855302489455	3.10480573663	0.0860105565232	2.12362378561	0.118959966814
LINC02012	0.110604316936	0.226047766383	0.113337443856	0.52817539183	0.224745180876	0.0224830513232	0.267385230174	0.568651659995	0.320079597161	0.277229579963	0.907630767952	0.17228177869	0.245762470211	0.0683473257319	0.440892076352	0.166112583278	0.582514652898	0.21257310389	0.108853524602	0.317959628839	0.304290985482	0.0670149686564	0.303572009869	0.0818197074563	0.0824473533443	0.804043789491	0.0568783705665	0.326904158689	0.0475916708503	0.160042041021	0.133242998045	0.103085711639	0.433433199864	0.428191171691	0.193004752956	0.311090875408	0.603316840692	0.310498022051	0.159672645529	0.691172281527	0.643574330822	1.36872643384	1.35808332488	0.472265707696	0.0292815628801	0.086812325283	0.370949462305	0.386709024988	0.592603929265
RNU6-693P	0.0	0.0	0.0	0.0	0.0	0.0	0.0	0.0	0.0	0.0	0.0	0.0	0.0	0.0	0.0	0.0	0.142287988707	0.0	0.0	0.116499651603	0.102200535428	0.0	0.0	0.0	0.0	0.0	0.0	0.0	0.0	0.0	0.143205091357	0.0	0.0	0.0	0.0	0.0	0.0	0.0	0.0	0.0	0.0	0.0	0.0	0.0	0.0	0.0	0.0	0.0	0.164718301318
MRPL53P1	0.652467757359	1.28669327507	0.367724935394	0.743373919665	0.607657424783	0.942226621871	0.897450156404	3.47827554504	1.521039408	1.55909049045	1.33527415094	0.887255017883	1.3893738965	0.813097495776	1.29308977284	0.862327391563	1.52725414838	0.299868014892	0.761753873988	1.87568091108	0.959852050599	1.66697108554	0.859871456526	1.06186078015	1.74619100637	3.20656570045	0.871451523961	1.81193547204	0.919118139463	2.21550361489	1.63316652776	1.17681441971	0.946534703706	1.92300402673	0.80282903026	1.68223122282	2.13746724178	1.58025915704	1.05113653797	0.9788769997	1.88211832881	0.633276609288	1.4008533399	3.1059582784	0.950044438273	1.19493739275	0.92163797188	1.04556907227	0.221001357255
CCDC58	2.53317056712	5.16007482629	4.18783802426	5.44697189499	2.34994513653	1.84920199833	3.7712438703	7.87458093474	3.56477277064	4.07556062915	7.97811940068	8.81848148816	5.23137779256	4.49043104411	8.01041249153	10.660888678	11.7020054126	3.96291783026	8.47069435304	7.06090643276	5.63683365503	5.61451867987	7.06242074588	10.330792444	8.01660029672	4.68680164235	4.45807847195	6.54826382305	12.3257637963	4.72454004602	7.11735865559	4.54345649166	10.9360821906	6.88338070864	14.5726113779	5.20994430832	20.1427325353	12.9562470592	6.11118243842	3.51997665671	4.7103602006	6.67454413692	9.26815053344	6.26737868565	8.1677280422	4.02330785871	6.55716136465	5.1283923863	9.87234327592
CALML5	0.0605754408025	0.0716743576392	1.95734689127	0.0145295190474	98.3693500683	0.0	0.962805794492	0.318244812484	2.37629206698	0.612390137346	0.482468248732	0.0	0.112165377583	124.212711156	0.0450191688231	0.0	0.336753761399	0.0185599334014	0.0128584763362	0.029023196092	0.0254609017247	8.02073216247	0.0	0.0	0.0275944285058	5.67142208762	6.05367290924	0.0656472262792	0.0	0.192832959787	0.0	6.00333262486	1.38928983591	2.33185539722	0.0149070116794	0.0914219756517	0.668441443664	94.5009118216	0.0	0.925317955479	11.4600984921	0.352762348713	0.0157643565607	0.192239171674	0.0196005805076	0.0	19.1666364723	1.79208310586	0.307768188144
AP003532.1	0.0	0.0	0.0	0.0	0.0	0.0	0.0	0.0	0.0	0.0	0.0	0.0	0.0	0.0	0.0	0.0	0.0	0.0	0.0	0.0	0.0	0.0	0.0	0.0	0.0	0.0	0.0	0.0	0.0	0.0	0.0	0.0	0.0	0.0	0.0	0.0	0.0	0.0	0.0	0.0	0.0	0.0	0.0	0.0	0.0	0.0	0.0557879531366	0.0	0.0
TUBB6	23.5925917283	5.71765924818	2.2699147275	1.71282101698	63.0879497785	37.2948604142	3.78980318051	4.87069754566	7.91664620709	3.7402761766	2.77948873442	4.22798459274	16.7424902732	9.50180559128	1.95689954351	15.2814296583	12.5104562643	6.42830979703	11.8181016071	3.12469213714	4.88469904243	9.44012533336	4.89094968016	4.01442223874	13.7632959616	38.0896093363	18.9184133386	5.92057217569	26.7119172524	3.42793958254	15.6132507486	28.8836757682	3.89754607098	8.65423781814	2.17099244032	7.35656375898	4.95112645222	4.24728234239	11.3471518741	5.93329756838	30.9496810786	5.77475549304	17.505052447	5.85608051405	19.1311663622	13.5972174288	14.8704638747	20.9515858725	2.39735744838
AC093578.2	0.0	0.0	0.0	0.0	0.0	0.0	0.0930105912582	0.0940393167953	0.0	0.0	0.0	0.0	0.0	0.0	0.0	0.0	0.0890340046295	0.0	0.0	0.0	0.0	0.0	0.0	0.0	0.0	0.0	0.0	0.0	0.0	0.0	0.0	0.0	0.0	0.0	0.0	0.0	0.0	0.0	0.0	0.0	0.0	0.0	0.0	0.0	0.0	0.0	0.0	0.0	0.0
OR6C75	0.0	0.0	0.0	0.0	0.0	0.0	0.0	0.154128337112	0.0	0.0	0.0245201884783	0.0	0.0	0.0	0.0	0.0	0.0	0.0	0.0	0.0	0.0	0.0	0.0	0.0	0.0	0.0184634656133	0.0	0.0	0.0	0.0	0.0	0.0	0.0	0.0	0.0	0.0	0.0	0.0	0.0127534061924	0.0	0.0	0.0	0.0	0.0	0.0537920084858	0.0	0.0	0.0	0.0
COL8A1	2.25105884197	1.49426966944	0.407306438857	0.286550285091	0.315928466953	27.4828148549	1.33216317505	0.181181617371	2.53425730446	3.08749416295	5.34741055525	0.943146991346	22.9876002555	21.896807173	0.754959530063	46.487898888	11.0010938514	3.24011299935	0.430875131848	1.73705587032	2.43513850171	25.2852220785	1.31731795312	0.634585406444	6.60365354174	0.130839794746	2.35171929961	7.17774058568	16.0623515111	0.893244848213	1.66128865547	2.03818356041	2.31844181964	0.89422490456	0.651961514949	19.1083800624	1.19775747259	8.56145354123	0.378051464622	6.75740393112	4.81882897546	0.813278821535	2.82404171391	1.01336143972	8.20906187663	48.3904599846	0.141545327527	1.13993222817	0.659433471604
AC009226.1	0.0945587034127	0.0799172809087	0.0456792267877	0.437413207771	0.0629032705432	0.143473911043	0.136256169904	0.450861397346	0.286675651663	0.54377157098	0.457261412008	0.341669192829	0.270140353301	0.275465273102	0.833263675903	0.267798323509	0.438721298513	0.198666452234	0.326889707607	0.543665040814	0.400285430425	0.162057225606	0.563202410388	0.483653878188	0.42459744859	0.243044778658	0.522160274963	0.592895685005	0.657641913619	0.33541521214	0.179006364196	0.115409431839	0.0559903149537	0.243752894545	0.588397397918	0.214065552801	0.167696028069	0.478485304048	0.419700294907	0.596932002153	0.0617582176606	0.108166258859	0.316392109479	0.685912558538	0.786770965237	0.243860025885	0.161628649274	0.229790926288	0.164718301318
ARSF	0.0472180613878	0.00931159606958	0.00887055765205	0.0	2.5505620856	0.0175967620383	0.0577307118155	0.10214615445	0.0531397615317	0.0390561636019	0.0731266782522	0.0256836978861	0.017486399155	0.0106986512602	0.023394716285	0.0364030751921	0.0276312428161	0.014467316508	0.0100230772893	0.0113116721611	0.004961641239	0.0104900926436	0.00565704905609	0.0128075313396	0.00537740791436	1.52605067011	0.608397271372	0.0191893037796	0.0053212102811	0.0200415623057	0.01390466858	0.372033090441	0.0	0.306730502653	0.0174298407885	0.017815670845	0.260522323098	0.0214426612592	0.0	0.00643998026118	0.55510341972	0.00572865353797	0.0368645615763	0.00499496214362	0.00763924621418	0.0123536760529	0.321717279658	0.465638048377	0.0239902789125
AC010150.1	0.0	0.0	0.0	0.0	0.0	0.0	0.0	2.13460927062	0.0	0.0	0.611268769411	0.0	0.0	0.0	0.0	0.2028631548	0.0	0.0	0.0	0.0	0.0	0.0	0.0	0.0	0.0	0.0	0.0	0.0	0.0	0.0	0.0	0.0	0.0	0.221577852457	0.0	0.231656274586	0.0	0.0	0.0	0.0	0.0	0.0	0.0	0.097423863403	0.0	0.0	0.0	0.227050057218	0.0
AC018892.1	0.0	0.0	0.0	0.0	0.0	0.0	0.0	0.0	0.0	0.0	0.0	0.0	0.0	0.0	0.0	0.0	0.0	0.0	0.0	0.0	0.0412658765689	0.0	0.0	0.0	0.0	0.0	0.0	0.0	0.0	0.0	0.0	0.0	0.0	0.0	0.0	0.0	0.0	0.0	0.0	0.0	0.0	0.0	0.0	0.0	0.0	0.0	0.0	0.0	0.0
MAST4	5.24420682095	6.93508385823	3.15609061501	2.79299038732	27.3085974072	9.48835515486	5.32797624484	3.56789333206	5.37230082422	2.84618905361	2.34480756104	4.82942428732	6.42771435078	4.7979124054	2.95844401027	4.72295145381	2.6559131766	3.00282142668	1.9667265182	2.72413894023	2.91810908011	4.69965586155	3.24383943474	1.51477967765	2.48504328941	13.6630085894	8.42308592127	3.38730069779	2.29284369754	2.98139509985	3.52819287191	13.5782204675	2.71693775922	6.11326877854	1.39438409582	5.1899450898	1.38901448748	3.40612814179	1.29098190065	1.84445774155	22.4734934644	1.7930142962	2.14819785765	1.65264730028	0.496788900721	5.83327198315	6.28957375304	7.08595765962	3.99937158042
AL161668.4	0.0584983739734	0.242258523038	0.296722397278	0.0210469761581	0.108961618047	0.0490513451086	0.134104646755	0.0271175770185	0.338578755237	0.0161288710097	0.0	0.238646164169	0.0974874124896	0.0596454318149	0.0652132647876	0.193284456091	0.154045343592	0.053770599635	0.037252718964	0.0	0.0553227181657	0.0779769449796	0.0	0.119004211941	0.0	0.175418491173	0.165455631074	0.0475471900285	0.0593319433029	0.148976739703	0.0516794090225	0.0	0.048493466712	0.274450139342	0.0	0.0	0.121035244542	0.0	0.0403893707072	0.957417638829	0.0955162026936	0.0212916566571	0.205521484943	0.0371294993745	0.0283927464689	0.0229574216025	0.495788386222	0.0648987937578	0.0297215147404
HMGN2P11	0.0	0.0	0.0	0.0	0.0	0.0	0.0	0.0399025388883	0.0	0.0474661067431	0.0571326475959	0.316043319645	0.0	0.0585107379094	0.0319863242506	0.0568822245468	0.0	0.0395607513444	0.0274080177986	0.0	0.108540519015	0.0	0.0	0.0	0.0294089504795	0.0	0.0	0.0	0.0	0.0274017390334	0.0380221954719	0.0490275303496	0.0	0.0	0.0317744988403	0.0324778647993	0.0445247518694	0.0	0.0	0.0352201401877	0.0843291933459	0.0	0.0336019411555	0.0546347224046	0.0417789048538	0.0675620397533	0.0858276202101	0.0	0.0
CAVIN1	143.511189436	20.9677391617	12.7171540157	6.89577122847	27.9733407562	205.972765835	22.3656212589	5.94415446405	41.3740202187	17.7521441261	29.8511964465	14.199777182	84.5605170773	80.5397708884	9.15601846968	80.1874648383	43.8727617468	26.484176482	37.5452326073	16.8225131712	27.9814012965	48.6562284969	29.0174045689	18.424021939	38.5121807238	24.1760560862	36.2592183107	35.3327417048	79.8989398635	16.1777920212	54.2827727524	24.9711761515	15.8206514762	16.0479264612	7.05486010341	39.6897155173	9.74516314837	18.9507641098	37.4498675476	25.747431386	43.2561692017	31.1822763761	47.1337623758	10.8133362285	51.6102844384	74.5911216536	12.6815577797	26.9535642571	11.5289041368
AC099670.2	0.0	0.0	0.0	0.0	0.0	0.0	0.0495476981469	0.200382843265	0.0	0.0297957025194	0.0	0.0	0.0600311896224	0.0734574061605	0.120471856757	0.0	0.0	0.0496666130585	0.034409442906	0.038833217201	0.0340668451425	0.0720254336027	0.0	0.0879370687615	0.0	0.0	0.15282739755	0.0878363977785	0.0	0.0	0.0	0.0307758484905	0.044792251963	0.0390004631272	0.159565396045	0.163097564039	0.111797352046	0.0490754157998	0.0746133857612	0.0	0.0705808201836	0.0393331850395	0.0	0.0342956279269	0.157354193047	0.0424104392844	0.107752432849	0.0399636393545	0.164718301318
AL354714.3	0.0	0.0	0.0	0.0	0.0	0.0	0.0	0.279664750817	0.0	0.0166337747978	0.0	0.17228177869	0.0	0.0	0.0	0.0	0.0264779387681	0.0	0.0	0.0	0.0	0.0	0.0	0.0	0.0206118383361	0.0301516421059	0.0	0.0245178119016	0.0	0.0	0.0	0.0	0.0	0.0	0.0222697791872	0.0	0.0624120869682	0.0	0.0624806004244	0.123423621701	0.0	0.0	0.0	0.0382918141375	0.0	0.0473521774271	0.0	0.0	0.0
AL133520.1	0.81768191449	0.879546760173	0.726169193847	0.60621304757	0.438453768049	1.0249862505	0.908846348866	1.67698970222	0.717061435199	1.22971120827	2.66425859353	0.990620227466	1.48654377273	1.16214863503	1.36270880258	1.30991637099	1.76172856875	0.660495001374	0.836296931656	1.22873846826	0.906080746948	0.825720149516	0.73027654415	1.53236623536	1.08359378681	1.43651037747	1.49508859775	1.85284607085	1.08902369267	0.631022904598	1.61985416195	0.25403264654	0.718915644006	1.53806683584	1.17075410584	0.916200565989	1.35857739311	0.990201675365	0.650095771083	0.628578873378	1.86106498363	0.432889796492	1.27677775836	1.14807064173	1.972322414	0.894617923534	2.96473122383	1.2461804569	1.28409681471
SCYL1	13.4764228742	14.67075232	12.7705122034	21.0588955689	14.4295578056	16.7695498436	13.7579216099	16.5576619489	15.3052370323	13.937875753	17.1796216849	20.3418546075	24.35077866	14.565306729	16.4818835789	18.3249101853	12.9279370814	19.1003039986	17.834682655	17.9005442024	22.4991543044	19.2812018472	27.8247334795	12.8481971957	26.178045543	11.7295309736	19.5145810739	23.4940415214	27.8545599401	14.7771652869	14.7002935863	15.9167556689	41.4022881391	24.8833428954	12.389449959	22.4511014786	15.0227365453	22.7762993107	21.4338712401	26.5344933554	12.336174102	31.140281007	21.0523851648	12.6028984025	17.9968437993	19.1902384629	16.7772953695	17.9213123514	21.2099239879
ANKRD12	11.8859509588	9.71698642135	6.915831953	7.61870131154	3.64285716095	13.6534371067	9.97231137037	15.1383497442	10.7623593959	12.3716075924	8.98934785906	6.63578332026	10.995482613	10.8555351227	8.06549838127	10.1745177478	8.0187503959	8.3293366675	4.80600665869	5.74945558597	6.99040985155	16.3154537672	6.63908913193	4.70348121175	4.93728559816	6.96487674715	5.67507052718	11.2590927145	6.25547964807	7.74679502431	8.68325216895	6.55216608648	1.91053651394	4.48572172986	6.5624687824	20.113595747	10.8814903097	6.60240985164	5.82742600786	4.59917193011	10.8871865658	4.87333732359	8.59667213663	5.85577692712	16.6170240409	10.3436506819	3.98620679839	4.85826338558	2.20526507375
IBTK	7.91869590812	17.3885782709	7.92608429881	22.9812613162	5.43946403971	8.10837893276	8.81493429057	17.671833479	11.3141475249	21.9350038336	15.8019261051	9.53561613787	8.22764551701	17.2104082877	20.0865204718	17.7826929497	7.43785093181	10.1339023845	18.8843693705	17.2032532423	18.8768911912	13.3705696121	10.6369411679	13.6769868012	15.7829326768	11.8589429789	7.28945684696	15.6607453246	8.28566982868	15.3552283045	7.00442339126	22.084575273	7.44797266594	13.0215222057	10.1140211616	20.4687255873	11.6667561046	15.2854165669	18.5247363003	14.2116173076	13.4517761431	11.3969414385	12.4625408171	11.4519282882	13.9297249143	10.2298239075	7.19966497708	15.6802117966	7.28273206842
AC126603.1	0.00690476428468	0.0245096629029	0.0	0.0447164457626	0.00643055727527	0.0115793979496	0.0379891984996	3.14956839197	0.0	0.087572321537	0.178732846788	0.107039264797	0.0690406476191	0.018773747912	0.0410525116975	0.018251223322	0.0363650034832	0.0317336440919	0.057161865146	0.124059143327	0.0696525942086	0.156466079287	0.00496342998393	0.0337115434782	0.217031498403	0.00690174928778	0.0260390629584	0.0841823756575	0.00933753778626	0.0835251257081	0.0609989839776	0.0471929014273	0.0286192533442	0.0249186876271	0.122341939802	0.0312625306866	0.0	0.0438982720152	0.171622668363	0.022601459388	0.022548211862	0.0402100394831	0.371962252274	0.0262951351064	0.382047461543	0.0812923030073	0.0826159178615	0.137884101228	0.0350813261168
TRPM6	0.24716247065	0.0602756944315	0.0170135616796	0.0515906190304	0.0650148716842	0.412385946949	0.0519030058909	0.334104005858	0.107381113433	0.897867388126	0.522201596929	0.621918186036	0.180269881509	0.141073698005	0.110774350611	0.0561056859652	1.74887462417	0.268809130069	0.850665209437	1.3993644652	0.0523398369186	0.196168041613	0.103076073653	0.638679670082	0.456384172012	0.465820403578	0.135188991284	0.15335300602	0.417169457116	0.183788080829	0.548379074408	0.0913433075234	0.00938430080286	0.946460167668	0.317585994936	0.150918027684	0.0214704911386	0.047981054847	2.82288662184	0.0138957302796	0.487977348986	0.00686715566066	0.269564838277	0.393987487189	0.131867366827	0.182148523253	0.0169311856033	0.216294014585	0.00766881681325
AC005020.1	0.296773594958	0.429183146599	0.40885513254	0.403373700855	0.276391708896	0.110598660264	0.302372834699	0.672577775254	0.286279280213	0.618232504367	0.481500050936	0.242139653645	0.183175017764	0.179314276635	0.588159178997	0.435808678562	0.260500633317	0.242478825731	0.356981615852	0.213287384969	0.582115597226	0.571410901947	0.402962574209	0.187827560368	0.202787572983	0.197762671607	0.435238481996	0.509234020961	0.0668894341799	0.46187037694	1.39829153842	0.582225224959	0.218681564717	0.595016571475	0.365165105494	0.870913085541	0.23879149244	0.509134114105	0.250437134147	0.242858267036	0.279975059531	0.480074235653	0.489144607277	0.690672217927	0.192055878206	0.724686365567	0.46030364375	0.195107653731	0.435595355768
AC108359.1	0.0	0.0	0.0	0.0	0.0	0.0	0.0	0.0929521570635	0.0	0.0	0.00950638190798	0.0	0.0	0.0	0.0	0.00946471366324	0.0754326083814	0.0	0.0	0.0	0.0	0.0	0.0102957358544	0.0	0.146801903921	0.0	0.0	0.0	0.00968451483034	0.0	0.215103270997	0.0	0.0	0.0516893008416	0.0105740074588	0.0	0.0	0.0390252893602	0.0395555686695	0.0117206577173	0.0	0.0	0.0335464466202	0.045453743041	0.0139033019456	0.0	0.0	0.0	0.0
NAPSA	0.13561951989	0.183392417647	0.114650904878	0.149867870722	0.0766854280601	0.083934736771	0.266486642365	0.49396245432	0.280336780028	0.267087978462	0.360058528608	0.23316150086	0.20986608849	0.210710549031	0.212381689949	0.124827970288	0.463419383493	0.102398381517	0.441076977859	0.0626580086533	0.167955920411	0.348642520544	0.0661531935976	0.0512372784057	0.1191469013	0.14524317965	0.0547976482698	0.248019473928	0.108076589267	0.129517407115	0.599053970546	0.0910384147052	0.0160606678359	0.122359732822	0.0786687256962	0.0840651574491	0.516106653266	0.0571884138879	0.525033622202	0.0673815080776	0.208785989446	0.243281406155	0.586133832527	0.113747325576	0.28210385908	0.201488076947	0.0724417710374	0.175534231613	0.0787483194239
CFTRP3	0.0	0.0	0.0	0.0697254573282	0.0	0.0	0.0	0.0898364423016	0.0	0.0534325168086	0.0643141256456	0.0	0.107653697591	0.0	0.0	0.0	0.0	0.0	0.0	0.0696394565449	0.0	0.129162928416	0.0	0.157697201522	0.0	0.0	0.0	0.0	0.0	0.0	0.0	0.110380417491	0.0	0.0	0.0	0.365602779724	0.0	0.0880067512387	0.0	0.0	0.0	0.0	0.0	0.0	0.0940608863467	0.0	0.0	0.0	0.0984628952015
AC009063.2	0.0	0.011196267178	0.0	0.0	0.0176252699132	0.0	0.0	0.0350915944833	0.0	0.0156537160536	0.0	0.0	0.0105128269879	0.0	0.00703245426787	0.037518062999	0.0	0.0	0.0120517525072	0.0	0.0178976387737	0.138746211703	0.0	0.0	0.0129315952463	0.0	0.0178423693812	0.00769107574656	0.0383893533864	0.0361469748951	0.0334379591384	0.0	0.0156882846482	0.0	0.0	0.0	0.0195782596872	0.0	0.0	0.0154868701535	0.0679816901441	0.0206644065429	0.0295506432857	0.0	0.0	0.00742703273884	0.0	0.0	0.0
LINC01752	0.31679941339	0.890256614178	0.312454254465	0.227960855922	3.02418244244	0.0442731318864	0.290498832971	1.3951312341	0.152798479342	7.20607024631	1.81357024166	0.161549286932	0.263972765326	0.484517000908	2.06012376053	0.314021047841	0.243318957857	0.181997520454	0.70610062292	0.853798816543	1.39814065818	0.791786444742	0.284660642001	1.35338762676	0.0811767605702	0.237495811108	1.68005461005	0.354052877347	0.240985221771	1.21018091293	0.0349838921808	0.631537274503	0.229790388495	2.02935971491	0.292354407138	0.268943414674	1.80254086792	1.07898688162	2.67943822977	0.162028727119	0.568997433946	0.605353882081	0.216417981735	1.03051314874	0.0768808157811	0.652714089535	0.394846243661	0.702922094947	0.804788047537
AC023825.2	0.0516213329855	0.0	0.0290933170612	0.0185727036633	0.024038035529	0.144282974451	0.118339368342	0.837537665208	0.049795933	0.213491529213	0.56533264909	0.0421182069501	0.4014585806	0.736869605547	0.460374595465	0.392292663188	0.135935846354	0.427044181923	0.147929881779	0.667792645796	0.358006042257	1.10096019936	0.222645287851	0.27303674698	0.793647793074	0.0515987922944	0.267675367435	0.314681737577	0.750449018989	1.88978213617	0.159614008075	0.588038533657	0.235359288216	0.167667169605	0.342994366946	0.272678739878	1.06806398829	0.187538196092	0.10692364656	0.168972815424	0.876588579244	0.244252055312	0.282116297618	0.835496614273	0.0	0.769825205939	0.18014859867	0.0954488707797	0.314729611448
AL845552.1	0.214795887098	0.444765647559	0.302642555188	0.115921271162	0.150033063859	0.0300180058301	0.196963605017	1.1450669751	0.103600207356	0.0296112090054	0.392057317016	0.0876267339643	0.954551671519	0.474516650012	0.359177702963	0.283882804859	0.329949546568	0.0493590798507	0.10258914402	0.154371055375	0.270847239399	0.214738367057	0.0	0.436962833939	0.110078703188	0.107351047746	0.354389228375	0.436462595772	0.580950957748	0.37607402209	0.237197287541	0.0611705719222	0.0890298011152	0.155035896766	0.555020812561	0.202609590002	0.666630650279	0.146314629768	0.0	0.0878867894467	0.771581659654	0.117268907718	0.167697613445	0.272666168781	0.104253242452	0.0421478359452	0.428340940491	0.51631042423	0.327396747512
TGM1	0.130027711038	0.368145854994	0.732824436176	0.153713364295	414.426390348	0.0545146274553	4.03688378251	0.736225880163	0.223981706666	4.31231168319	2.47196981243	0.803256791826	2.27525441342	0.400888631452	0.26919896024	0.147299832883	0.48099816477	0.15793584024	0.425847948832	0.604082664685	0.187381329748	0.668534868042	0.216982288561	0.260738706292	0.291932061038	160.537312392	33.970359358	1.36259298674	0.25748104195	0.248354396187	0.959991720854	169.075862046	0.300269987858	40.8925337882	0.359983378428	0.616757695981	2.55100006072	0.809803487703	0.243677129723	0.235611893636	211.696710573	0.540870785443	0.304549641766	0.256432128812	0.342598205585	0.393650631623	60.0877330748	100.881835838	1.32127451339
AC109446.3	0.108235681018	0.0320167827416	0.122001304619	0.0389418310819	0.151203368569	0.0302521556416	0.024812497824	0.426477837635	0.23491872292	0.238737485398	0.664512408972	0.110387812287	0.901872630364	0.331074019341	0.241319600743	0.125167515949	0.973818106798	0.348208672519	0.0516946856762	0.0972344986079	0.204719949281	0.10820669666	0.0194510703894	0.264222768229	0.147916468558	0.432753677651	0.102043878551	0.417873783191	0.109777979341	0.206731372801	0.310761750511	0.138707373306	0.942104744095	0.214837184559	2.17747021928	0.367542014437	0.167957644337	0.0	0.112094680949	1.35072809085	0.388800118671	0.0196972736313	0.676022828614	0.704157190555	0.026266612568	0.318574516622	0.269801333422	0.200129925629	0.0824876360736
UFM1	12.4366181398	15.253907337	13.4427855804	15.0784245153	5.20511787864	12.6651871554	14.4457207208	10.4440297005	17.4072581633	16.4921865276	22.3308859356	12.9309623485	15.3913832818	27.0290901226	36.1239618678	19.7533714731	17.2747099827	15.2189632629	12.265419463	21.2271298101	14.1072889239	13.8182816076	14.9350174559	41.2401573852	10.3912922547	26.3143949559	22.4166264144	15.5133069761	34.4264235902	17.5471744597	9.37490071708	24.4428643396	9.33179411936	19.7272299233	49.9025755428	24.7822784639	16.5061952849	27.1349195674	10.9506211314	18.2587813523	18.3340364827	9.19141673862	22.2746976529	43.5507124478	25.8201640732	20.3398511785	12.2346469567	15.8436586937	14.306622721
SLC26A10	0.21904056728	0.0431957015052	0.0	0.0	0.0113331804552	0.38320694206	0.0967083930622	0.0263248508428	0.0743445360785	0.0156573768852	0.0161537350195	0.0496435367232	0.0901310190308	0.115803642406	0.00301461381502	0.0804146509321	0.0712105462659	0.0149139221626	0.0361637129138	0.0204065105357	0.0025574034824	0.0594765683001	0.00291584100085	0.0297065238134	0.0221736333831	0.0162181423863	0.019121295063	0.0923144928944	0.0877676142903	0.0103301223858	0.0107504289816	0.0092413913615	0.0100876844341	0.0468443355055	0.0299464991409	0.0550969203121	0.0125889674953	0.0257886948789	0.0280061936732	0.02987452022	0.0344403370704	0.00885824536788	0.0696713775222	0.012872891212	0.165376460139	0.0891452358017	0.00808899226957	0.0870022260877	0.00412180969155
APOBEC3B-AS1	0.0	0.0	0.0	0.0	0.0	0.0	0.0230170927716	0.302531694987	0.0	0.0	0.0833012191792	0.0204800543202	0.0	0.0	0.0186548316541	0.0	0.0440660341292	0.0	0.0	0.0	0.0158255532428	0.0	0.0	0.0408506498878	0.0171516744475	0.0	0.0	0.0	0.0	0.0	0.0221750286182	0.0142967400368	0.0	0.0	0.0	0.0	0.0	0.0	0.0693224220821	0.0	0.0163939531685	0.0	0.0587912400247	0.0	0.0	0.0	0.0	0.0185648744324	0.0
CASC19	0.0945218958208	3.97034277753	0.159815060478	1.83642035568	0.704242392392	0.184933817934	0.476710959555	5.25800212708	0.41030763322	6.9843724696	4.98758673025	2.00514798864	1.41768479689	3.14826033106	8.21900367707	0.53092659451	2.32313250227	0.695061920078	4.06303326521	1.01897515435	3.36704815764	1.00796356126	1.73262927003	3.76883420858	3.32625647263	2.40925587127	0.311901146499	5.03216398227	5.40060795821	1.05313768138	12.4420641499	21.1309323757	8.61915213522	5.56027583707	6.10598509731	1.35522076713	62.5332548482	0.472167011414	9.98497878717	0.773499536547	1.82115824722	8.22235047152	17.0468965013	1.34986470137	0.734033728875	3.11595390971	0.706850087425	1.4331374865	1.24862755931
ABHD12B	0.0897681506102	0.0507989052905	0.0263960968476	0.0	0.109047433903	0.246540772906	0.0286315231416	0.166452130043	0.0602391844752	0.0215220983545	0.373033506445	0.363027857564	0.0216809314455	0.400602377813	0.0145032500821	0.128957788548	0.14388888867	0.810781753137	0.0497094112188	0.0869552980125	0.0221465156653	1.01449865355	0.0112224447521	0.0571670098227	0.0666730819264	0.88948701172	0.0478359383421	0.215717021907	0.356272031287	0.0347886164776	0.0551681180024	0.0200070716222	12.4564591783	0.0535247130092	4.03978003865	0.0265070242185	0.0403768564432	0.00354482638878	0.0188632175749	0.00958171680624	0.285499735288	0.0	0.0670375360677	0.237815947389	0.102294388774	0.0827118085684	0.0622655822586	0.0606199128912	0.0356939073289
LNCARSR	0.0	0.0	0.0	0.00325870936338	0.0	0.0	0.00830538438912	0.121760044905	0.0	0.0	0.00601160756688	0.0036949654139	0.0301880081495	0.0	0.0	0.0119705151396	0.0	0.033301269539	0.0028839245882	0.00325469000562	0.0	0.0	0.0	0.00737018252544	0.0	0.0	0.00426959047986	0.00736174508796	0.0	0.0028832639244	0.0040007688708	0.0077381572053	0.0	0.00653741444587	0.0300903674396	0.0239216857961	0.0187399216745	0.00822621852309	0.0	0.0	0.0	0.0	0.00707132234239	0.00287438552599	0.0219802854518	0.0142180167209	0.0	0.00669886591791	0.0
RAI1-AS1	0.407266649189	0.481887957921	0.216029934421	0.137910020572	0.0892461871574	0.107136087106	0.0659039134192	0.599695477408	0.184877718099	0.132105255646	0.34981909778	0.0977328559063	0.106464153971	0.146559700551	0.267068135491	0.189974059329	0.210287497122	0.0220206944638	0.0915367224267	0.172174899469	0.211459118882	0.351273212778	0.137769459885	0.058483009128	0.098219395386	0.0957856033752	0.338795542911	0.25313624857	0.0647952898317	0.47283138915	0.253971460362	0.136450930462	0.0	0.466874328624	0.17686634023	0.144625188001	0.446108494558	0.15231002666	0.0330813492118	0.196045807951	0.0782335748582	0.191830768473	0.0935192146801	0.243290531813	0.0697661546522	0.188035234949	0.143322642036	0.0531560562132	0.0486874537046
CCDC3	26.9849361853	3.66656926179	1.48103389334	1.68422097754	14.820222324	15.1057810311	4.26229936486	1.95169244037	6.04657561024	5.13668850564	6.26717842074	6.10179946944	35.4111974825	14.5237139305	2.11399814241	20.5490240917	11.5043876093	6.68367239493	3.64382266494	5.96365607259	5.3979531237	4.49471560073	10.6502189064	4.86302973431	11.8453710905	4.86740668316	9.74136687322	8.84601721428	5.8878563271	4.11672626669	6.32804751644	4.16566944299	1.58501086867	6.21368551656	3.48377227225	9.46016797899	8.79878247517	5.30382256447	3.47265243195	5.26435425823	7.48960621561	3.11963526524	21.90258096	3.84997523082	4.63551866339	12.0612732953	2.00506417504	8.08431980133	1.65098454878
AC138907.4	0.0	0.0	0.0	0.0	0.0	0.0	0.0	0.0	0.0	0.0	0.0	0.0	0.0	0.0	0.0	0.0	0.0	0.0	0.0	0.0	0.0	0.0	0.0	0.0	0.0	0.0	0.0	0.0	0.0	0.0	0.0	0.0	0.0	0.0	0.0	0.0	0.0	0.0	0.0	0.0	0.0	0.0	0.0	0.0	0.0	0.0	0.0	0.0	0.0
AC009133.5	0.0	0.0	0.0	0.0	0.0	0.0	0.0	0.0	0.0	0.0	0.0	0.0	0.0	0.0	0.0	0.0	0.0	0.0	0.0	0.0	0.0	0.0	0.0	0.0	0.0	0.0	0.0	0.0	0.0	0.0	0.0	0.0	0.0303981244823	0.0	0.0	0.0	0.0	0.0	0.0	0.0	0.0	0.0	0.0	0.0	0.0	0.0	0.0	0.0	0.0
AL929472.4	0.0502019330915	0.0594001671125	0.1131734244	0.0722480860304	0.0701312295607	0.0701578573309	0.0	0.744693403044	0.0484267250014	0.110731351765	0.116621706851	0.0819202172806	0.167322823752	0.0511863112392	0.111928989925	0.0331744377603	0.0881320682585	0.0461446679936	0.111892935181	0.144317947572	0.0	0.0669179860679	0.0541308369883	0.0817012997755	0.13721339558	0.100360024376	0.0709950717997	0.102009709432	0.0	0.04794312951	0.177400228946	0.0142967400368	0.0832319124753	0.0543523096838	0.0555938771316	0.132590530534	0.155804413922	0.0911907871011	0.0519918165616	0.0205408342918	0.147545578517	0.200992006331	0.0979854000411	0.11152283061	0.0	0.0788060839959	0.200223044542	0.0556946232972	0.0765189214518
MIR4803	0.0	0.0	0.0	0.0	0.0	0.0	0.0	0.217307069892	0.0	0.0	0.0	0.0	0.0	0.0	0.174195792879	0.154888760084	0.0	0.0	0.0	0.0	0.0	0.0	0.0	0.0	0.0	0.0	0.0	0.0	0.0	0.0	0.0	0.0	0.0	0.0	0.0	0.0	0.0	0.0	0.161830383982	0.0	0.0	0.0	0.0	0.0	0.0	0.367939216494	0.0	0.0	0.0
AC091163.1	0.0	0.0	0.0	0.0	0.0	0.0160261419556	0.0	0.0265797077223	0.0	0.0	0.0	0.0467825373065	0.0	0.0	0.0	0.0	0.0503299662534	0.0	0.0	0.0	0.0	0.0	0.0	0.0	0.0	0.0	0.0	0.0	0.0	0.0	0.0	0.0	0.0	0.0	0.0	0.0	0.0	0.0	0.0	0.0	0.0	0.0	0.0	0.0	0.0	0.0225020677856	0.0	0.0	0.0
MIR7161	0.0	0.0	0.0	0.0	0.0	0.0	0.0	0.0	0.0	0.0	0.0	0.0	0.0	0.0	0.0	0.0	0.0	0.0	0.0	0.0	0.0	0.0	0.0	0.0	0.0	0.0	0.0	0.0	0.0	0.0	0.0	0.0	0.0	0.0	0.0	0.0	0.0	0.0	0.0	0.0	0.0	0.0	0.0	0.0	0.0	0.0	0.0	0.0	0.0
AC107419.1	0.0	0.0	0.0	0.00442583576658	0.0057282127218	0.0	0.0	0.136857218485	0.00593313244255	0.00339163847828	0.0244941031714	0.306118712641	0.0751667129633	0.0	0.00457109527412	0.0	0.46430286244	0.0226141599883	0.00783363912966	0.00442037685161	0.0	0.106582317172	0.0	0.0	0.0	0.0122958824191	0.0	0.174971973234	0.00831769323372	0.0	0.298851759799	0.0	0.00509869251068	0.599320946673	0.0136224713113	0.0	0.0	0.0	0.25479677478	0.0100664655997	0.108461696548	0.00447728808429	0.100841570213	0.0117115920899	0.017911594315	0.00482757128025	0.0	0.0	0.0
AC007922.3	0.123450305218	0.073034725044	0.2087264313	0.133247582154	0.0574859782046	0.276037462865	0.452806010111	1.20176222994	0.178627403786	0.238259585627	0.20484392332	0.352533888778	0.411459328159	0.209784941081	0.504609876879	0.326313686724	0.812712533362	0.11347318713	0.0786151684898	0.177444309203	0.11674865435	0.658225314917	0.177482364692	0.452046604363	0.126531747793	0.185094600116	0.0581940624123	0.150509699396	0.0417364678276	0.196492897339	0.436240420645	0.140627008761	0.0511683732388	0.267312782858	0.318988829995	0.0465785747834	0.25542313172	0.168183720339	0.0852345082895	0.0	0.362825604111	0.0898644298768	0.337334790035	0.352598110608	0.659095676928	0.339132587445	0.123090857454	0.182609654559	0.0
NCKAP5-AS1	0.0304116327583	0.0839621882884	0.0685588862599	0.00729448092446	0.0377640207492	0.0170002616303	0.0929562308893	0.253757758997	0.0782299637077	0.0447196750847	0.0201850879437	0.0165420427063	0.0	0.0344532837193	0.0	0.0133977419593	0.0533891810344	0.0	0.01291108261	0.0	0.00639126668074	0.0135126617104	0.0218611387252	0.0577424294293	0.0138536610675	0.0607967067594	0.0573437692736	0.0164789501385	0.0068544403621	0.0129081248749	0.0	0.0173215324935	0.0168069116074	0.0146337214072	0.00748399943463	0.0	0.251691057908	0.0552421103626	0.0279963726819	0.0	0.0794498303177	0.014758565047	0.0316577025966	0.0257367540959	0.0196807699077	0.00795660491543	0.0606461676412	0.074975617959	0.0515045535975
BX571846.1	0.0313648605481	0.0	0.0353539042769	0.0225693614136	0.0	0.0	0.0575219208143	0.0	0.0	0.0172955162907	0.041635546078	0.0255908092861	0.0696926288202	0.0213199162545	0.0233101060995	0.041453049715	0.0	0.0288299869652	0.0	0.0450830478175	0.0	0.0418086151654	0.0225463582633	0.0255224223078	0.0214318391379	0.0313511649383	0.0	0.0	0.042415723181	0.0399381585189	0.0	0.0	0.0	0.0226386051787	0.0	0.0	0.0	0.0	0.0	0.0	0.0204850300894	0.0	0.0	0.0995379436215	0.0	0.0	0.0	0.0	0.0
UBE2J1	20.0131937113	22.2688664959	19.3866471709	26.4221776267	14.9411015352	19.5407981645	17.565733104	32.5212946947	30.003477348	16.7589158425	23.0164064717	15.266701341	44.9094588961	46.5935190394	29.0952451797	21.5262160279	15.1751300814	34.9073280567	28.3241930844	27.3397526216	26.5305919539	21.5949878543	19.8560153775	43.2924951042	27.9111437198	34.2258036765	19.554425825	24.6332570766	15.7712188564	21.2337736481	16.3444744269	20.9670690588	34.5515215574	20.6930730012	21.9478017853	30.2623823312	25.0623082098	38.182252142	20.2270627536	14.8719710135	22.8043175008	36.4681063309	35.0376604595	24.3504474361	37.8064906186	29.2362443025	23.8128732273	33.4583134258	13.5000662425
LINC01479	0.388134665916	0.229625261397	0.601560278927	0.54112805974	0.0	0.0135605816547	1.08998006175	0.0899620876755	0.327608487877	0.107014495203	0.0966061132076	0.0	0.107804262203	0.0659575590979	0.270429832301	0.0320608901991	0.0	0.334468170457	0.0154481554865	0.0697368543862	0.137649112751	0.0323358939671	0.226693383993	0.0394794392622	0.0	0.218230416641	0.0	0.197171214594	0.114819066038	0.123556932369	0.0642920759797	0.0276336989243	0.0402190570073	0.420223171933	0.0	0.0183057056142	0.125478846177	0.044064918802	0.0669955156066	0.0397027034843	0.0633746665145	0.229562770867	0.0378785518481	0.0153970581322	0.0	0.095201056016	0.0483755677548	0.179417178081	0.0493003027722
AP001981.1	0.0	0.0	0.0	0.0	0.0	0.0	0.0	0.0	0.0	0.0228813887769	0.0	0.0	0.0	0.0	0.0	0.0	0.0	0.0	0.0	0.0	0.0	0.0	0.0	0.0	0.0	0.0	0.0	0.0	0.0	0.0	0.0	0.0	0.0	0.0	0.0	0.0	0.0	0.0	0.0	0.0	0.0	0.0	0.0323961298701	0.0	0.0402796618566	0.0	0.0	0.0	0.0
IL1RAP	0.51473052292	1.11864832796	0.524374442826	0.883313801082	2.41087478675	1.6677004651	1.22746941563	0.702609898067	0.951077331857	1.77088249599	2.18033121352	22.5413670032	0.941993139459	2.19110006951	1.85695307498	2.08747379808	3.34055462118	1.01247182637	0.752098488753	0.911344177167	0.948975918206	2.64247593791	0.94605947196	0.869449426353	4.67386541816	3.86704331854	2.28776981283	1.5429696688	1.64382028763	0.602878562383	1.64657357767	4.33266058967	0.837221367738	1.06799451311	1.55327759922	2.97148577999	0.566652394551	2.34839749064	1.225727243	2.09626873664	5.76898361048	1.31197169317	2.5201543084	1.82592617358	0.887149271634	1.55595821808	1.42148747177	1.64377523038	1.68959533925
INHBA-AS1	0.0320191395295	0.0	0.0144365582907	0.00460803280847	0.00298201216088	0.193307756208	0.0234887370946	0.213736767285	0.00617737991065	0.0123594136166	0.0361284630496	0.00261246400872	0.0391305391465	0.132764396347	0.00475927217021	0.1375327554	0.0449689932927	0.00882941635137	0.0101951552269	0.04602349168	0.0100936471209	0.106701883822	0.0161116767283	0.0182383785774	0.0700125208388	0.00320051582258	0.0181124587829	0.026024998788	0.129901577916	0.024462767208	0.0113147090826	0.0455927975145	0.00796288326386	0.034666278375	0.0141832634661	0.0942319736111	0.0264995015741	0.0523459022505	0.00663214791287	0.0209617374866	0.0648282944108	0.0209772146168	0.112492376381	0.00203228660966	0.0652713442454	0.0552893709113	0.00638518200935	0.00947264407073	0.0
LINC01709	0.0	0.0	0.0	0.0	0.0	0.0	0.0	0.201850081657	0.0	0.120055487557	0.0	0.0	0.0	0.0	0.0	0.0	0.0	0.0	0.0	0.0	0.0	0.0	0.0	0.0	0.0	0.0	0.0684206340496	0.0	0.0	0.0	0.0	0.0	0.0300801524689	0.0261906875813	0.107155841277	0.0	0.0	0.0	0.0	0.0	0.0	0.0	0.0	0.23031164361	0.0	0.0	0.0	0.0	0.0368720883704
LINC00632	0.184518807267	0.0136454506232	0.0129991416656	0.0	0.0	0.0805835761563	0.0211500147675	0.454408733251	0.0834346749733	0.0127186442935	0.0344448325848	0.0517516266248	0.0192187618372	0.0195975958922	0.0	0.0609668523733	0.0708601752271	0.0477017437254	0.00367201834203	0.00414410329838	0.0145418315037	0.0307448991841	0.0	0.00469212085646	0.0472811451193	0.0	0.0	0.0140602478492	0.0857762114727	0.0330405942401	0.0152821922625	0.0262740621421	0.0143400726863	0.0124858530557	0.0170280891392	0.0391613083867	0.0178957529954	0.0209484155209	0.00398119960594	0.0424679017489	0.0338942801713	0.00839491515804	0.0945389720742	0.0	0.0167921196703	0.0271550884514	0.0114988467236	0.0255884206771	0.0
AC105272.1	0.0	0.0	0.0	0.0	0.0	0.0	0.0	0.0	0.0	0.0	0.0	0.0	0.0	0.0	0.0	0.0	0.0	0.0	0.0	0.0	0.0	0.0	0.0	0.0	0.0	0.0	0.0	0.0	0.0	0.0	0.0	0.0	0.0	0.0	0.0	0.0	0.0	0.0	0.0	0.0	0.0	0.0	0.0	0.0	0.0	0.0	0.0	0.0	0.0
SLC7A4	0.184292588868	0.318702408672	0.0479379870824	0.0714066187431	4.23148013085	0.285287594436	0.17549239879	0.479727336148	0.273501160408	2.10284357732	1.42079812184	2.23813432208	0.968619313388	0.154179500629	0.105357488133	0.0749441323821	0.964383446141	0.553802017696	1.31804899978	0.0713185443814	0.0670338616107	1.44560078485	0.0764291139332	0.00576783797966	0.98321080089	3.70549757757	0.253942050854	1.15800821844	0.0	0.081230982815	1.34005320061	0.286641750284	0.364305434641	0.255806061787	0.62272563992	0.192557769722	0.175988312252	1.60944099629	1.82543614985	1.85614600679	1.23142907891	0.0825562886649	0.398444595247	0.247441483878	0.0344031439642	0.995856735122	3.0390413376	1.58322645129	1.75024133738
[truncated: 55,844 more rows]
[truncated: 38 more columns]
