# Supplementary material for: Identification the ferroptosis-related gene signature in patients with esophageal adenocarcinoma
Source: Cancer Cell Int. 2021 Feb 18;21:124. doi: 10.1186/s12935-021-01821-2 (PMC7891153; doi:10.1186/s12935-021-01821-2)
Supplement: Supplementary file 5 — Additional file 5. Clinical information of EAC patients [file 12935_2021_1821_MOESM5_ESM.xls]

Id	futime	fustat	Age	Gender	Grade	Stage	T	M	N
TCGA-2H-A9GJ	1781	1	unknow	MALE	unknow	Stage I	T1	M0	N0
TCGA-L5-A891	114	0	unknow	MALE	unknow	unknow	T3	M0	N1
TCGA-L5-A43I	556	1	unknow	MALE	unknow	Stage IIIA	T3	MX	N1
TCGA-Q9-A6FW	238	0	unknow	MALE	unknow	Stage IIIB	T3	M0	N2
TCGA-L5-A4OF	801	1	unknow	MALE	unknow	Stage IIB	T1	unknow	N1
TCGA-JY-A6FB	1837	0	unknow	MALE	unknow	Stage I	T1	M0	N0
TCGA-R6-A6Y2	283	1	unknow	MALE	unknow	unknow	unknow	unknow	unknow
TCGA-2H-A9GQ	128	1	unknow	MALE	unknow	Stage III	T3	M0	N1
TCGA-JY-A93E	767	0	unknow	MALE	unknow	Stage IIIA	T3	M0	N1
TCGA-R6-A8W8	88	1	unknow	MALE	unknow	unknow	unknow	unknow	unknow
TCGA-L5-A893	92	0	unknow	FEMALE	unknow	Stage I	T1	M0	N0
TCGA-R6-A6XQ	193	1	unknow	MALE	unknow	unknow	unknow	unknow	unknow
TCGA-X8-AAAR	554	0	unknow	MALE	unknow	unknow	T1	unknow	N1
TCGA-S8-A6BV	609	0	unknow	MALE	unknow	Stage IIIA	T3	MX	N1
TCGA-L5-A8NI	410	1	unknow	MALE	unknow	Stage III	T3	M0	N1
TCGA-R6-A6DQ	231	1	unknow	FEMALE	unknow	unknow	unknow	unknow	unknow
TCGA-JY-A93C	705	0	unknow	MALE	unknow	Stage IIIB	T3	M0	N2
TCGA-RE-A7BO	213	1	unknow	FEMALE	unknow	Stage IIB	T1	M0	N1
TCGA-2H-A9GL	180	1	unknow	MALE	unknow	Stage III	T3	M0	N1
TCGA-R6-A6XG	1168	0	unknow	MALE	unknow	unknow	unknow	unknow	unknow
TCGA-R6-A6Y0	1641	0	unknow	MALE	unknow	unknow	unknow	unknow	unknow
TCGA-L5-A8NM	236	1	unknow	FEMALE	unknow	Stage IIB	T2	M0	N1
TCGA-L5-A4OW	217	1	unknow	FEMALE	unknow	Stage IIB	T2	M0	N1
TCGA-L5-A4OQ	42	1	unknow	MALE	unknow	Stage IIIA	T2	MX	N2
TCGA-R6-A6L6	214	1	unknow	MALE	unknow	unknow	unknow	unknow	unknow
TCGA-L5-A4OE	730	1	unknow	MALE	unknow	Stage IIIB	T3	unknow	N2
TCGA-R6-A8WC	70	0	unknow	MALE	unknow	unknow	unknow	unknow	unknow
TCGA-IC-A6RE	234	0	unknow	MALE	unknow	Stage IIB	T1	M0	N1
TCGA-JY-A6FH	1441	0	unknow	MALE	unknow	Stage IIB	T2	M0	N1
TCGA-JY-A6F8	3714	0	unknow	MALE	unknow	Stage I	T1	M0	N0
TCGA-L5-A8NN	167	0	unknow	MALE	unknow	Stage III	T3	M0	N1
TCGA-L5-A88Y	11	0	unknow	MALE	unknow	unknow	T1	MX	N0
TCGA-L5-A8NV	1599	1	unknow	MALE	unknow	Stage IIA	T3	M0	N0
TCGA-L5-A8NL	402	0	unknow	MALE	unknow	Stage III	T3	M0	N1
TCGA-IG-A7DP	452	0	unknow	FEMALE	unknow	Stage IIIA	T4a	MX	NX
TCGA-L5-A4OU	882	0	unknow	MALE	unknow	Stage IIA	T3	M0	N0
TCGA-JY-A93D	960	1	unknow	MALE	unknow	Stage IIIC	T2	M0	N3
TCGA-L5-A8NR	265	0	unknow	FEMALE	unknow	Stage III	T3	M0	N1
TCGA-L5-A43E	920	0	unknow	MALE	unknow	Stage I	T1	M0	N0
TCGA-L7-A6VZ	315	0	unknow	MALE	unknow	Stage IIIC	T3	MX	N3
TCGA-2H-A9GR	987	1	unknow	MALE	unknow	Stage IIA	T3	M0	N0
TCGA-V5-A7RB	161	1	unknow	MALE	unknow	unknow	T0	MX	N1
TCGA-2H-A9GH	951	1	unknow	MALE	unknow	Stage IIB	T1	M0	N1
TCGA-JY-A939	660	0	unknow	MALE	unknow	Stage IIB	T1	M0	N1
TCGA-R6-A8W5	480	1	unknow	MALE	unknow	Stage IVA	T3	M1a	N1
TCGA-M9-A5M8	1007	0	unknow	MALE	unknow	Stage IIA	T3	M0	N0
TCGA-L5-A4OG	143	0	unknow	FEMALE	unknow	Stage I	T1	M0	N0
TCGA-L5-A4OR	96	1	unknow	MALE	unknow	Stage IA	T1	MX	N0
TCGA-R6-A6KZ	154	1	unknow	MALE	unknow	unknow	unknow	unknow	unknow
TCGA-R6-A6DN	243	1	unknow	MALE	unknow	unknow	unknow	unknow	unknow
TCGA-R6-A6L4	496	1	unknow	MALE	unknow	unknow	unknow	unknow	unknow
TCGA-L5-A4OH	992	0	unknow	MALE	unknow	Stage I	T1	M0	N0
TCGA-L5-A8NE	1688	0	unknow	MALE	unknow	Stage IIB	T2	M0	N1
TCGA-L5-A4ON	558	1	unknow	MALE	unknow	Stage IIB	T1	unknow	N1
TCGA-L5-A8NT	825	0	unknow	MALE	unknow	Stage IIB	T3	M0	N0
TCGA-L5-A4OT	149	1	unknow	MALE	unknow	Stage IV	T3	M1a	N1
TCGA-L5-A8NH	393	1	unknow	MALE	unknow	Stage IV	T1	M1	N0
TCGA-2H-A9GO	494	1	unknow	MALE	unknow	Stage IVA	T3	M1a	N1
TCGA-2H-A9GN	272	1	unknow	MALE	unknow	Stage III	T3	M0	N1
TCGA-L5-A4OP	218	0	unknow	FEMALE	unknow	Stage IA	T1	MX	N0
TCGA-2H-A9GG	610	1	unknow	MALE	unknow	Stage III	T3	M0	N1
TCGA-L5-A4OI	608	0	unknow	MALE	unknow	Stage IIIC	T3	MX	N3
TCGA-L5-A88T	694	0	unknow	MALE	unknow	Stage IIB	T2	M0	N1
TCGA-2H-A9GF	784	1	unknow	MALE	unknow	Stage III	T3	M0	N1
TCGA-L5-A8NW	1402	1	unknow	MALE	unknow	unknow	T2	M0	N1
TCGA-2H-A9GI	435	1	unknow	MALE	unknow	Stage III	T3	M0	N1
TCGA-L5-A8NF	81	1	unknow	MALE	unknow	Stage IVA	T1	M1a	N0
TCGA-L5-A8NU	2134	1	unknow	MALE	unknow	Stage IIA	T2	M0	N0
TCGA-V5-A7RE	500	0	unknow	MALE	unknow	Stage IB	T1	M0	N0
TCGA-ZR-A9CJ	600	1	unknow	MALE	unknow	Stage IIIC	T3	MX	N3
TCGA-L5-A43M	272	0	unknow	FEMALE	unknow	unknow	T3	MX	N2
TCGA-V5-AASX	273	0	unknow	MALE	unknow	unknow	unknow	unknow	unknow
TCGA-2H-A9GM	424	1	unknow	MALE	unknow	Stage IIB	T1	M0	N1
TCGA-2H-A9GK	232	1	unknow	MALE	unknow	Stage III	T3	M0	N1
TCGA-IG-A4QS	118	1	unknow	MALE	unknow	Stage IIIB	T3	M0	N2
TCGA-L5-A8NG	1094	0	unknow	MALE	unknow	Stage III	T3	M0	N1
TCGA-VR-A8EQ	694	1	unknow	MALE	unknow	Stage III	T3	M0	N1
TCGA-L5-A4OO	101	0	unknow	MALE	unknow	Stage IIIC	T3	M0	N3
TCGA-R6-A8WG	386	1	unknow	MALE	unknow	unknow	unknow	unknow	unknow
TCGA-L5-A4OJ	639	0	unknow	FEMALE	unknow	Stage I	T1	M0	N0
TCGA-V5-AASW	282	0	unknow	MALE	unknow	unknow	unknow	unknow	unknow
TCGA-L5-A8NS	408	0	unknow	MALE	unknow	Stage IIB	T3	M0	N0
TCGA-L5-A88V	79	0	unknow	MALE	unknow	Stage III	T3	MX	N1
TCGA-L5-A4OS	1271	0	unknow	FEMALE	unknow	Stage IIB	T2	M0	N1
TCGA-L5-A4OX	226	1	unknow	MALE	unknow	Stage IIB	T2	M0	N1
TCGA-L5-A8NJ	501	0	unknow	MALE	unknow	Stage III	T3	M0	N1
TCGA-VR-AA4D	1405	1	unknow	MALE	unknow	Stage IIB	T1	M0	N1
