# Supplementary material for: Identification the ferroptosis-related gene signature in patients with esophageal adenocarcinoma
Source: Cancer Cell Int. 2021 Feb 18;21:124. doi: 10.1186/s12935-021-01821-2 (PMC7891153; doi:10.1186/s12935-021-01821-2)
Supplement: Supplementary file 6 — Additional file 6. Raw data of PCR results in EAC patients [file 12935_2021_1821_MOESM6_ESM.xlsx]

## Sheet: Sample Setup
Block Type	384-Well Block
Calibration Background is expired	Yes
Calibration Background performed on	03-21-2019
Calibration Normalization FAM-ROX is expired	Yes
Calibration Normalization FAM-ROX performed on	03-21-2019
Calibration Normalization VIC-ROX is expired	Yes
Calibration Normalization VIC-ROX performed on	03-21-2019
Calibration Pure Dye FAM is expired	Yes
Calibration Pure Dye FAM performed on	03-21-2019
Calibration Pure Dye NED is expired	Yes
Calibration Pure Dye NED performed on	03-21-2019
Calibration Pure Dye ROX is expired	Yes
Calibration Pure Dye ROX performed on	03-21-2019
Calibration Pure Dye SYBR is expired	Yes
Calibration Pure Dye SYBR performed on	03-21-2019
Calibration Pure Dye TAMRA is expired	Yes
Calibration Pure Dye TAMRA performed on	03-21-2019
Calibration Pure Dye VIC is expired	Yes
Calibration Pure Dye VIC performed on	03-21-2019
Calibration ROI is expired	Yes
Calibration ROI performed on	03-21-2019
Calibration Uniformity is expired	Yes
Calibration Uniformity performed on	03-21-2019
Chemistry	SYBR_GREEN
Date Created	2020-10-23 09:28:56 AM CST
Date Modified	2020-10-23 11:24:22 AM CST
Experiment File Name	D:\Guangxue\2020-10-23 092850.eds
Experiment Name	2020-10-23 092850
Experiment Run Start Time	2020-10-23 17:40:26 PM CST
Experiment Run Stop Time	2020-10-23 19:28:45 PM CST
Experiment Type	Comparative Cт (ΔΔCт)
Instrument Name	278861807
Instrument Serial Number	278861807
Instrument Type	QuantStudio(TM) 6 Flex System
Passive Reference	ROX
Quantification Cycle Method	Ct
Signal Smoothing On	true
Stage/ Cycle where Analysis is performed	Stage 2, Step 2
Well	Well Position	Sample Name	Sample Color	Biogroup Name	Biogroup Color	Target Name	Target Color	Task	Reporter	Quencher	Quantity	Comments
1	A1	E1N	RGB(176,23,31)			AKR1C1	RGB(176,23,31)	UNKNOWN	SYBR	None
2	A2	E1N	RGB(176,23,31)			AKR1C1	RGB(176,23,31)	UNKNOWN	SYBR	None
3	A3	E1N	RGB(176,23,31)			AKR1C2	RGB(0,0,255)	UNKNOWN	SYBR	None
4	A4	E1N	RGB(176,23,31)			AKR1C2	RGB(0,0,255)	UNKNOWN	SYBR	None
5	A5	E1N	RGB(176,23,31)			ALOX5	RGB(0,139,69)	UNKNOWN	SYBR	None
6	A6	E1N	RGB(176,23,31)			ALOX5	RGB(0,139,69)	UNKNOWN	SYBR	None
7	A7	E1N	RGB(176,23,31)			FANCD2	RGB(238,238,0)	UNKNOWN	SYBR	None
8	A8	E1N	RGB(176,23,31)			FANCD2	RGB(238,238,0)	UNKNOWN	SYBR	None
9	A9	E1N	RGB(176,23,31)			MT1G	RGB(139,137,112)	UNKNOWN	SYBR	None
10	A10	E1N	RGB(176,23,31)			MT1G	RGB(139,137,112)	UNKNOWN	SYBR	None
11	A11	E1N	RGB(176,23,31)			NOX1	RGB(238,121,66)	UNKNOWN	SYBR	None
12	A12	E1N	RGB(176,23,31)			NOX1	RGB(238,121,66)	UNKNOWN	SYBR	None
13	A13	E1N	RGB(176,23,31)			PTGS2	RGB(142,56,142)	UNKNOWN	SYBR	None
14	A14	E1N	RGB(176,23,31)			PTGS2	RGB(142,56,142)	UNKNOWN	SYBR	None
15	A15	E1N	RGB(176,23,31)			SLC7A11	RGB(198,113,113)	UNKNOWN	SYBR	None
16	A16	E1N	RGB(176,23,31)			SLC7A11	RGB(198,113,113)	UNKNOWN	SYBR	None
17	A17	E1N	RGB(176,23,31)			SLC1A5	RGB(0,245,255)	UNKNOWN	SYBR	None
18	A18	E1N	RGB(176,23,31)			SLC1A5	RGB(0,245,255)	UNKNOWN	SYBR	None
19	A19	E1N	RGB(176,23,31)			TFRC	RGB(238,220,130)	UNKNOWN	SYBR	None
20	A20	E1N	RGB(176,23,31)			TFRC	RGB(238,220,130)	UNKNOWN	SYBR	None
21	A21
22	A22
23	A23
24	A24
25	B1	E1T	RGB(0,0,255)			AKR1C1	RGB(176,23,31)	UNKNOWN	SYBR	None
26	B2	E1T	RGB(0,0,255)			AKR1C1	RGB(176,23,31)	UNKNOWN	SYBR	None
27	B3	E1T	RGB(0,0,255)			AKR1C2	RGB(0,0,255)	UNKNOWN	SYBR	None
28	B4	E1T	RGB(0,0,255)			AKR1C2	RGB(0,0,255)	UNKNOWN	SYBR	None
29	B5	E1T	RGB(0,0,255)			ALOX5	RGB(0,139,69)	UNKNOWN	SYBR	None
30	B6	E1T	RGB(0,0,255)			ALOX5	RGB(0,139,69)	UNKNOWN	SYBR	None
31	B7	E1T	RGB(0,0,255)			FANCD2	RGB(238,238,0)	UNKNOWN	SYBR	None
32	B8	E1T	RGB(0,0,255)			FANCD2	RGB(238,238,0)	UNKNOWN	SYBR	None
33	B9	E1T	RGB(0,0,255)			MT1G	RGB(139,137,112)	UNKNOWN	SYBR	None
34	B10	E1T	RGB(0,0,255)			MT1G	RGB(139,137,112)	UNKNOWN	SYBR	None
35	B11	E1T	RGB(0,0,255)			NOX1	RGB(238,121,66)	UNKNOWN	SYBR	None
36	B12	E1T	RGB(0,0,255)			NOX1	RGB(238,121,66)	UNKNOWN	SYBR	None
37	B13	E1T	RGB(0,0,255)			PTGS2	RGB(142,56,142)	UNKNOWN	SYBR	None
38	B14	E1T	RGB(0,0,255)			PTGS2	RGB(142,56,142)	UNKNOWN	SYBR	None
39	B15	E1T	RGB(0,0,255)			SLC7A11	RGB(198,113,113)	UNKNOWN	SYBR	None
40	B16	E1T	RGB(0,0,255)			SLC7A11	RGB(198,113,113)	UNKNOWN	SYBR	None
41	B17	E1T	RGB(0,0,255)			SLC1A5	RGB(0,245,255)	UNKNOWN	SYBR	None
42	B18	E1T	RGB(0,0,255)			SLC1A5	RGB(0,245,255)	UNKNOWN	SYBR	None
43	B19	E1T	RGB(0,0,255)			TFRC	RGB(238,220,130)	UNKNOWN	SYBR	None
44	B20	E1T	RGB(0,0,255)			TFRC	RGB(238,220,130)	UNKNOWN	SYBR	None
45	B21
46	B22
47	B23
48	B24
49	C1	E2N	RGB(0,139,69)			AKR1C1	RGB(176,23,31)	UNKNOWN	SYBR	None
50	C2	E2N	RGB(0,139,69)			AKR1C1	RGB(176,23,31)	UNKNOWN	SYBR	None
51	C3	E2N	RGB(0,139,69)			AKR1C2	RGB(0,0,255)	UNKNOWN	SYBR	None
52	C4	E2N	RGB(0,139,69)			AKR1C2	RGB(0,0,255)	UNKNOWN	SYBR	None
53	C5	E2N	RGB(0,139,69)			ALOX5	RGB(0,139,69)	UNKNOWN	SYBR	None
54	C6	E2N	RGB(0,139,69)			ALOX5	RGB(0,139,69)	UNKNOWN	SYBR	None
55	C7	E2N	RGB(0,139,69)			FANCD2	RGB(238,238,0)	UNKNOWN	SYBR	None
56	C8	E2N	RGB(0,139,69)			FANCD2	RGB(238,238,0)	UNKNOWN	SYBR	None
57	C9	E2N	RGB(0,139,69)			MT1G	RGB(139,137,112)	UNKNOWN	SYBR	None
58	C10	E2N	RGB(0,139,69)			MT1G	RGB(139,137,112)	UNKNOWN	SYBR	None
59	C11	E2N	RGB(0,139,69)			NOX1	RGB(238,121,66)	UNKNOWN	SYBR	None
60	C12	E2N	RGB(0,139,69)			NOX1	RGB(238,121,66)	UNKNOWN	SYBR	None
61	C13	E2N	RGB(0,139,69)			PTGS2	RGB(142,56,142)	UNKNOWN	SYBR	None
62	C14	E2N	RGB(0,139,69)			PTGS2	RGB(142,56,142)	UNKNOWN	SYBR	None
63	C15	E2N	RGB(0,139,69)			SLC7A11	RGB(198,113,113)	UNKNOWN	SYBR	None
64	C16	E2N	RGB(0,139,69)			SLC7A11	RGB(198,113,113)	UNKNOWN	SYBR	None
65	C17	E2N	RGB(0,139,69)			SLC1A5	RGB(0,245,255)	UNKNOWN	SYBR	None
66	C18	E2N	RGB(0,139,69)			SLC1A5	RGB(0,245,255)	UNKNOWN	SYBR	None
67	C19	E2N	RGB(0,139,69)			TFRC	RGB(238,220,130)	UNKNOWN	SYBR	None
68	C20	E2N	RGB(0,139,69)			TFRC	RGB(238,220,130)	UNKNOWN	SYBR	None
69	C21
70	C22
71	C23
72	C24
73	D1	E2T	RGB(255,127,0)			AKR1C1	RGB(176,23,31)	UNKNOWN	SYBR	None
74	D2	E2T	RGB(255,127,0)			AKR1C1	RGB(176,23,31)	UNKNOWN	SYBR	None
75	D3	E2T	RGB(255,127,0)			AKR1C2	RGB(0,0,255)	UNKNOWN	SYBR	None
76	D4	E2T	RGB(255,127,0)			AKR1C2	RGB(0,0,255)	UNKNOWN	SYBR	None
77	D5	E2T	RGB(255,127,0)			ALOX5	RGB(0,139,69)	UNKNOWN	SYBR	None
78	D6	E2T	RGB(255,127,0)			ALOX5	RGB(0,139,69)	UNKNOWN	SYBR	None
79	D7	E2T	RGB(255,127,0)			FANCD2	RGB(238,238,0)	UNKNOWN	SYBR	None
80	D8	E2T	RGB(255,127,0)			FANCD2	RGB(238,238,0)	UNKNOWN	SYBR	None
81	D9	E2T	RGB(255,127,0)			MT1G	RGB(139,137,112)	UNKNOWN	SYBR	None
82	D10	E2T	RGB(255,127,0)			MT1G	RGB(139,137,112)	UNKNOWN	SYBR	None
83	D11	E2T	RGB(255,127,0)			NOX1	RGB(238,121,66)	UNKNOWN	SYBR	None
84	D12	E2T	RGB(255,127,0)			NOX1	RGB(238,121,66)	UNKNOWN	SYBR	None
85	D13	E2T	RGB(255,127,0)			PTGS2	RGB(142,56,142)	UNKNOWN	SYBR	None
86	D14	E2T	RGB(255,127,0)			PTGS2	RGB(142,56,142)	UNKNOWN	SYBR	None
87	D15	E2T	RGB(255,127,0)			SLC7A11	RGB(198,113,113)	UNKNOWN	SYBR	None
88	D16	E2T	RGB(255,127,0)			SLC7A11	RGB(198,113,113)	UNKNOWN	SYBR	None
89	D17	E2T	RGB(255,127,0)			SLC1A5	RGB(0,245,255)	UNKNOWN	SYBR	None
90	D18	E2T	RGB(255,127,0)			SLC1A5	RGB(0,245,255)	UNKNOWN	SYBR	None
91	D19	E2T	RGB(255,127,0)			TFRC	RGB(238,220,130)	UNKNOWN	SYBR	None
92	D20	E2T	RGB(255,127,0)			TFRC	RGB(238,220,130)	UNKNOWN	SYBR	None
93	D21
94	D22
95	D23
96	D24
97	E1	E4N	RGB(139,137,112)			AKR1C1	RGB(176,23,31)	UNKNOWN	SYBR	None
98	E2	E4N	RGB(139,137,112)			AKR1C1	RGB(176,23,31)	UNKNOWN	SYBR	None
99	E3	E4N	RGB(139,137,112)			AKR1C2	RGB(0,0,255)	UNKNOWN	SYBR	None
100	E4	E4N	RGB(139,137,112)			AKR1C2	RGB(0,0,255)	UNKNOWN	SYBR	None
101	E5	E4N	RGB(139,137,112)			ALOX5	RGB(0,139,69)	UNKNOWN	SYBR	None
102	E6	E4N	RGB(139,137,112)			ALOX5	RGB(0,139,69)	UNKNOWN	SYBR	None
103	E7	E4N	RGB(139,137,112)			FANCD2	RGB(238,238,0)	UNKNOWN	SYBR	None
104	E8	E4N	RGB(139,137,112)			FANCD2	RGB(238,238,0)	UNKNOWN	SYBR	None
105	E9	E4N	RGB(139,137,112)			MT1G	RGB(139,137,112)	UNKNOWN	SYBR	None
106	E10	E4N	RGB(139,137,112)			MT1G	RGB(139,137,112)	UNKNOWN	SYBR	None
107	E11	E4N	RGB(139,137,112)			NOX1	RGB(238,121,66)	UNKNOWN	SYBR	None
108	E12	E4N	RGB(139,137,112)			NOX1	RGB(238,121,66)	UNKNOWN	SYBR	None
109	E13	E4N	RGB(139,137,112)			PTGS2	RGB(142,56,142)	UNKNOWN	SYBR	None
110	E14	E4N	RGB(139,137,112)			PTGS2	RGB(142,56,142)	UNKNOWN	SYBR	None
111	E15	E4N	RGB(139,137,112)			SLC7A11	RGB(198,113,113)	UNKNOWN	SYBR	None
112	E16	E4N	RGB(139,137,112)			SLC7A11	RGB(198,113,113)	UNKNOWN	SYBR	None
113	E17	E4N	RGB(139,137,112)			SLC1A5	RGB(0,245,255)	UNKNOWN	SYBR	None
114	E18	E4N	RGB(139,137,112)			SLC1A5	RGB(0,245,255)	UNKNOWN	SYBR	None
115	E19	E4N	RGB(139,137,112)			TFRC	RGB(238,220,130)	UNKNOWN	SYBR	None
116	E20	E4N	RGB(139,137,112)			TFRC	RGB(238,220,130)	UNKNOWN	SYBR	None
117	E21
118	E22
119	E23
120	E24
121	F1	E4T	RGB(238,121,66)			AKR1C1	RGB(176,23,31)	UNKNOWN	SYBR	None
122	F2	E4T	RGB(238,121,66)			AKR1C1	RGB(176,23,31)	UNKNOWN	SYBR	None
123	F3	E4T	RGB(238,121,66)			AKR1C2	RGB(0,0,255)	UNKNOWN	SYBR	None
124	F4	E4T	RGB(238,121,66)			AKR1C2	RGB(0,0,255)	UNKNOWN	SYBR	None
125	F5	E4T	RGB(238,121,66)			ALOX5	RGB(0,139,69)	UNKNOWN	SYBR	None
126	F6	E4T	RGB(238,121,66)			ALOX5	RGB(0,139,69)	UNKNOWN	SYBR	None
127	F7	E4T	RGB(238,121,66)			FANCD2	RGB(238,238,0)	UNKNOWN	SYBR	None
128	F8	E4T	RGB(238,121,66)			FANCD2	RGB(238,238,0)	UNKNOWN	SYBR	None
129	F9	E4T	RGB(238,121,66)			MT1G	RGB(139,137,112)	UNKNOWN	SYBR	None
130	F10	E4T	RGB(238,121,66)			MT1G	RGB(139,137,112)	UNKNOWN	SYBR	None
131	F11	E4T	RGB(238,121,66)			NOX1	RGB(238,121,66)	UNKNOWN	SYBR	None
132	F12	E4T	RGB(238,121,66)			NOX1	RGB(238,121,66)	UNKNOWN	SYBR	None
133	F13	E4T	RGB(238,121,66)			PTGS2	RGB(142,56,142)	UNKNOWN	SYBR	None
134	F14	E4T	RGB(238,121,66)			PTGS2	RGB(142,56,142)	UNKNOWN	SYBR	None
135	F15	E4T	RGB(238,121,66)			SLC7A11	RGB(198,113,113)	UNKNOWN	SYBR	None
136	F16	E4T	RGB(238,121,66)			SLC7A11	RGB(198,113,113)	UNKNOWN	SYBR	None
137	F17	E4T	RGB(238,121,66)			SLC1A5	RGB(0,245,255)	UNKNOWN	SYBR	None
138	F18	E4T	RGB(238,121,66)			SLC1A5	RGB(0,245,255)	UNKNOWN	SYBR	None
139	F19	E4T	RGB(238,121,66)			TFRC	RGB(238,220,130)	UNKNOWN	SYBR	None
140	F20	E4T	RGB(238,121,66)			TFRC	RGB(238,220,130)	UNKNOWN	SYBR	None
141	F21
142	F22
143	F23
144	F24
145	G1	E5N	RGB(142,56,142)			AKR1C1	RGB(176,23,31)	UNKNOWN	SYBR	None
146	G2	E5N	RGB(142,56,142)			AKR1C1	RGB(176,23,31)	UNKNOWN	SYBR	None
147	G3	E5N	RGB(142,56,142)			AKR1C2	RGB(0,0,255)	UNKNOWN	SYBR	None
148	G4	E5N	RGB(142,56,142)			AKR1C2	RGB(0,0,255)	UNKNOWN	SYBR	None
149	G5	E5N	RGB(142,56,142)			ALOX5	RGB(0,139,69)	UNKNOWN	SYBR	None
150	G6	E5N	RGB(142,56,142)			ALOX5	RGB(0,139,69)	UNKNOWN	SYBR	None
151	G7	E5N	RGB(142,56,142)			FANCD2	RGB(238,238,0)	UNKNOWN	SYBR	None
152	G8	E5N	RGB(142,56,142)			FANCD2	RGB(238,238,0)	UNKNOWN	SYBR	None
153	G9	E5N	RGB(142,56,142)			MT1G	RGB(139,137,112)	UNKNOWN	SYBR	None
154	G10	E5N	RGB(142,56,142)			MT1G	RGB(139,137,112)	UNKNOWN	SYBR	None
155	G11	E5N	RGB(142,56,142)			NOX1	RGB(238,121,66)	UNKNOWN	SYBR	None
156	G12	E5N	RGB(142,56,142)			NOX1	RGB(238,121,66)	UNKNOWN	SYBR	None
157	G13	E5N	RGB(142,56,142)			PTGS2	RGB(142,56,142)	UNKNOWN	SYBR	None
158	G14	E5N	RGB(142,56,142)			PTGS2	RGB(142,56,142)	UNKNOWN	SYBR	None
159	G15	E5N	RGB(142,56,142)			SLC7A11	RGB(198,113,113)	UNKNOWN	SYBR	None
160	G16	E5N	RGB(142,56,142)			SLC7A11	RGB(198,113,113)	UNKNOWN	SYBR	None
161	G17	E5N	RGB(142,56,142)			SLC1A5	RGB(0,245,255)	UNKNOWN	SYBR	None
162	G18	E5N	RGB(142,56,142)			SLC1A5	RGB(0,245,255)	UNKNOWN	SYBR	None
163	G19	E5N	RGB(142,56,142)			TFRC	RGB(238,220,130)	UNKNOWN	SYBR	None
164	G20	E5N	RGB(142,56,142)			TFRC	RGB(238,220,130)	UNKNOWN	SYBR	None
165	G21
166	G22
167	G23
168	G24
169	H1	E5T	RGB(198,113,113)			AKR1C1	RGB(176,23,31)	UNKNOWN	SYBR	None
170	H2	E5T	RGB(198,113,113)			AKR1C1	RGB(176,23,31)	UNKNOWN	SYBR	None
171	H3	E5T	RGB(198,113,113)			AKR1C2	RGB(0,0,255)	UNKNOWN	SYBR	None
172	H4	E5T	RGB(198,113,113)			AKR1C2	RGB(0,0,255)	UNKNOWN	SYBR	None
173	H5	E5T	RGB(198,113,113)			ALOX5	RGB(0,139,69)	UNKNOWN	SYBR	None
174	H6	E5T	RGB(198,113,113)			ALOX5	RGB(0,139,69)	UNKNOWN	SYBR	None
175	H7	E5T	RGB(198,113,113)			FANCD2	RGB(238,238,0)	UNKNOWN	SYBR	None
176	H8	E5T	RGB(198,113,113)			FANCD2	RGB(238,238,0)	UNKNOWN	SYBR	None
177	H9	E5T	RGB(198,113,113)			MT1G	RGB(139,137,112)	UNKNOWN	SYBR	None
178	H10	E5T	RGB(198,113,113)			MT1G	RGB(139,137,112)	UNKNOWN	SYBR	None
179	H11	E5T	RGB(198,113,113)			NOX1	RGB(238,121,66)	UNKNOWN	SYBR	None
180	H12	E5T	RGB(198,113,113)			NOX1	RGB(238,121,66)	UNKNOWN	SYBR	None
181	H13	E5T	RGB(198,113,113)			PTGS2	RGB(142,56,142)	UNKNOWN	SYBR	None
182	H14	E5T	RGB(198,113,113)			PTGS2	RGB(142,56,142)	UNKNOWN	SYBR	None
183	H15	E5T	RGB(198,113,113)			SLC7A11	RGB(198,113,113)	UNKNOWN	SYBR	None
184	H16	E5T	RGB(198,113,113)			SLC7A11	RGB(198,113,113)	UNKNOWN	SYBR	None
185	H17	E5T	RGB(198,113,113)			SLC1A5	RGB(0,245,255)	UNKNOWN	SYBR	None
186	H18	E5T	RGB(198,113,113)			SLC1A5	RGB(0,245,255)	UNKNOWN	SYBR	None
187	H19	E5T	RGB(198,113,113)			TFRC	RGB(238,220,130)	UNKNOWN	SYBR	None
188	H20	E5T	RGB(198,113,113)			TFRC	RGB(238,220,130)	UNKNOWN	SYBR	None
189	H21
190	H22
191	H23
192	H24
193	I1
194	I2
195	I3
196	I4
197	I5
198	I6
199	I7
200	I8
201	I9
202	I10
203	I11
204	I12
205	I13
206	I14
207	I15
208	I16
209	I17
210	I18
211	I19
212	I20
213	I21
214	I22
215	I23
216	I24
217	J1
218	J2
219	J3
220	J4
221	J5
222	J6
223	J7
224	J8
225	J9
226	J10
227	J11
228	J12
229	J13
230	J14
231	J15
232	J16
233	J17
234	J18
235	J19
236	J20
237	J21
238	J22
239	J23
240	J24
241	K1
242	K2
243	K3
244	K4
245	K5
246	K6
247	K7
248	K8
249	K9
250	K10
251	K11
252	K12
253	K13
254	K14
255	K15
256	K16
257	K17
258	K18
259	K19
260	K20
261	K21
262	K22
263	K23
264	K24
265	L1
266	L2
267	L3
268	L4
269	L5
270	L6
271	L7
272	L8
273	L9
274	L10
275	L11
276	L12
277	L13
278	L14
279	L15
280	L16
281	L17
282	L18
283	L19
284	L20
285	L21
286	L22
287	L23
288	L24
289	M1
290	M2
291	M3
292	M4
293	M5
294	M6
295	M7
296	M8
297	M9
298	M10
299	M11
300	M12
301	M13
302	M14
303	M15
304	M16
305	M17
306	M18
307	M19
308	M20
309	M21
310	M22
311	M23
312	M24
313	N1
314	N2
315	N3
316	N4
317	N5
318	N6
319	N7
320	N8
321	N9
322	N10
323	N11
324	N12
325	N13
326	N14
327	N15
328	N16
329	N17
330	N18
331	N19
332	N20
333	N21
334	N22
335	N23
336	N24
337	O1
338	O2
339	O3
340	O4
341	O5
342	O6
343	O7
344	O8
345	O9
346	O10
347	O11
348	O12
349	O13
350	O14
351	O15
352	O16
353	O17
354	O18
355	O19
356	O20
357	O21
358	O22
359	O23
360	O24
361	P1
362	P2
363	P3
364	P4
365	P5
366	P6
367	P7
368	P8
369	P9
370	P10
371	P11
372	P12
373	P13
374	P14
375	P15
376	P16
377	P17
378	P18
379	P19
380	P20
381	P21
382	P22
383	P23
384	P24

## Sheet: Amplification Data
Block Type	384-Well Block
Calibration Background is expired	Yes
Calibration Background performed on	03-21-2019
Calibration Normalization FAM-ROX is expired	Yes
Calibration Normalization FAM-ROX performed on	03-21-2019
Calibration Normalization VIC-ROX is expired	Yes
Calibration Normalization VIC-ROX performed on	03-21-2019
Calibration Pure Dye FAM is expired	Yes
Calibration Pure Dye FAM performed on	03-21-2019
Calibration Pure Dye NED is expired	Yes
Calibration Pure Dye NED performed on	03-21-2019
Calibration Pure Dye ROX is expired	Yes
Calibration Pure Dye ROX performed on	03-21-2019
Calibration Pure Dye SYBR is expired	Yes
Calibration Pure Dye SYBR performed on	03-21-2019
Calibration Pure Dye TAMRA is expired	Yes
Calibration Pure Dye TAMRA performed on	03-21-2019
Calibration Pure Dye VIC is expired	Yes
Calibration Pure Dye VIC performed on	03-21-2019
Calibration ROI is expired	Yes
Calibration ROI performed on	03-21-2019
Calibration Uniformity is expired	Yes
Calibration Uniformity performed on	03-21-2019
Chemistry	SYBR_GREEN
Date Created	2020-10-23 09:28:56 AM CST
Date Modified	2020-10-23 11:24:22 AM CST
Experiment File Name	D:\Guangxue\2020-10-23 092850.eds
Experiment Name	2020-10-23 092850
Experiment Run Start Time	2020-10-23 17:40:26 PM CST
Experiment Run Stop Time	2020-10-23 19:28:45 PM CST
Experiment Type	Comparative Cт (ΔΔCт)
Instrument Name	278861807
Instrument Serial Number	278861807
Instrument Type	QuantStudio(TM) 6 Flex System
Passive Reference	ROX
Quantification Cycle Method	Ct
Signal Smoothing On	true
Stage/ Cycle where Analysis is performed	Stage 2, Step 2
Well	Cycle	Target Name	Rn	Delta Rn
1	1	AKR1C1	-0.223578	0.0015473
1	2	AKR1C1	-0.223554	0.0013898
1	3	AKR1C1	-0.22381	0.000951864
1	4	AKR1C1	-0.224129	0.000451146
1	5	AKR1C1	-0.223941	0.000456366
1	6	AKR1C1	-0.223701	0.000515142
1	7	AKR1C1	-0.223663	0.000370606
1	8	AKR1C1	-0.223728	0.000124221
1	9	AKR1C1	-0.223605	6.53519e-05
1	10	AKR1C1	-0.223623	-0.000134646
1	11	AKR1C1	-0.223418	-0.000112155
1	12	AKR1C1	-0.223558	-0.000433552
1	13	AKR1C1	-0.223533	-0.000590307
1	14	AKR1C1	-0.223135	-0.000374309
1	15	AKR1C1	-0.222998	-0.00041938
1	16	AKR1C1	-0.223123	-0.000726115
1	17	AKR1C1	-0.223266	-0.00105173
1	18	AKR1C1	-0.223066	-0.00103325
1	19	AKR1C1	-0.222724	-0.000873456
1	20	AKR1C1	-0.222461	-0.000792254
1	21	AKR1C1	-0.222263	-0.000776305
1	22	AKR1C1	-0.221778	-0.000473195
1	23	AKR1C1	-0.221137	-1.37268e-05
1	24	AKR1C1	-0.219543	0.0013984
1	25	AKR1C1	-0.217288	0.00347128
1	26	AKR1C1	-0.212394	0.00818349
1	27	AKR1C1	-0.203018	0.0173771
1	28	AKR1C1	-0.185943	0.0342701
1	29	AKR1C1	-0.154813	0.0652189
1	30	AKR1C1	-0.103881	0.115969
1	31	AKR1C1	-0.0288553	0.190813
1	32	AKR1C1	0.0641916	0.283677
1	33	AKR1C1	0.155917	0.375221
1	34	AKR1C1	0.229288	0.44841
1	35	AKR1C1	0.27794	0.49688
1	36	AKR1C1	0.306916	0.525674
1	37	AKR1C1	0.323247	0.541823
1	38	AKR1C1	0.332595	0.550989
1	39	AKR1C1	0.336543	0.554755
1	40	AKR1C1	0.340411	0.558441
2	1	AKR1C1	-0.0534124	-0.00595059
2	2	AKR1C1	-0.0516626	-0.00451744
2	3	AKR1C1	-0.0482044	-0.00137593
2	4	AKR1C1	-0.0467966	-0.000284762
2	5	AKR1C1	-0.0457994	0.000395763
2	6	AKR1C1	-0.045335	0.000543434
2	7	AKR1C1	-0.0450924	0.000469357
2	8	AKR1C1	-0.0444819	0.00076319
2	9	AKR1C1	-0.0441469	0.000781589
2	10	AKR1C1	-0.0443225	0.000289322
2	11	AKR1C1	-0.0439808	0.000314334
2	12	AKR1C1	-0.0438139	0.000164541
2	13	AKR1C1	-0.0433724	0.000289364
2	14	AKR1C1	-0.0429608	0.000384315
2	15	AKR1C1	-0.0430855	-5.7057e-05
2	16	AKR1C1	-0.0434589	-0.000747204
2	17	AKR1C1	-0.0432278	-0.000832732
2	18	AKR1C1	-0.0426371	-0.000558696
2	19	AKR1C1	-0.0425286	-0.000766883
2	20	AKR1C1	-0.0423849	-0.000939807
2	21	AKR1C1	-0.042354	-0.00122563
2	22	AKR1C1	-0.0415701	-0.000758404
2	23	AKR1C1	-0.0408788	-0.000383796
2	24	AKR1C1	-0.0395622	0.000616203
2	25	AKR1C1	-0.0369422	0.00291949
2	26	AKR1C1	-0.0325335	0.0070115
2	27	AKR1C1	-0.0240236	0.0152048
2	28	AKR1C1	-0.00798959	0.0309221
2	29	AKR1C1	0.019872	0.058467
2	30	AKR1C1	0.0668788	0.105157
2	31	AKR1C1	0.136464	0.174425
2	32	AKR1C1	0.22336	0.261005
2	33	AKR1C1	0.310156	0.347485
2	34	AKR1C1	0.379469	0.416481
2	35	AKR1C1	0.427061	0.463756
2	36	AKR1C1	0.45537	0.491748
2	37	AKR1C1	0.471206	0.507268
2	38	AKR1C1	0.479485	0.51523
2	39	AKR1C1	0.485031	0.52046
2	40	AKR1C1	0.488763	0.523874
3	1	AKR1C2	-0.0665359	-0.000947678
3	2	AKR1C2	-0.066429	-0.000838663
3	3	AKR1C2	-0.0656234	-3.10432e-05
3	4	AKR1C2	-0.06558	1.45086e-05
3	5	AKR1C2	-0.0655417	5.48896e-05
3	6	AKR1C2	-0.065544	5.46277e-05
3	7	AKR1C2	-0.0654108	0.000189959
3	8	AKR1C2	-0.0654946	0.000108262
3	9	AKR1C2	-0.0654144	0.000190508
3	10	AKR1C2	-0.0653932	0.000213864
3	11	AKR1C2	-0.0655055	0.00010361
3	12	AKR1C2	-0.0656171	-5.84056e-06
3	13	AKR1C2	-0.0655884	2.49069e-05
3	14	AKR1C2	-0.0656129	2.45713e-06
3	15	AKR1C2	-0.0656694	-5.19258e-05
3	16	AKR1C2	-0.0653179	0.000301722
3	17	AKR1C2	-0.0651945	0.000427152
3	18	AKR1C2	-0.0653499	0.000273825
3	19	AKR1C2	-0.0655274	9.84224e-05
3	20	AKR1C2	-0.0659604	-0.000332401
3	21	AKR1C2	-0.0660384	-0.000408383
3	22	AKR1C2	-0.0658053	-0.000173192
3	23	AKR1C2	-0.0657752	-0.000141014
3	24	AKR1C2	-0.0658873	-0.000251015
3	25	AKR1C2	-0.0660387	-0.000400252
3	26	AKR1C2	-0.0661084	-0.000467934
3	27	AKR1C2	-0.0660695	-0.000426875
3	28	AKR1C2	-0.0658362	-0.00019152
3	29	AKR1C2	-0.0660482	-0.000401381
3	30	AKR1C2	-0.0661123	-0.000463453
3	31	AKR1C2	-0.0660273	-0.000376297
3	32	AKR1C2	-0.0661553	-0.000502221
3	33	AKR1C2	-0.0660249	-0.000369736
3	34	AKR1C2	-0.0651217	0.000535591
3	35	AKR1C2	-0.0650672	0.000592139
3	36	AKR1C2	-0.0651807	0.000480685
3	37	AKR1C2	-0.0652221	0.00044139
3	38	AKR1C2	-0.0652328	0.00043279
3	39	AKR1C2	-0.0652145	0.000453174
3	40	AKR1C2	-0.0646319	0.00103793
4	1	AKR1C2	-0.0654221	-0.000339551
4	2	AKR1C2	-0.064846	0.000258116
4	3	AKR1C2	-0.06475	0.000375578
4	4	AKR1C2	-0.0649159	0.000231235
4	5	AKR1C2	-0.0649918	0.000176901
4	6	AKR1C2	-0.0650803	0.000109954
4	7	AKR1C2	-0.0649107	0.000301051
4	8	AKR1C2	-0.0649666	0.000266707
4	9	AKR1C2	-0.0651956	5.92197e-05
4	10	AKR1C2	-0.0653444	-6.801e-05
4	11	AKR1C2	-0.0652348	6.31463e-05
4	12	AKR1C2	-0.0655863	-0.000266903
4	13	AKR1C2	-0.0655728	-0.000231822
4	14	AKR1C2	-0.0651577	0.000204763
4	15	AKR1C2	-0.0651786	0.00020543
4	16	AKR1C2	-0.0654955	-8.99664e-05
4	17	AKR1C2	-0.0659971	-0.000569989
4	18	AKR1C2	-0.0659228	-0.000474141
4	19	AKR1C2	-0.0653485	0.000121686
4	20	AKR1C2	-0.0654328	5.89561e-05
4	21	AKR1C2	-0.0655212	-7.90909e-06
4	22	AKR1C2	-0.0655475	-1.27407e-05
4	23	AKR1C2	-0.0656671	-0.000110727
4	24	AKR1C2	-0.0658443	-0.00026641
4	25	AKR1C2	-0.0659396	-0.000340175
4	26	AKR1C2	-0.0661694	-0.000548497
4	27	AKR1C2	-0.0661667	-0.000524241
4	28	AKR1C2	-0.0658076	-0.000143625
4	29	AKR1C2	-0.0656608	2.47325e-05
4	30	AKR1C2	-0.0657985	-9.14033e-05
4	31	AKR1C2	-0.0658601	-0.000131491
4	32	AKR1C2	-0.0657969	-4.67668e-05
4	33	AKR1C2	-0.0660215	-0.000249829
4	34	AKR1C2	-0.0660324	-0.000239156
4	35	AKR1C2	-0.0655994	0.000215334
4	36	AKR1C2	-0.0652748	0.000561499
4	37	AKR1C2	-0.0653328	0.000525055
4	38	AKR1C2	-0.0654703	0.000409105
4	39	AKR1C2	-0.0653975	0.000503448
4	40	AKR1C2	-0.0650528	0.000869603
5	1	ALOX5	-0.0718319	-0.000619391
5	2	ALOX5	-0.0717396	-0.000657181
5	3	ALOX5	-0.0711995	-0.000247146
5	4	ALOX5	-0.0709972	-0.000175017
5	5	ALOX5	-0.0705063	0.000185844
5	6	ALOX5	-0.0702853	0.000276711
5	7	ALOX5	-0.0703598	7.20877e-05
5	8	ALOX5	-0.069912	0.00038984
5	9	ALOX5	-0.0695869	0.000584769
5	10	ALOX5	-0.0697642	0.000277365
5	11	ALOX5	-0.0697125	0.000198985
5	12	ALOX5	-0.0694335	0.000347936
5	13	ALOX5	-0.0691435	0.000507811
5	14	ALOX5	-0.0691802	0.000340962
5	15	ALOX5	-0.0693775	1.35383e-05
5	16	ALOX5	-0.0693253	-6.43057e-05
5	17	ALOX5	-0.0693058	-0.000174925
5	18	ALOX5	-0.0691072	-0.00010641
5	19	ALOX5	-0.0688791	-8.39011e-06
5	20	ALOX5	-0.0688853	-0.000144736
5	21	ALOX5	-0.0689772	-0.000366764
5	22	ALOX5	-0.069175	-0.000694597
5	23	ALOX5	-0.0693574	-0.00100716
5	24	ALOX5	-0.0692724	-0.00105222
5	25	ALOX5	-0.0691454	-0.0010553
5	26	ALOX5	-0.0690761	-0.00111617
5	27	ALOX5	-0.0687458	-0.000915993
5	28	ALOX5	-0.0685035	-0.000803713
5	29	ALOX5	-0.0681934	-0.000623759
5	30	ALOX5	-0.0675208	-8.12978e-05
5	31	ALOX5	-0.0659535	0.00135591
5	32	ALOX5	-0.0630932	0.00408615
5	33	ALOX5	-0.0575269	0.00952237
5	34	ALOX5	-0.0463984	0.0205207
5	35	ALOX5	-0.0266624	0.0401267
5	36	ALOX5	0.0085001	0.075159
5	37	ALOX5	0.0664806	0.133009
5	38	ALOX5	0.150359	0.216758
5	39	ALOX5	0.250024	0.316293
5	40	ALOX5	0.333661	0.399799
6	1	ALOX5	-0.0552904	-0.000630457
6	2	ALOX5	-0.0548689	-0.000352465
6	3	ALOX5	-0.0543604	1.25316e-05
6	4	ALOX5	-0.054334	-0.000104618
6	5	ALOX5	-0.0540127	7.30899e-05
6	6	ALOX5	-0.0538712	7.10559e-05
6	7	ALOX5	-0.0537878	1.08999e-05
6	8	ALOX5	-0.0531523	0.000502858
6	9	ALOX5	-0.0529679	0.000543769
6	10	ALOX5	-0.0528591	0.000508986
6	11	ALOX5	-0.052976	0.00024854
6	12	ALOX5	-0.053035	4.60033e-05
6	13	ALOX5	-0.0531208	-0.000183285
6	14	ALOX5	-0.0531395	-0.000345558
6	15	ALOX5	-0.0526369	1.34554e-05
6	16	ALOX5	-0.0525685	-6.16688e-05
6	17	ALOX5	-0.0524558	-9.2477e-05
6	18	ALOX5	-0.0523072	-8.73957e-05
6	19	ALOX5	-0.0521429	-6.67241e-05
6	20	ALOX5	-0.0520482	-0.000115522
6	21	ALOX5	-0.0522609	-0.00047176
6	22	ALOX5	-0.0522479	-0.000602331
6	23	ALOX5	-0.0520925	-0.000590474
6	24	ALOX5	-0.0518941	-0.000535612
6	25	ALOX5	-0.0521097	-0.000894767
6	26	ALOX5	-0.0521474	-0.00107602
6	27	ALOX5	-0.0515798	-0.000651897
6	28	ALOX5	-0.0506525	0.000131867
6	29	ALOX5	-0.0499266	0.000714153
6	30	ALOX5	-0.0474943	0.0030029
6	31	ALOX5	-0.0425019	0.00785175
6	32	ALOX5	-0.0330724	0.0171377
6	33	ALOX5	-0.014709	0.0353576
6	34	ALOX5	0.0178326	0.0677557
6	35	ALOX5	0.0726322	0.122412
6	36	ALOX5	0.155085	0.204721
6	37	ALOX5	0.258063	0.307556
6	38	ALOX5	0.360416	0.409765
6	39	ALOX5	0.442011	0.491216
6	40	ALOX5	0.491656	0.540718
7	1	FANCD2	-0.0765976	-0.0015804
7	2	FANCD2	-0.0761025	-0.0011381
7	3	FANCD2	-0.0748868	2.49181e-05
7	4	FANCD2	-0.0747872	7.16989e-05
7	5	FANCD2	-0.0747171	8.90053e-05
7	6	FANCD2	-0.0747731	-1.96851e-05
7	7	FANCD2	-0.0748788	-0.000178205
7	8	FANCD2	-0.0745246	0.000123244
7	9	FANCD2	-0.0743693	0.000225733
7	10	FANCD2	-0.0743849	0.000157402
7	11	FANCD2	-0.074265	0.000224598
7	12	FANCD2	-0.0741159	0.00032091
7	13	FANCD2	-0.0742531	0.000130889
7	14	FANCD2	-0.0742976	3.36727e-05
7	15	FANCD2	-0.0738638	0.000414657
7	16	FANCD2	-0.0740207	0.000204974
7	17	FANCD2	-0.074025	0.000147983
7	18	FANCD2	-0.0739689	0.000151305
7	19	FANCD2	-0.0741531	-8.57295e-05
7	20	FANCD2	-0.0741319	-0.000117247
7	21	FANCD2	-0.074309	-0.000347158
7	22	FANCD2	-0.074286	-0.00037691
7	23	FANCD2	-0.0740761	-0.000219778
7	24	FANCD2	-0.0742069	-0.000403347
7	25	FANCD2	-0.0741617	-0.000410836
7	26	FANCD2	-0.0742316	-0.000533586
7	27	FANCD2	-0.0739766	-0.000331304
7	28	FANCD2	-0.0739489	-0.000356391
7	29	FANCD2	-0.073829	-0.00028927
7	30	FANCD2	-0.0738373	-0.000350337
7	31	FANCD2	-0.0736056	-0.000171368
7	32	FANCD2	-0.0734132	-3.17302e-05
7	33	FANCD2	-0.0735829	-0.000254258
7	34	FANCD2	-0.0736454	-0.00036943
7	35	FANCD2	-0.0733092	-8.60117e-05
7	36	FANCD2	-0.0730326	0.000137832
7	37	FANCD2	-0.0724395	0.000678102
7	38	FANCD2	-0.0722647	0.000800179
7	39	FANCD2	-0.0720166	0.000995479
7	40	FANCD2	-0.0713763	0.00158302
8	1	FANCD2	-0.0681321	-0.00135415
8	2	FANCD2	-0.0678581	-0.00112694
8	3	FANCD2	-0.0671294	-0.000445031
8	4	FANCD2	-0.0665248	0.000112666
8	5	FANCD2	-0.0664204	0.000170274
8	6	FANCD2	-0.0661262	0.000417677
8	7	FANCD2	-0.0660688	0.000428248
8	8	FANCD2	-0.0660032	0.000447105
8	9	FANCD2	-0.0661444	0.000259067
8	10	FANCD2	-0.0660626	0.000294069
8	11	FANCD2	-0.0661794	0.000130394
8	12	FANCD2	-0.0660448	0.00021822
8	13	FANCD2	-0.066153	6.32252e-05
8	14	FANCD2	-0.0660192	0.000150218
8	15	FANCD2	-0.0660002	0.000122329
8	16	FANCD2	-0.0661056	-2.97974e-05
8	17	FANCD2	-0.0662194	-0.000190418
8	18	FANCD2	-0.0663775	-0.000395377
8	19	FANCD2	-0.0662296	-0.000294303
8	20	FANCD2	-0.066244	-0.000355458
8	21	FANCD2	-0.0658012	4.05026e-05
8	22	FANCD2	-0.0659584	-0.000163555
8	23	FANCD2	-0.0663003	-0.000552215
8	24	FANCD2	-0.0664316	-0.000730389
8	25	FANCD2	-0.0660432	-0.000388713
8	26	FANCD2	-0.0656025	5.1757e-06
8	27	FANCD2	-0.0652919	0.000268955
8	28	FANCD2	-0.0655331	-1.90923e-05
8	29	FANCD2	-0.0659055	-0.000438337
8	30	FANCD2	-0.0661416	-0.000721229
8	31	FANCD2	-0.0660811	-0.000707506
8	32	FANCD2	-0.065604	-0.000277243
8	33	FANCD2	-0.0655243	-0.000244387
8	34	FANCD2	-0.0654625	-0.00022933
8	35	FANCD2	-0.0652486	-6.22363e-05
8	36	FANCD2	-0.0650417	9.78536e-05
8	37	FANCD2	-0.0648142	0.000278455
8	38	FANCD2	-0.0637794	0.00126651
8	39	FANCD2	-0.0635254	0.00147368
8	40	FANCD2	-0.0635125	0.00143977
9	1	MT1G	-0.0723808	-0.000268534
9	2	MT1G	-0.072064	-6.78942e-05
9	3	MT1G	-0.0716017	0.000278181
9	4	MT1G	-0.0717376	2.60042e-05
9	5	MT1G	-0.0717699	-0.000122438
9	6	MT1G	-0.0711916	0.000339635
9	7	MT1G	-0.0709423	0.000472661
9	8	MT1G	-0.0708291	0.000469706
9	9	MT1G	-0.0708785	0.000304016
9	10	MT1G	-0.0706655	0.000400817
9	11	MT1G	-0.0709466	3.53246e-06
9	12	MT1G	-0.0710044	-0.000170525
9	13	MT1G	-0.0705507	0.000167019
9	14	MT1G	-0.0705375	6.39808e-05
9	15	MT1G	-0.0705475	-6.23035e-05
9	16	MT1G	-0.0705019	-0.000132887
9	17	MT1G	-0.0705072	-0.000254373
9	18	MT1G	-0.0703298	-0.000193238
9	19	MT1G	-0.0702915	-0.000271131
9	20	MT1G	-0.0705016	-0.000597419
9	21	MT1G	-0.070621	-0.000833107
9	22	MT1G	-0.0705617	-0.000889982
9	23	MT1G	-0.0702551	-0.000699616
9	24	MT1G	-0.0703005	-0.000861246
9	25	MT1G	-0.0702193	-0.000896201
9	26	MT1G	-0.0700451	-0.000838277
9	27	MT1G	-0.0695203	-0.000429692
9	28	MT1G	-0.0688416	0.000132763
9	29	MT1G	-0.067684	0.00117422
9	30	MT1G	-0.0653221	0.00341991
9	31	MT1G	-0.0605427	0.00808304
9	32	MT1G	-0.0520036	0.016506
9	33	MT1G	-0.0362195	0.0321738
9	34	MT1G	-0.00711475	0.0611623
9	35	MT1G	0.041746	0.109907
9	36	MT1G	0.117825	0.18587
9	37	MT1G	0.2197	0.287629
9	38	MT1G	0.329782	0.397594
9	39	MT1G	0.420502	0.488198
9	40	MT1G	0.469521	0.537101
10	1	MT1G	-0.0568058	-0.000553666
10	2	MT1G	-0.056438	-0.000324005
10	3	MT1G	-0.0560347	-5.88159e-05
10	4	MT1G	-0.055335	0.000502757
10	5	MT1G	-0.0551429	0.000556774
10	6	MT1G	-0.0551866	0.000374969
10	7	MT1G	-0.0550944	0.000329093
10	8	MT1G	-0.0548594	0.000425917
10	9	MT1G	-0.0549156	0.000231681
10	10	MT1G	-0.0549651	4.39826e-05
10	11	MT1G	-0.0547785	9.25087e-05
10	12	MT1G	-0.054494	0.000238887
10	13	MT1G	-0.0546278	-3.30477e-05
10	14	MT1G	-0.0549382	-0.000481591
10	15	MT1G	-0.0549847	-0.00066619
10	16	MT1G	-0.0546191	-0.000438634
10	17	MT1G	-0.054252	-0.000209658
10	18	MT1G	-0.0543408	-0.000436573
10	19	MT1G	-0.0542217	-0.000455568
10	20	MT1G	-0.0543534	-0.000725386
10	21	MT1G	-0.054455	-0.000965104
10	22	MT1G	-0.0544831	-0.00113137
10	23	MT1G	-0.0540854	-0.000871726
10	24	MT1G	-0.0539157	-0.00084022
10	25	MT1G	-0.0530109	-7.35515e-05
10	26	MT1G	-0.0526009	0.000198399
10	27	MT1G	-0.0515053	0.00115589
10	28	MT1G	-0.0492865	0.00323658
10	29	MT1G	-0.0456889	0.00669603
10	30	MT1G	-0.03876	0.0134868
10	31	MT1G	-0.0256168	0.026492
10	32	MT1G	-0.00121628	0.0507543
10	33	MT1G	0.0410518	0.0928843
10	34	MT1G	0.10918	0.160875
10	35	MT1G	0.204737	0.256293
10	36	MT1G	0.313573	0.364991
10	37	MT1G	0.411975	0.463255
10	38	MT1G	0.480168	0.53131
10	39	MT1G	0.515109	0.566113
10	40	MT1G	0.53016	0.581026
11	1	NOX1	-0.121763	-0.000841484
11	2	NOX1	-0.121277	-0.000552681
11	3	NOX1	-0.120415	0.000112585
11	4	NOX1	-0.120084	0.000246684
11	5	NOX1	-0.119473	0.000660642
11	6	NOX1	-0.119113	0.000824089
11	7	NOX1	-0.119277	0.000462926
11	8	NOX1	-0.119223	0.000319409
11	9	NOX1	-0.118886	0.000459856
11	10	NOX1	-0.119049	9.95496e-05
11	11	NOX1	-0.118993	-4.04655e-05
11	12	NOX1	-0.11893	-0.000174922
11	13	NOX1	-0.118387	0.000171652
11	14	NOX1	-0.118159	0.000201928
11	15	NOX1	-0.118346	-0.000181267
11	16	NOX1	-0.118401	-0.000433883
11	17	NOX1	-0.117796	-2.54753e-05
11	18	NOX1	-0.117351	0.00022226
11	19	NOX1	-0.117472	-9.54736e-05
11	20	NOX1	-0.117579	-0.000399327
11	21	NOX1	-0.117675	-0.000692325
11	22	NOX1	-0.117659	-0.000872983
11	23	NOX1	-0.11734	-0.000750447
11	24	NOX1	-0.117346	-0.000953449
11	25	NOX1	-0.117457	-0.00126117
11	26	NOX1	-0.116669	-0.000670707
11	27	NOX1	-0.116735	-0.000933113
11	28	NOX1	-0.116773	-0.00116812
11	29	NOX1	-0.1165	-0.0010919
11	30	NOX1	-0.116336	-0.00112527
11	31	NOX1	-0.115497	-0.000482912
11	32	NOX1	-0.114195	0.00062161
11	33	NOX1	-0.112456	0.00216457
11	34	NOX1	-0.109638	0.00478546
11	35	NOX1	-0.104649	0.00957767
11	36	NOX1	-0.0956324	0.018397
11	37	NOX1	-0.0784638	0.0353686
11	38	NOX1	-0.0477672	0.0658683
11	39	NOX1	0.00443027	0.117869
11	40	NOX1	0.0673148	0.180557
12	1	NOX1	-0.0659254	0.00039416
12	2	NOX1	-0.0657974	0.000384696
12	3	NOX1	-0.0656328	0.000411837
12	4	NOX1	-0.0654895	0.000417587
12	5	NOX1	-0.0653574	0.000412251
12	6	NOX1	-0.0652866	0.000345574
12	7	NOX1	-0.0653652	0.000129401
12	8	NOX1	-0.0653654	-8.27247e-06
12	9	NOX1	-0.064944	0.00027566
12	10	NOX1	-0.0645568	0.00052535
12	11	NOX1	-0.0643906	0.000554033
12	12	NOX1	-0.0644729	0.000334306
12	13	NOX1	-0.0643236	0.000346121
12	14	NOX1	-0.0643065	0.000225688
12	15	NOX1	-0.0645094	-0.000114708
12	16	NOX1	-0.0646355	-0.000378304
12	17	NOX1	-0.0645362	-0.000416498
12	18	NOX1	-0.0644006	-0.000418414
12	19	NOX1	-0.0638822	-3.75197e-05
12	20	NOX1	-0.0639585	-0.000251264
12	21	NOX1	-0.0641231	-0.000553431
12	22	NOX1	-0.0641349	-0.000702668
12	23	NOX1	-0.0640576	-0.00076287
12	24	NOX1	-0.0645372	-0.00138002
12	25	NOX1	-0.0646211	-0.00160132
12	26	NOX1	-0.0641486	-0.00126639
12	27	NOX1	-0.063877	-0.00113222
12	28	NOX1	-0.0638095	-0.00120224
12	29	NOX1	-0.0632661	-0.000796363
12	30	NOX1	-0.0631174	-0.0007851
12	31	NOX1	-0.0621486	4.61897e-05
12	32	NOX1	-0.0600967	0.00196056
12	33	NOX1	-0.0560967	0.00582304
12	34	NOX1	-0.0500415	0.0117407
12	35	NOX1	-0.0377936	0.0238512
12	36	NOX1	-0.0155642	0.0459431
12	37	NOX1	0.0235626	0.0849324
12	38	NOX1	0.088569	0.149801
12	39	NOX1	0.183215	0.24431
12	40	NOX1	0.280119	0.341077
13	1	PTGS2	-0.0555096	-0.00169474
13	2	PTGS2	-0.0552461	-0.00152319
13	3	PTGS2	-0.0547806	-0.00114963
13	4	PTGS2	-0.0539945	-0.000455514
13	5	PTGS2	-0.0532902	0.000156789
13	6	PTGS2	-0.0530691	0.000285903
13	7	PTGS2	-0.0530968	0.00016622
13	8	PTGS2	-0.0525503	0.000620805
13	9	PTGS2	-0.0521288	0.000950309
13	10	PTGS2	-0.0520383	0.000948785
13	11	PTGS2	-0.0523127	0.00058242
13	12	PTGS2	-0.0526165	0.0001867
13	13	PTGS2	-0.052683	2.81656e-05
13	14	PTGS2	-0.0523909	0.000228369
13	15	PTGS2	-0.052155	0.00037225
13	16	PTGS2	-0.0523795	5.58117e-05
13	17	PTGS2	-0.0524428	-9.94631e-05
13	18	PTGS2	-0.0521749	7.63771e-05
13	19	PTGS2	-0.052013	0.000146389
13	20	PTGS2	-0.0522152	-0.000147831
13	21	PTGS2	-0.0524094	-0.00043405
13	22	PTGS2	-0.0521675	-0.000284093
13	23	PTGS2	-0.0522697	-0.000478219
13	24	PTGS2	-0.0523834	-0.000683975
13	25	PTGS2	-0.05227	-0.000662459
13	26	PTGS2	-0.0518602	-0.000344674
13	27	PTGS2	-0.0518326	-0.000409093
13	28	PTGS2	-0.0516563	-0.000324764
13	29	PTGS2	-0.051416	-0.000176357
13	30	PTGS2	-0.0517628	-0.00061513
13	31	PTGS2	-0.0519645	-0.000908882
13	32	PTGS2	-0.0514582	-0.000494537
13	33	PTGS2	-0.0512214	-0.000349658
13	34	PTGS2	-0.0512189	-0.000439196
13	35	PTGS2	-0.0508755	-0.000187748
13	36	PTGS2	-0.0509729	-0.000377124
13	37	PTGS2	-0.0504414	6.24036e-05
13	38	PTGS2	-0.0491038	0.00130802
13	39	PTGS2	-0.0474732	0.00284669
13	40	PTGS2	-0.0448417	0.00538621
14	1	PTGS2	-0.0604793	0.000534221
14	2	PTGS2	-0.0603571	0.000524292
14	3	PTGS2	-0.0600715	0.000677795
14	4	PTGS2	-0.0600738	0.000543411
14	5	PTGS2	-0.059751	0.000734018
14	6	PTGS2	-0.0596574	0.000695591
14	7	PTGS2	-0.0595907	0.000630122
14	8	PTGS2	-0.0595695	0.000519189
14	9	PTGS2	-0.0593606	0.000596033
14	10	PTGS2	-0.0591245	0.000699982
14	11	PTGS2	-0.0591013	0.000591121
14	12	PTGS2	-0.0592026	0.000357734
14	13	PTGS2	-0.0591381	0.000290074
14	14	PTGS2	-0.0591296	0.000166453
14	15	PTGS2	-0.0592304	-6.64607e-05
14	16	PTGS2	-0.0589734	5.84323e-05
14	17	PTGS2	-0.0588515	4.82723e-05
14	18	PTGS2	-0.0590398	-0.000272227
14	19	PTGS2	-0.0591933	-0.000557764
14	20	PTGS2	-0.0591547	-0.000651329
14	21	PTGS2	-0.0590606	-0.000689351
14	22	PTGS2	-0.0586587	-0.000419503
14	23	PTGS2	-0.0587715	-0.000664442
14	24	PTGS2	-0.0589157	-0.000940722
14	25	PTGS2	-0.0587503	-0.000907475
14	26	PTGS2	-0.0588013	-0.00109053
14	27	PTGS2	-0.0588483	-0.00126967
14	28	PTGS2	-0.058938	-0.0014915
14	29	PTGS2	-0.0590103	-0.00169594
14	30	PTGS2	-0.0589136	-0.00173132
14	31	PTGS2	-0.0587024	-0.0016522
14	32	PTGS2	-0.0586772	-0.00175912
14	33	PTGS2	-0.0581413	-0.00135535
14	34	PTGS2	-0.0580028	-0.00134896
14	35	PTGS2	-0.0577971	-0.00127537
14	36	PTGS2	-0.0566729	-0.000283314
14	37	PTGS2	-0.0550229	0.00123466
14	38	PTGS2	-0.0521351	0.00399027
14	39	PTGS2	-0.0477039	0.0082894
14	40	PTGS2	-0.0424031	0.0134581
15	1	SLC7A11	-0.057169	-0.00114941
15	2	SLC7A11	-0.05663	-0.000727106
15	3	SLC7A11	-0.0560253	-0.000239129
15	4	SLC7A11	-0.0556618	7.60254e-06
15	5	SLC7A11	-0.0554637	8.90242e-05
15	6	SLC7A11	-0.0553827	5.33525e-05
15	7	SLC7A11	-0.0551212	0.000198112
15	8	SLC7A11	-0.054684	0.000518615
15	9	SLC7A11	-0.0547764	0.000309557
15	10	SLC7A11	-0.0547722	0.000197006
15	11	SLC7A11	-0.0546654	0.000187159
15	12	SLC7A11	-0.0545194	0.000216404
15	13	SLC7A11	-0.0541962	0.000422954
15	14	SLC7A11	-0.0541426	0.000359879
15	15	SLC7A11	-0.054268	0.000117733
15	16	SLC7A11	-0.05445	-0.00018091
15	17	SLC7A11	-0.0543775	-0.000225158
15	18	SLC7A11	-0.0541653	-0.000129654
15	19	SLC7A11	-0.0539433	-2.43238e-05
15	20	SLC7A11	-0.0540544	-0.000252194
15	21	SLC7A11	-0.0538573	-0.00017176
15	22	SLC7A11	-0.0535166	5.22323e-05
15	23	SLC7A11	-0.0537223	-0.000270112
15	24	SLC7A11	-0.0541781	-0.000842683
15	25	SLC7A11	-0.0542647	-0.00104601
15	26	SLC7A11	-0.0538294	-0.000727349
15	27	SLC7A11	-0.0535254	-0.000540084
15	28	SLC7A11	-0.0535182	-0.000649513
15	29	SLC7A11	-0.0536676	-0.000915679
15	30	SLC7A11	-0.0531638	-0.000528564
15	31	SLC7A11	-0.0527808	-0.000262286
15	32	SLC7A11	-0.0524772	-7.53307e-05
15	33	SLC7A11	-0.051259	0.00102615
15	34	SLC7A11	-0.0488435	0.00332496
15	35	SLC7A11	-0.0449114	0.00714031
15	36	SLC7A11	-0.0373865	0.0145485
15	37	SLC7A11	-0.0228061	0.0290123
15	38	SLC7A11	0.002958	0.0546596
15	39	SLC7A11	0.048233	0.0998179
15	40	SLC7A11	0.104516	0.155984
16	1	SLC7A11	-0.0558995	-0.000424189
16	2	SLC7A11	-0.055577	-0.000223408
16	3	SLC7A11	-0.0547497	0.000482105
16	4	SLC7A11	-0.0548117	0.000298298
16	5	SLC7A11	-0.0549532	3.51163e-05
16	6	SLC7A11	-0.0546566	0.000209924
16	7	SLC7A11	-0.0543882	0.000356551
16	8	SLC7A11	-0.0542971	0.000325887
16	9	SLC7A11	-0.0543466	0.000154675
16	10	SLC7A11	-0.0542082	0.000171266
16	11	SLC7A11	-0.054039	0.000218707
16	12	SLC7A11	-0.0540603	7.57066e-05
16	13	SLC7A11	-0.0538832	0.000131007
16	14	SLC7A11	-0.0539931	-0.000100629
16	15	SLC7A11	-0.0541503	-0.00037955
16	16	SLC7A11	-0.0540042	-0.000355187
16	17	SLC7A11	-0.0539293	-0.000402056
16	18	SLC7A11	-0.0535643	-0.000158863
16	19	SLC7A11	-0.0536486	-0.000364865
16	20	SLC7A11	-0.0535781	-0.000416104
16	21	SLC7A11	-0.0535711	-0.000530911
16	22	SLC7A11	-0.0536882	-0.000769744
16	23	SLC7A11	-0.0535152	-0.000718497
16	24	SLC7A11	-0.0534357	-0.000760802
16	25	SLC7A11	-0.0528932	-0.000340009
16	26	SLC7A11	-0.0528641	-0.000432651
16	27	SLC7A11	-0.0529267	-0.000617043
16	28	SLC7A11	-0.0523674	-0.000179512
16	29	SLC7A11	-0.0518623	0.000203849
16	30	SLC7A11	-0.0510077	0.000936679
16	31	SLC7A11	-0.048896	0.00292665
16	32	SLC7A11	-0.043692	0.0080089
16	33	SLC7A11	-0.0344512	0.017128
16	34	SLC7A11	-0.0173903	0.0340671
16	35	SLC7A11	0.0133431	0.0646788
16	36	SLC7A11	0.0667469	0.117961
16	37	SLC7A11	0.149526	0.200618
16	38	SLC7A11	0.259005	0.309975
16	39	SLC7A11	0.374168	0.425017
16	40	SLC7A11	0.458944	0.509671
17	1	SLC1A5	-0.0757498	-0.00027339
17	2	SLC1A5	-0.0756026	-0.000270551
17	3	SLC1A5	-0.074958	0.000229667
17	4	SLC1A5	-0.0747583	0.000284988
17	5	SLC1A5	-0.0746986	0.000200336
17	6	SLC1A5	-0.0745723	0.000182329
17	7	SLC1A5	-0.0739715	0.000638722
17	8	SLC1A5	-0.0740412	0.000424705
17	9	SLC1A5	-0.0742121	0.000109405
17	10	SLC1A5	-0.0740779	9.93403e-05
17	11	SLC1A5	-0.0738976	0.000135268
17	12	SLC1A5	-0.0736963	0.000192184
17	13	SLC1A5	-0.0736444	9.97453e-05
17	14	SLC1A5	-0.0736304	-3.06167e-05
17	15	SLC1A5	-0.0733756	7.98167e-05
17	16	SLC1A5	-0.073129	0.000182047
17	17	SLC1A5	-0.0732223	-5.55585e-05
17	18	SLC1A5	-0.0737798	-0.000757454
17	19	SLC1A5	-0.0738779	-0.00099991
17	20	SLC1A5	-0.0732553	-0.000521664
17	21	SLC1A5	-0.0730337	-0.000444401
17	22	SLC1A5	-0.0733032	-0.000858295
17	23	SLC1A5	-0.0734696	-0.00116906
17	24	SLC1A5	-0.0733261	-0.00116986
17	25	SLC1A5	-0.0732015	-0.00118961
17	26	SLC1A5	-0.0731867	-0.00131912
17	27	SLC1A5	-0.0722624	-0.000539256
17	28	SLC1A5	-0.0711659	0.000412884
17	29	SLC1A5	-0.0696166	0.00181791
17	30	SLC1A5	-0.0673246	0.00396546
17	31	SLC1A5	-0.0627316	0.00841413
17	32	SLC1A5	-0.0536399	0.0173615
17	33	SLC1A5	-0.0362378	0.0346192
17	34	SLC1A5	-0.00430226	0.0664104
17	35	SLC1A5	0.049814	0.120382
17	36	SLC1A5	0.131636	0.20206
17	37	SLC1A5	0.236511	0.306791
17	38	SLC1A5	0.345574	0.41571
17	39	SLC1A5	0.436186	0.506177
17	40	SLC1A5	0.493798	0.563645
18	1	SLC1A5	-0.0726203	-0.000803564
18	2	SLC1A5	-0.0721969	-0.000469725
18	3	SLC1A5	-0.0714274	0.000210283
18	4	SLC1A5	-0.0713285	0.000219612
18	5	SLC1A5	-0.0710683	0.000390269
18	6	SLC1A5	-0.0711647	0.00020434
18	7	SLC1A5	-0.0710478	0.000231759
18	8	SLC1A5	-0.0708206	0.000369462
18	9	SLC1A5	-0.0709087	0.000191834
18	10	SLC1A5	-0.0707796	0.000231397
18	11	SLC1A5	-0.0707095	0.000211982
18	12	SLC1A5	-0.0705929	0.000239066
18	13	SLC1A5	-0.0705855	0.000156924
18	14	SLC1A5	-0.0706895	-3.66038e-05
18	15	SLC1A5	-0.0706908	-0.00012747
18	16	SLC1A5	-0.0707111	-0.000237291
18	17	SLC1A5	-0.0703817	2.60408e-06
18	18	SLC1A5	-0.0701295	0.000165259
18	19	SLC1A5	-0.0698761	0.000329143
18	20	SLC1A5	-0.0700779	3.78109e-05
18	21	SLC1A5	-0.0703919	-0.000365712
18	22	SLC1A5	-0.0705128	-0.000576122
18	23	SLC1A5	-0.0701741	-0.000326914
18	24	SLC1A5	-0.0699923	-0.00023472
18	25	SLC1A5	-0.0703753	-0.000707198
18	26	SLC1A5	-0.0704944	-0.000915858
18	27	SLC1A5	-0.0699124	-0.000423358
18	28	SLC1A5	-0.0700147	-0.000615188
18	29	SLC1A5	-0.0701902	-0.000880248
18	30	SLC1A5	-0.0699822	-0.000761724
18	31	SLC1A5	-0.0700283	-0.000897323
18	32	SLC1A5	-0.0697845	-0.000743051
18	33	SLC1A5	-0.0691557	-0.000203859
18	34	SLC1A5	-0.0689935	-0.000131132
18	35	SLC1A5	-0.0684917	0.000281087
18	36	SLC1A5	-0.0684318	0.000251546
18	37	SLC1A5	-0.0680622	0.000531592
18	38	SLC1A5	-0.0672184	0.00128582
18	39	SLC1A5	-0.0657728	0.00264198
18	40	SLC1A5	-0.063667	0.00465823
19	1	TFRC	-0.0613522	-0.000626783
19	2	TFRC	-0.0612528	-0.000565186
19	3	TFRC	-0.0610907	-0.000440889
19	4	TFRC	-0.0607786	-0.000166638
19	5	TFRC	-0.060338	0.000236196
19	6	TFRC	-0.0601466	0.000389818
19	7	TFRC	-0.0601333	0.00036532
19	8	TFRC	-0.059937	0.000523789
19	9	TFRC	-0.0599267	0.000496269
19	10	TFRC	-0.0598448	0.000540357
19	11	TFRC	-0.0599822	0.000365201
19	12	TFRC	-0.0600337	0.00027589
19	13	TFRC	-0.0600146	0.000257184
19	14	TFRC	-0.0597724	0.000461564
19	15	TFRC	-0.0597392	0.000457007
19	16	TFRC	-0.0597695	0.000388874
19	17	TFRC	-0.0602262	-0.000105633
19	18	TFRC	-0.0610487	-0.000965937
19	19	TFRC	-0.0610155	-0.000970524
19	20	TFRC	-0.0600243	-1.70929e-05
19	21	TFRC	-0.0600538	-8.44246e-05
19	22	TFRC	-0.0603747	-0.000443089
19	23	TFRC	-0.0608304	-0.000936598
19	24	TFRC	-0.0609798	-0.0011238
19	25	TFRC	-0.0608464	-0.00102825
19	26	TFRC	-0.0604209	-0.000640552
19	27	TFRC	-0.0601775	-0.000434924
19	28	TFRC	-0.059979	-0.000274227
19	29	TFRC	-0.0600567	-0.000389719
19	30	TFRC	-0.0601529	-0.000523771
19	31	TFRC	-0.0597591	-0.00016772
19	32	TFRC	-0.0593241	0.000229429
19	33	TFRC	-0.0592532	0.000262575
19	34	TFRC	-0.0590857	0.000392267
19	35	TFRC	-0.0591206	0.000319496
19	36	TFRC	-0.0587549	0.000647414
19	37	TFRC	-0.058573	0.000791567
19	38	TFRC	-0.0586124	0.00071437
19	39	TFRC	-0.0586897	0.000599206
19	40	TFRC	-0.0587128	0.00053833
20	1	TFRC	-0.0561252	-0.000581517
20	2	TFRC	-0.0557474	-0.000368829
20	3	TFRC	-0.0551943	1.91001e-05
20	4	TFRC	-0.0549652	8.30892e-05
20	5	TFRC	-0.0546047	0.000278529
20	6	TFRC	-0.0540028	0.000715312
20	7	TFRC	-0.0539919	0.000561044
20	8	TFRC	-0.0538812	0.000506691
20	9	TFRC	-0.0537899	0.000432886
20	10	TFRC	-0.0537128	0.000344801
20	11	TFRC	-0.0538726	1.98997e-05
20	12	TFRC	-0.0539553	-0.000227918
20	13	TFRC	-0.0534899	7.23552e-05
20	14	TFRC	-0.0533054	9.17973e-05
20	15	TFRC	-0.0536582	-0.000426085
20	16	TFRC	-0.0538791	-0.000812115
20	17	TFRC	-0.0534377	-0.000535866
20	18	TFRC	-0.0529243	-0.000187541
20	19	TFRC	-0.0530534	-0.000481731
20	20	TFRC	-0.0531903	-0.00078377
20	21	TFRC	-0.0532026	-0.000961247
20	22	TFRC	-0.053701	-0.00162469
20	23	TFRC	-0.0536769	-0.00176576
20	24	TFRC	-0.0522469	-0.000500887
20	25	TFRC	-0.051721	-0.000140007
20	26	TFRC	-0.0513026	0.000113204
20	27	TFRC	-0.0501115	0.00113922
20	28	TFRC	-0.0470159	0.00406969
20	29	TFRC	-0.0409148	0.0100057
20	30	TFRC	-0.0292812	0.0214742
20	31	TFRC	-0.00858679	0.0420035
20	32	TFRC	0.0292255	0.0796506
20	33	TFRC	0.0918992	0.142159
20	34	TFRC	0.183684	0.233779
20	35	TFRC	0.296873	0.346803
20	36	TFRC	0.405303	0.455067
20	37	TFRC	0.491382	0.540982
20	38	TFRC	0.54486	0.594295
20	39	TFRC	0.57052	0.619789
20	40	TFRC	0.581771	0.630875
21	1
21	2
21	3
21	4
21	5
21	6
21	7
21	8
21	9
21	10
21	11
21	12
21	13
21	14
21	15
21	16
21	17
21	18
21	19
21	20
21	21
21	22
21	23
21	24
21	25
21	26
21	27
21	28
21	29
21	30
21	31
21	32
21	33
21	34
21	35
21	36
21	37
21	38
21	39
21	40
22	1
22	2
22	3
22	4
22	5
22	6
22	7
22	8
22	9
22	10
22	11
22	12
22	13
22	14
22	15
22	16
22	17
22	18
22	19
22	20
22	21
22	22
22	23
22	24
22	25
22	26
22	27
22	28
22	29
22	30
22	31
22	32
22	33
22	34
22	35
22	36
22	37
22	38
22	39
22	40
23	1
23	2
23	3
23	4
23	5
23	6
23	7
23	8
23	9
23	10
23	11
23	12
23	13
23	14
23	15
23	16
23	17
23	18
23	19
23	20
23	21
23	22
23	23
23	24
23	25
23	26
23	27
23	28
23	29
23	30
23	31
23	32
23	33
23	34
23	35
23	36
23	37
23	38
23	39
23	40
24	1
24	2
24	3
24	4
24	5
24	6
24	7
24	8
24	9
24	10
24	11
24	12
24	13
24	14
24	15
24	16
24	17
24	18
24	19
24	20
24	21
24	22
24	23
24	24
24	25
24	26
24	27
24	28
24	29
24	30
24	31
24	32
24	33
24	34
24	35
24	36
24	37
24	38
24	39
24	40
25	1	AKR1C1	-0.0778333	-0.000745812
25	2	AKR1C1	-0.077266	-0.000344319
25	3	AKR1C1	-0.0763624	0.000393605
25	4	AKR1C1	-0.0757588	0.000831486
25	5	AKR1C1	-0.0757758	0.000648764
25	6	AKR1C1	-0.0758046	0.000454233
25	7	AKR1C1	-0.0757208	0.000372287
25	8	AKR1C1	-0.0758237	0.000103735
25	9	AKR1C1	-0.0758739	-0.000112254
25	10	AKR1C1	-0.0759785	-0.000382513
25	11	AKR1C1	-0.07598	-0.000549768
25	12	AKR1C1	-0.0757802	-0.000515678
25	13	AKR1C1	-0.0755584	-0.000459624
25	14	AKR1C1	-0.0757213	-0.000788244
25	15	AKR1C1	-0.0756405	-0.000873177
25	16	AKR1C1	-0.075171	-0.000569376
25	17	AKR1C1	-0.0753862	-0.000950321
25	18	AKR1C1	-0.0755061	-0.00123594
25	19	AKR1C1	-0.074704	-0.000599496
25	20	AKR1C1	-0.0738904	4.83949e-05
25	21	AKR1C1	-0.0729298	0.000843286
25	22	AKR1C1	-0.0702667	0.0033406
25	23	AKR1C1	-0.0656698	0.0077718
25	24	AKR1C1	-0.0560453	0.0172306
25	25	AKR1C1	-0.038935	0.0341752
25	26	AKR1C1	-0.00872321	0.0642212
25	27	AKR1C1	0.0421953	0.114974
25	28	AKR1C1	0.117632	0.190245
25	29	AKR1C1	0.211523	0.283971
25	30	AKR1C1	0.305049	0.377331
25	31	AKR1C1	0.381257	0.453373
25	32	AKR1C1	0.433062	0.505012
25	33	AKR1C1	0.462934	0.534718
25	34	AKR1C1	0.479079	0.550697
25	35	AKR1C1	0.488169	0.559622
25	36	AKR1C1	0.493858	0.565146
25	37	AKR1C1	0.498241	0.569363
25	38	AKR1C1	0.501578	0.572534
25	39	AKR1C1	0.503425	0.574215
25	40	AKR1C1	0.505433	0.576057
26	1	AKR1C1	-0.0730573	-0.000409005
26	2	AKR1C1	-0.0725914	-7.78302e-05
26	3	AKR1C1	-0.0721331	0.000245678
26	4	AKR1C1	-0.0719393	0.00030478
26	5	AKR1C1	-0.0714948	0.00061446
26	6	AKR1C1	-0.0714685	0.000506095
26	7	AKR1C1	-0.0717116	0.000128213
26	8	AKR1C1	-0.0718081	-0.000103005
26	9	AKR1C1	-0.071372	0.000198323
26	10	AKR1C1	-0.0713902	4.53886e-05
26	11	AKR1C1	-0.0715598	-0.000258994
26	12	AKR1C1	-0.0714846	-0.00031855
26	13	AKR1C1	-0.0715785	-0.000547159
26	14	AKR1C1	-0.0714316	-0.000535056
26	15	AKR1C1	-0.0714192	-0.000657346
26	16	AKR1C1	-0.0713005	-0.000673398
26	17	AKR1C1	-0.0712944	-0.000802095
26	18	AKR1C1	-0.0710649	-0.000707283
26	19	AKR1C1	-0.0708232	-0.000600333
26	20	AKR1C1	-0.0703522	-0.000264107
26	21	AKR1C1	-0.0692046	0.000748714
26	22	AKR1C1	-0.0671429	0.00267568
26	23	AKR1C1	-0.0629832	0.00670061
26	24	AKR1C1	-0.0554044	0.0141447
26	25	AKR1C1	-0.0408621	0.0285522
26	26	AKR1C1	-0.0146849	0.0545947
26	27	AKR1C1	0.0293542	0.098499
26	28	AKR1C1	0.0954811	0.164491
26	29	AKR1C1	0.181662	0.250537
26	30	AKR1C1	0.271374	0.340115
26	31	AKR1C1	0.347243	0.415849
26	32	AKR1C1	0.401395	0.469866
26	33	AKR1C1	0.434595	0.502931
26	34	AKR1C1	0.452652	0.520854
26	35	AKR1C1	0.462152	0.530219
26	36	AKR1C1	0.467797	0.53573
26	37	AKR1C1	0.471674	0.539471
26	38	AKR1C1	0.475121	0.542783
26	39	AKR1C1	0.477476	0.545004
26	40	AKR1C1	0.479383	0.546776
27	1	AKR1C2	-0.0643076	-0.00118336
27	2	AKR1C2	-0.0639136	-0.000811622
27	3	AKR1C2	-0.0633328	-0.000253116
27	4	AKR1C2	-0.0629122	0.000145255
27	5	AKR1C2	-0.062811	0.000224174
27	6	AKR1C2	-0.0625797	0.000433233
27	7	AKR1C2	-0.062553	0.000437737
27	8	AKR1C2	-0.0627599	0.000208523
27	9	AKR1C2	-0.0625588	0.000387347
27	10	AKR1C2	-0.0627257	0.000198247
27	11	AKR1C2	-0.0628842	1.74171e-05
27	12	AKR1C2	-0.0627185	0.000160903
27	13	AKR1C2	-0.0630668	-0.0002097
27	14	AKR1C2	-0.0632125	-0.000377581
27	15	AKR1C2	-0.0629423	-0.000129727
27	16	AKR1C2	-0.062901	-0.000110665
27	17	AKR1C2	-0.0626391	0.000129038
27	18	AKR1C2	-0.0627222	2.35929e-05
27	19	AKR1C2	-0.0629888	-0.000265196
27	20	AKR1C2	-0.0631135	-0.000412148
27	21	AKR1C2	-0.0627589	-7.98565e-05
27	22	AKR1C2	-0.0627729	-0.000116101
27	23	AKR1C2	-0.0629989	-0.000364343
27	24	AKR1C2	-0.0630686	-0.000456333
27	25	AKR1C2	-0.0629571	-0.000367109
27	26	AKR1C2	-0.0628292	-0.000261449
27	27	AKR1C2	-0.0628638	-0.000318264
27	28	AKR1C2	-0.0626873	-0.000164041
27	29	AKR1C2	-0.0625226	-2.16502e-05
27	30	AKR1C2	-0.0626518	-0.000173043
27	31	AKR1C2	-0.0625922	-0.00013575
27	32	AKR1C2	-0.0624111	2.30849e-05
27	33	AKR1C2	-0.0624028	9.18897e-06
27	34	AKR1C2	-0.0623588	3.08733e-05
27	35	AKR1C2	-0.0622321	0.000135307
27	36	AKR1C2	-0.0620614	0.00028373
27	37	AKR1C2	-0.0619434	0.000379491
27	38	AKR1C2	-0.0619286	0.000372089
27	39	AKR1C2	-0.0616616	0.00061684
27	40	AKR1C2	-0.0613957	0.000860439
28	1	AKR1C2	-0.061057	-0.00116176
28	2	AKR1C2	-0.0604851	-0.000600749
28	3	AKR1C2	-0.0600076	-0.000134086
28	4	AKR1C2	-0.0601714	-0.00030874
28	5	AKR1C2	-0.0599406	-8.88439e-05
28	6	AKR1C2	-0.0596618	0.000179089
28	7	AKR1C2	-0.0597151	0.000114928
28	8	AKR1C2	-0.059441	0.000378115
28	9	AKR1C2	-0.0595918	0.000216396
28	10	AKR1C2	-0.0596711	0.000126284
28	11	AKR1C2	-0.059427	0.000359491
28	12	AKR1C2	-0.0590753	0.000700265
28	13	AKR1C2	-0.0592799	0.000484834
28	14	AKR1C2	-0.0598805	-0.000126692
28	15	AKR1C2	-0.0600066	-0.000263642
28	16	AKR1C2	-0.0595549	0.000177175
28	17	AKR1C2	-0.0597505	-2.92961e-05
28	18	AKR1C2	-0.0599323	-0.000221932
28	19	AKR1C2	-0.0598419	-0.000142483
28	20	AKR1C2	-0.0596669	2.1634e-05
28	21	AKR1C2	-0.0596534	2.42521e-05
28	22	AKR1C2	-0.0598313	-0.00016449
28	23	AKR1C2	-0.0598696	-0.000213669
28	24	AKR1C2	-0.0598388	-0.000193732
28	25	AKR1C2	-0.0599542	-0.000320001
28	26	AKR1C2	-0.0600512	-0.000427856
28	27	AKR1C2	-0.0597859	-0.000173435
28	28	AKR1C2	-0.0598515	-0.000249949
28	29	AKR1C2	-0.0601481	-0.000557409
28	30	AKR1C2	-0.0602896	-0.000709785
28	31	AKR1C2	-0.0599461	-0.000377159
28	32	AKR1C2	-0.0597981	-0.000240046
28	33	AKR1C2	-0.0598596	-0.000312418
28	34	AKR1C2	-0.0598425	-0.000306183
28	35	AKR1C2	-0.0595918	-6.63679e-05
28	36	AKR1C2	-0.0593908	0.000123755
28	37	AKR1C2	-0.0589187	0.00058489
28	38	AKR1C2	-0.0583708	0.00112198
28	39	AKR1C2	-0.0584668	0.00101513
28	40	AKR1C2	-0.0586604	0.00081064
29	1	ALOX5	-0.0737568	-0.00110319
29	2	ALOX5	-0.0735774	-0.00100674
29	3	ALOX5	-0.0726003	-0.000112615
29	4	ALOX5	-0.072308	9.67681e-05
29	5	ALOX5	-0.0719807	0.000341102
29	6	ALOX5	-0.0716865	0.000552318
29	7	ALOX5	-0.0715343	0.000621593
29	8	ALOX5	-0.0716205	0.000452434
29	9	ALOX5	-0.0716991	0.000290905
29	10	ALOX5	-0.0715911	0.000315961
29	11	ALOX5	-0.0715833	0.000240799
29	12	ALOX5	-0.0716882	5.29986e-05
29	13	ALOX5	-0.0719437	-0.000285489
29	14	ALOX5	-0.0719204	-0.000345139
29	15	ALOX5	-0.0718371	-0.000344797
29	16	ALOX5	-0.0716499	-0.000240527
29	17	ALOX5	-0.0717212	-0.000394762
29	18	ALOX5	-0.0717088	-0.000465342
29	19	ALOX5	-0.0717807	-0.000620225
29	20	ALOX5	-0.0718039	-0.000726285
29	21	ALOX5	-0.0718207	-0.000826026
29	22	ALOX5	-0.0717102	-0.000798542
29	23	ALOX5	-0.0716557	-0.000826936
29	24	ALOX5	-0.0710521	-0.000306268
29	25	ALOX5	-0.0710049	-0.000342031
29	26	ALOX5	-0.070954	-0.000374137
29	27	ALOX5	-0.0705056	-8.62655e-06
29	28	ALOX5	-0.0695354	0.000878573
29	29	ALOX5	-0.0671567	0.0031743
29	30	ALOX5	-0.062725	0.00752313
29	31	ALOX5	-0.0551659	0.0149993
29	32	ALOX5	-0.0398566	0.0302256
29	33	ALOX5	-0.0123492	0.0576501
29	34	ALOX5	0.0350826	0.104999
29	35	ALOX5	0.108712	0.178546
29	36	ALOX5	0.205301	0.275051
29	37	ALOX5	0.308802	0.37847
29	38	ALOX5	0.395257	0.464842
29	39	ALOX5	0.452162	0.521663
29	40	ALOX5	0.482118	0.551536
30	1	ALOX5	-0.064012	-0.000107853
30	2	ALOX5	-0.0639264	-0.000114087
30	3	ALOX5	-0.063112	0.000608413
30	4	ALOX5	-0.0629687	0.000659847
30	5	ALOX5	-0.0630302	0.000506427
30	6	ALOX5	-0.0631255	0.000319196
30	7	ALOX5	-0.0629391	0.000413761
30	8	ALOX5	-0.0629578	0.000303167
30	9	ALOX5	-0.0629729	0.000196156
30	10	ALOX5	-0.0630828	-5.68501e-06
30	11	ALOX5	-0.0631474	-0.000162137
30	12	ALOX5	-0.0630468	-0.00015344
30	13	ALOX5	-0.063037	-0.000235499
30	14	ALOX5	-0.0629048	-0.000195241
30	15	ALOX5	-0.0629378	-0.000320148
30	16	ALOX5	-0.0630156	-0.000489832
30	17	ALOX5	-0.0627208	-0.000286906
30	18	ALOX5	-0.062671	-0.000328985
30	19	ALOX5	-0.062687	-0.000436889
30	20	ALOX5	-0.0625781	-0.0004199
30	21	ALOX5	-0.0627611	-0.000694779
30	22	ALOX5	-0.0629881	-0.00101364
30	23	ALOX5	-0.0632557	-0.00137313
30	24	ALOX5	-0.0632664	-0.00147579
30	25	ALOX5	-0.0628386	-0.00113984
30	26	ALOX5	-0.0623321	-0.000725222
30	27	ALOX5	-0.0613443	0.000170627
30	28	ALOX5	-0.0595698	0.00185329
30	29	ALOX5	-0.056905	0.00442617
30	30	ALOX5	-0.0506068	0.0106325
30	31	ALOX5	-0.0387233	0.022424
30	32	ALOX5	-0.01764	0.0434155
30	33	ALOX5	0.020756	0.0817196
30	34	ALOX5	0.0834037	0.144275
30	35	ALOX5	0.175625	0.236405
30	36	ALOX5	0.287163	0.347851
30	37	ALOX5	0.394016	0.454612
30	38	ALOX5	0.47308	0.533584
30	39	ALOX5	0.520032	0.580444
30	40	ALOX5	0.54136	0.60168
31	1	FANCD2	-0.0544632	-0.00218549
31	2	FANCD2	-0.0537543	-0.00160117
31	3	FANCD2	-0.0527175	-0.000688931
31	4	FANCD2	-0.0518519	5.20619e-05
31	5	FANCD2	-0.0515941	0.000185202
31	6	FANCD2	-0.0514466	0.00020816
31	7	FANCD2	-0.0515954	-6.53147e-05
31	8	FANCD2	-0.0512232	0.000182338
31	9	FANCD2	-0.0508827	0.00039825
31	10	FANCD2	-0.0505872	0.000569083
31	11	FANCD2	-0.0506558	0.000375963
31	12	FANCD2	-0.050661	0.000246169
31	13	FANCD2	-0.0504857	0.000296802
31	14	FANCD2	-0.0504293	0.000228661
31	15	FANCD2	-0.0504948	3.85359e-05
31	16	FANCD2	-0.0507209	-0.000312164
31	17	FANCD2	-0.0504704	-0.000186236
31	18	FANCD2	-0.0502994	-0.000139913
31	19	FANCD2	-0.0502542	-0.00021933
31	20	FANCD2	-0.0503278	-0.000417443
31	21	FANCD2	-0.0501616	-0.000375855
31	22	FANCD2	-0.0501402	-0.000479114
31	23	FANCD2	-0.0501846	-0.000648068
31	24	FANCD2	-0.0503036	-0.000891681
31	25	FANCD2	-0.0502449	-0.000957549
31	26	FANCD2	-0.0497347	-0.00057199
31	27	FANCD2	-0.0491666	-0.000128481
31	28	FANCD2	-0.0480827	0.000830773
31	29	FANCD2	-0.0463188	0.00247007
31	30	FANCD2	-0.0427707	0.00589361
31	31	FANCD2	-0.0352097	0.01333
31	32	FANCD2	-0.0214225	0.0269926
31	33	FANCD2	0.00447626	0.0527668
31	34	FANCD2	0.0508741	0.09904
31	35	FANCD2	0.124158	0.172199
31	36	FANCD2	0.224932	0.272849
31	37	FANCD2	0.33941	0.387202
31	38	FANCD2	0.443199	0.490866
31	39	FANCD2	0.517611	0.565154
31	40	FANCD2	0.560311	0.607729
32	1	FANCD2	-0.064227	-0.000505593
32	2	FANCD2	-0.0641178	-0.000562871
32	3	FANCD2	-0.0637495	-0.000361131
32	4	FANCD2	-0.0629917	0.000230216
32	5	FANCD2	-0.0624722	0.000583162
32	6	FANCD2	-0.0624188	0.00047006
32	7	FANCD2	-0.0621908	0.000531581
32	8	FANCD2	-0.0619533	0.000602623
32	9	FANCD2	-0.0618578	0.000531546
32	10	FANCD2	-0.0620299	0.000192963
32	11	FANCD2	-0.0620754	-1.9042e-05
32	12	FANCD2	-0.0617558	0.000134117
32	13	FANCD2	-0.0617162	7.20524e-06
32	14	FANCD2	-0.061624	-6.71205e-05
32	15	FANCD2	-0.0616195	-0.000229143
32	16	FANCD2	-0.0614958	-0.000271905
32	17	FANCD2	-0.0615934	-0.000536067
32	18	FANCD2	-0.0616469	-0.000756097
32	19	FANCD2	-0.0616692	-0.000944807
32	20	FANCD2	-0.0614377	-0.000879908
32	21	FANCD2	-0.0613033	-0.000911989
32	22	FANCD2	-0.0613174	-0.00109252
32	23	FANCD2	-0.0611547	-0.0010964
32	24	FANCD2	-0.0607269	-0.000835028
32	25	FANCD2	-0.0603579	-0.000632546
32	26	FANCD2	-0.0599005	-0.0003417
32	27	FANCD2	-0.057838	0.00155428
32	28	FANCD2	-0.0550882	0.00413765
32	29	FANCD2	-0.0491116	0.00994768
32	30	FANCD2	-0.0375126	0.0213802
32	31	FANCD2	-0.0162029	0.0425234
32	32	FANCD2	0.0217778	0.0803376
32	33	FANCD2	0.0849136	0.143307
32	34	FANCD2	0.177459	0.235686
32	35	FANCD2	0.288664	0.346725
32	36	FANCD2	0.395361	0.453255
32	37	FANCD2	0.477376	0.535103
32	38	FANCD2	0.530077	0.587638
32	39	FANCD2	0.559151	0.616545
32	40	FANCD2	0.57385	0.631078
33	1	MT1G	-0.0691901	-0.000242162
33	2	MT1G	-0.0690552	-0.000313654
33	3	MT1G	-0.0684286	0.000106659
33	4	MT1G	-0.0678481	0.000480823
33	5	MT1G	-0.0676816	0.000441017
33	6	MT1G	-0.0676717	0.000244601
33	7	MT1G	-0.0673684	0.000341588
33	8	MT1G	-0.0671875	0.000316081
33	9	MT1G	-0.0669061	0.000391156
33	10	MT1G	-0.0668136	0.000277359
33	11	MT1G	-0.0666808	0.000203892
33	12	MT1G	-0.066691	-1.26706e-05
33	13	MT1G	-0.0666769	-0.000204945
33	14	MT1G	-0.0667135	-0.000447823
33	15	MT1G	-0.0663004	-0.000241096
33	16	MT1G	-0.0660015	-0.000148526
33	17	MT1G	-0.0661387	-0.000491965
33	18	MT1G	-0.0661615	-0.000721164
33	19	MT1G	-0.0661408	-0.000906785
33	20	MT1G	-0.0662569	-0.00122921
33	21	MT1G	-0.0659908	-0.00116937
33	22	MT1G	-0.0655095	-0.000894474
33	23	MT1G	-0.0653029	-0.000894195
33	24	MT1G	-0.0645927	-0.000390294
33	25	MT1G	-0.0641773	-0.000181176
33	26	MT1G	-0.0628276	0.000962134
33	27	MT1G	-0.0594151	0.00416838
33	28	MT1G	-0.054575	0.00880214
33	29	MT1G	-0.0464458	0.016725
33	30	MT1G	-0.0316925	0.031272
33	31	MT1G	-0.00655127	0.0562069
33	32	MT1G	0.0367654	0.0993172
33	33	MT1G	0.10617	0.168515
33	34	MT1G	0.203354	0.265493
33	35	MT1G	0.312962	0.374895
33	36	MT1G	0.403046	0.464773
33	37	MT1G	0.452105	0.513625
33	38	MT1G	0.481882	0.543195
33	39	MT1G	0.506071	0.567179
33	40	MT1G	0.521304	0.582205
34	1	MT1G	-0.0637832	-0.000772358
34	2	MT1G	-0.0633469	-0.000535813
34	3	MT1G	-0.0627552	-0.000143894
34	4	MT1G	-0.0622112	0.000200405
34	5	MT1G	-0.0619792	0.000232577
34	6	MT1G	-0.0617987	0.00021335
34	7	MT1G	-0.0616003	0.000211998
34	8	MT1G	-0.0614443	0.000168286
34	9	MT1G	-0.0613775	3.53262e-05
34	10	MT1G	-0.0608091	0.000403973
34	11	MT1G	-0.0606112	0.000402085
34	12	MT1G	-0.0606998	0.000113714
34	13	MT1G	-0.0604631	0.000150691
34	14	MT1G	-0.0602736	0.000140387
34	15	MT1G	-0.0603058	-9.15088e-05
34	16	MT1G	-0.0601578	-0.000143298
34	17	MT1G	-0.0602952	-0.000480448
34	18	MT1G	-0.060551	-0.000936014
34	19	MT1G	-0.0607079	-0.00129265
34	20	MT1G	-0.0602871	-0.00107164
34	21	MT1G	-0.0596248	-0.000609045
34	22	MT1G	-0.059322	-0.000505992
34	23	MT1G	-0.0592115	-0.000595302
34	24	MT1G	-0.0583952	2.13116e-05
34	25	MT1G	-0.0573128	0.000903956
34	26	MT1G	-0.0553453	0.00267173
34	27	MT1G	-0.0514968	0.00632046
34	28	MT1G	-0.0439332	0.0136843
34	29	MT1G	-0.0312857	0.026132
34	30	MT1G	-0.00953967	0.0476783
34	31	MT1G	0.0284201	0.0854383
34	32	MT1G	0.0905961	0.147415
34	33	MT1G	0.178573	0.235191
34	34	MT1G	0.282767	0.339186
34	35	MT1G	0.378847	0.435066
34	36	MT1G	0.445203	0.501222
34	37	MT1G	0.477739	0.533558
34	38	MT1G	0.492228	0.547848
34	39	MT1G	0.503893	0.559313
34	40	MT1G	0.513141	0.568362
35	1	NOX1	-0.0585938	-0.000890723
35	2	NOX1	-0.0578467	-0.000313781
35	3	NOX1	-0.0572267	0.000136028
35	4	NOX1	-0.0570785	0.000114004
35	5	NOX1	-0.0564881	0.000534286
35	6	NOX1	-0.0563058	0.000546411
35	7	NOX1	-0.0565016	0.000180467
35	8	NOX1	-0.0563726	0.000139313
35	9	NOX1	-0.056295	4.67425e-05
35	10	NOX1	-0.0562456	-7.40808e-05
35	11	NOX1	-0.055903	9.84067e-05
35	12	NOX1	-0.0556445	0.000186673
35	13	NOX1	-0.0558199	-0.000158879
35	14	NOX1	-0.0560179	-0.000526998
35	15	NOX1	-0.0556384	-0.000317678
35	16	NOX1	-0.0556465	-0.000495894
35	17	NOX1	-0.0552403	-0.000259923
35	18	NOX1	-0.0552619	-0.000451669
35	19	NOX1	-0.0550594	-0.000419368
35	20	NOX1	-0.0548873	-0.000417383
35	21	NOX1	-0.0551101	-0.00081038
35	22	NOX1	-0.0551323	-0.00100275
35	23	NOX1	-0.0545966	-0.000637152
35	24	NOX1	-0.0539647	-0.00017544
35	25	NOX1	-0.0524788	0.00114026
35	26	NOX1	-0.0508239	0.00262501
35	27	NOX1	-0.047154	0.00612473
35	28	NOX1	-0.0403286	0.01278
35	29	NOX1	-0.0265903	0.0263481
35	30	NOX1	-0.00176006	0.0510082
35	31	NOX1	0.0422695	0.0948676
35	32	NOX1	0.113116	0.165544
35	33	NOX1	0.214972	0.26723
35	34	NOX1	0.333779	0.385867
35	35	NOX1	0.445134	0.497051
35	36	NOX1	0.527805	0.579552
35	37	NOX1	0.577597	0.629174
35	38	NOX1	0.601752	0.653159
35	39	NOX1	0.612866	0.664102
35	40	NOX1	0.618732	0.669798
36	1	NOX1	-0.0642117	-0.000759811
36	2	NOX1	-0.0637577	-0.000442518
36	3	NOX1	-0.0630078	0.000170742
36	4	NOX1	-0.0627935	0.000248342
36	5	NOX1	-0.0620776	0.000827582
36	6	NOX1	-0.0621143	0.000654232
36	7	NOX1	-0.0623586	0.000273305
36	8	NOX1	-0.0625586	-6.34029e-05
36	9	NOX1	-0.0623579	6.67074e-07
36	10	NOX1	-0.0621672	5.469e-05
36	11	NOX1	-0.0621896	-0.000104385
36	12	NOX1	-0.062396	-0.000447403
36	13	NOX1	-0.0622519	-0.000440032
36	14	NOX1	-0.0617737	-9.84915e-05
36	15	NOX1	-0.0616334	-9.47973e-05
36	16	NOX1	-0.0617123	-0.000310374
36	17	NOX1	-0.0617743	-0.000509063
36	18	NOX1	-0.0619548	-0.000826202
36	19	NOX1	-0.0616917	-0.000699816
36	20	NOX1	-0.0614301	-0.000574822
36	21	NOX1	-0.0612423	-0.000523709
36	22	NOX1	-0.0612975	-0.00071554
36	23	NOX1	-0.0610417	-0.000596433
36	24	NOX1	-0.0603385	-2.99439e-05
36	25	NOX1	-0.0592173	0.000954601
36	26	NOX1	-0.057185	0.00285025
36	27	NOX1	-0.0534291	0.00646947
36	28	NOX1	-0.04622	0.0135419
36	29	NOX1	-0.0320513	0.027574
36	30	NOX1	-0.00636382	0.0531248
36	31	NOX1	0.0394385	0.0987904
36	32	NOX1	0.113317	0.172532
36	33	NOX1	0.217405	0.276484
36	34	NOX1	0.338031	0.396973
36	35	NOX1	0.449235	0.508041
36	36	NOX1	0.532478	0.591147
36	37	NOX1	0.583519	0.642051
36	38	NOX1	0.611004	0.669399
36	39	NOX1	0.625817	0.684076
36	40	NOX1	0.633039	0.691161
37	1	PTGS2	-0.0604742	-0.000338508
37	2	PTGS2	-0.0601178	-9.75488e-05
37	3	PTGS2	-0.0596451	0.000259751
37	4	PTGS2	-0.0595219	0.000267607
37	5	PTGS2	-0.0590505	0.000623581
37	6	PTGS2	-0.0588132	0.000745506
37	7	PTGS2	-0.0590106	0.000432711
37	8	PTGS2	-0.0591822	0.000145786
37	9	PTGS2	-0.0588184	0.000394147
37	10	PTGS2	-0.0586058	0.000491388
37	11	PTGS2	-0.0587835	0.00019827
37	12	PTGS2	-0.0586505	0.000215865
37	13	PTGS2	-0.0586274	0.000123574
37	14	PTGS2	-0.0587609	-0.000125272
37	15	PTGS2	-0.0589374	-0.000417212
37	16	PTGS2	-0.0586335	-0.000228713
37	17	PTGS2	-0.0587021	-0.000412698
37	18	PTGS2	-0.0587601	-0.000586021
37	19	PTGS2	-0.0584721	-0.000413503
37	20	PTGS2	-0.058529	-0.000585731
37	21	PTGS2	-0.0584972	-0.000669326
37	22	PTGS2	-0.0586681	-0.000955597
37	23	PTGS2	-0.0586674	-0.00107034
37	24	PTGS2	-0.0583941	-0.000912395
37	25	PTGS2	-0.0585352	-0.00116894
37	26	PTGS2	-0.0584424	-0.00119154
37	27	PTGS2	-0.0579875	-0.000851942
37	28	PTGS2	-0.057821	-0.000800876
37	29	PTGS2	-0.0574494	-0.000544625
37	30	PTGS2	-0.05685	-6.07059e-05
37	31	PTGS2	-0.0547339	0.00194
37	32	PTGS2	-0.0514013	0.00515725
37	33	PTGS2	-0.0450336	0.0114095
37	34	PTGS2	-0.0313945	0.0249333
37	35	PTGS2	-0.00760038	0.048612
37	36	PTGS2	0.0319591	0.0880561
37	37	PTGS2	0.094974	0.150956
37	38	PTGS2	0.180968	0.236834
37	39	PTGS2	0.274289	0.33004
37	40	PTGS2	0.344532	0.400168
38	1	PTGS2	-0.0521975	-0.00120135
38	2	PTGS2	-0.0517618	-0.000949677
38	3	PTGS2	-0.0510007	-0.000372633
38	4	PTGS2	-0.0506489	-0.000204848
38	5	PTGS2	-0.0505284	-0.000268449
38	6	PTGS2	-0.0498108	0.00026517
38	7	PTGS2	-0.0497852	0.000106653
38	8	PTGS2	-0.0496127	9.5139e-05
38	9	PTGS2	-0.0489441	0.000579756
38	10	PTGS2	-0.0487103	0.000629478
38	11	PTGS2	-0.0484569	0.000698844
38	12	PTGS2	-0.0485043	0.000467382
38	13	PTGS2	-0.0483	0.000487693
38	14	PTGS2	-0.0482773	0.000326333
38	15	PTGS2	-0.048209	0.000210586
38	16	PTGS2	-0.0480068	0.000228782
38	17	PTGS2	-0.0480688	-1.72318e-05
38	18	PTGS2	-0.0481354	-0.000267917
38	19	PTGS2	-0.04838	-0.000696514
38	20	PTGS2	-0.0482167	-0.000717244
38	21	PTGS2	-0.0477619	-0.000446508
38	22	PTGS2	-0.047831	-0.000699644
38	23	PTGS2	-0.0478545	-0.000907186
38	24	PTGS2	-0.0481096	-0.00134627
38	25	PTGS2	-0.0479646	-0.00138532
38	26	PTGS2	-0.0474758	-0.00108062
38	27	PTGS2	-0.0471179	-0.000906667
38	28	PTGS2	-0.0462172	-0.000190088
38	29	PTGS2	-0.0443181	0.00152497
38	30	PTGS2	-0.0417727	0.00388635
38	31	PTGS2	-0.0359272	0.00954784
38	32	PTGS2	-0.0253736	0.0199174
38	33	PTGS2	-0.00467717	0.0404298
38	34	PTGS2	0.0320727	0.0769956
38	35	PTGS2	0.0938285	0.138567
38	36	PTGS2	0.186369	0.230924
38	37	PTGS2	0.302995	0.347366
38	38	PTGS2	0.41985	0.464037
38	39	PTGS2	0.50993	0.553933
38	40	PTGS2	0.56276	0.606579
39	1	SLC7A11	-0.04925	-0.000595145
39	2	SLC7A11	-0.0491678	-0.000602169
39	3	SLC7A11	-0.0486453	-0.000168726
39	4	SLC7A11	-0.0483746	1.27605e-05
39	5	SLC7A11	-0.0480852	0.000213
39	6	SLC7A11	-0.047901	0.000308116
39	7	SLC7A11	-0.0481712	-5.12418e-05
39	8	SLC7A11	-0.0482481	-0.000217291
39	9	SLC7A11	-0.0477074	0.000234175
39	10	SLC7A11	-0.0475504	0.000302033
39	11	SLC7A11	-0.0474153	0.000348009
39	12	SLC7A11	-0.047294	0.000380149
39	13	SLC7A11	-0.0473226	0.000262413
39	14	SLC7A11	-0.0470766	0.000419305
39	15	SLC7A11	-0.0471903	0.000216368
39	16	SLC7A11	-0.0472683	4.92646e-05
39	17	SLC7A11	-0.0471379	9.0457e-05
39	18	SLC7A11	-0.047344	-0.000204741
39	19	SLC7A11	-0.0475696	-0.000519541
39	20	SLC7A11	-0.0475788	-0.000617819
39	21	SLC7A11	-0.0474448	-0.000573014
39	22	SLC7A11	-0.0478046	-0.00102192
39	23	SLC7A11	-0.0478702	-0.00117674
39	24	SLC7A11	-0.0472984	-0.000694054
39	25	SLC7A11	-0.0469783	-0.000463084
39	26	SLC7A11	-0.0468441	-0.000418051
39	27	SLC7A11	-0.0464231	-8.62373e-05
39	28	SLC7A11	-0.0462405	7.20597e-06
39	29	SLC7A11	-0.0450739	0.00108471
39	30	SLC7A11	-0.0437849	0.00228449
39	31	SLC7A11	-0.040542	0.00543833
39	32	SLC7A11	-0.0334139	0.0124772
39	33	SLC7A11	-0.0205468	0.0252552
39	34	SLC7A11	0.00431424	0.0500271
39	35	SLC7A11	0.0481176	0.0937413
39	36	SLC7A11	0.119624	0.165158
39	37	SLC7A11	0.222718	0.268164
39	38	SLC7A11	0.339937	0.385294
39	39	SLC7A11	0.445511	0.490778
39	40	SLC7A11	0.515104	0.560282
40	1	SLC7A11	-0.0484395	-0.0013892
40	2	SLC7A11	-0.0481334	-0.00118634
40	3	SLC7A11	-0.0475417	-0.000697883
40	4	SLC7A11	-0.0472283	-0.00048777
40	5	SLC7A11	-0.0467711	-0.000133787
40	6	SLC7A11	-0.0461912	0.000342901
40	7	SLC7A11	-0.0455208	0.000909978
40	8	SLC7A11	-0.045466	0.000861556
40	9	SLC7A11	-0.045752	0.000472352
40	10	SLC7A11	-0.0458836	0.000237505
40	11	SLC7A11	-0.0455711	0.000446705
40	12	SLC7A11	-0.0452866	0.000627924
40	13	SLC7A11	-0.045485	0.000326346
40	14	SLC7A11	-0.0456944	1.3719e-05
40	15	SLC7A11	-0.0455059	9.89528e-05
40	16	SLC7A11	-0.0454982	3.33852e-06
40	17	SLC7A11	-0.0452738	0.00012451
40	18	SLC7A11	-0.0453534	-5.83616e-05
40	19	SLC7A11	-0.0456686	-0.00047681
40	20	SLC7A11	-0.0457964	-0.000707778
40	21	SLC7A11	-0.0453247	-0.000339404
40	22	SLC7A11	-0.0450794	-0.000197281
40	23	SLC7A11	-0.0448504	-7.15687e-05
40	24	SLC7A11	-0.0448869	-0.000211272
40	25	SLC7A11	-0.0453638	-0.000791475
40	26	SLC7A11	-0.0455508	-0.0010817
40	27	SLC7A11	-0.0452261	-0.000860239
40	28	SLC7A11	-0.0453043	-0.00104172
40	29	SLC7A11	-0.0451753	-0.00101595
40	30	SLC7A11	-0.0448074	-0.000751307
40	31	SLC7A11	-0.0448222	-0.000869369
40	32	SLC7A11	-0.0440381	-0.000188436
40	33	SLC7A11	-0.0429814	0.000764932
40	34	SLC7A11	-0.0420692	0.00157392
40	35	SLC7A11	-0.0403624	0.00317747
40	36	SLC7A11	-0.0360576	0.00737908
40	37	SLC7A11	-0.0298411	0.0134923
40	38	SLC7A11	-0.0179263	0.0253038
40	39	SLC7A11	0.00393305	0.0470599
40	40	SLC7A11	0.0328315	0.0758551
41	1	SLC1A5	-0.0731224	-0.00134326
41	2	SLC1A5	-0.073042	-0.00139174
41	3	SLC1A5	-0.07195	-0.00042856
41	4	SLC1A5	-0.0707383	0.00065429
41	5	SLC1A5	-0.0705763	0.000687451
41	6	SLC1A5	-0.0706722	0.000462711
41	7	SLC1A5	-0.0705779	0.000428183
41	8	SLC1A5	-0.0703374	0.000539821
41	9	SLC1A5	-0.0704513	0.000297064
41	10	SLC1A5	-0.0704007	0.000218824
41	11	SLC1A5	-0.0702358	0.000254928
41	12	SLC1A5	-0.0703904	-2.85456e-05
41	13	SLC1A5	-0.0704113	-0.000178244
41	14	SLC1A5	-0.0704693	-0.000365069
41	15	SLC1A5	-0.0706015	-0.000626124
41	16	SLC1A5	-0.0705644	-0.00071785
41	17	SLC1A5	-0.0702386	-0.000520903
41	18	SLC1A5	-0.0701941	-0.000605193
41	19	SLC1A5	-0.0700197	-0.000559634
41	20	SLC1A5	-0.0696446	-0.000313372
41	21	SLC1A5	-0.0698282	-0.000625888
41	22	SLC1A5	-0.0700674	-0.000993881
41	23	SLC1A5	-0.0700377	-0.00109301
41	24	SLC1A5	-0.0697128	-0.00089699
41	25	SLC1A5	-0.0695505	-0.000863478
41	26	SLC1A5	-0.0684338	0.000124363
41	27	SLC1A5	-0.0670545	0.00137484
41	28	SLC1A5	-0.0645262	0.00377426
41	29	SLC1A5	-0.0595843	0.00858736
41	30	SLC1A5	-0.0499044	0.0181384
41	31	SLC1A5	-0.0319731	0.0359408
41	32	SLC1A5	0.00198608	0.0697712
41	33	SLC1A5	0.0588058	0.126462
41	34	SLC1A5	0.144247	0.211775
41	35	SLC1A5	0.254973	0.322372
41	36	SLC1A5	0.370613	0.437883
41	37	SLC1A5	0.46608	0.533221
41	38	SLC1A5	0.532428	0.599441
41	39	SLC1A5	0.571976	0.638859
41	40	SLC1A5	0.591799	0.658553
42	1	SLC1A5	-0.0955643	-0.000284945
42	2	SLC1A5	-0.0952357	-0.000136046
42	3	SLC1A5	-0.0947207	0.000199252
42	4	SLC1A5	-0.0944076	0.000332654
42	5	SLC1A5	-0.0942428	0.00031773
42	6	SLC1A5	-0.0942296	0.000151224
42	7	SLC1A5	-0.0936569	0.000544138
42	8	SLC1A5	-0.0936767	0.000344618
42	9	SLC1A5	-0.093814	2.76476e-05
42	10	SLC1A5	-0.0936289	3.29966e-05
42	11	SLC1A5	-0.093399	8.3213e-05
42	12	SLC1A5	-0.093293	9.43688e-06
42	13	SLC1A5	-0.0930993	2.35105e-05
42	14	SLC1A5	-0.0928212	0.000121888
42	15	SLC1A5	-0.0928741	-0.000110742
42	16	SLC1A5	-0.092815	-0.00023139
42	17	SLC1A5	-0.0925877	-0.000183826
42	18	SLC1A5	-0.092404	-0.000179788
42	19	SLC1A5	-0.0926412	-0.000596709
42	20	SLC1A5	-0.0926491	-0.000784344
42	21	SLC1A5	-0.0922869	-0.000601895
42	22	SLC1A5	-0.0926398	-0.00113448
42	23	SLC1A5	-0.0927052	-0.00137964
42	24	SLC1A5	-0.0919942	-0.000848317
42	25	SLC1A5	-0.0916316	-0.000665436
42	26	SLC1A5	-0.0910312	-0.000244739
42	27	SLC1A5	-0.0903238	0.000282911
42	28	SLC1A5	-0.089404	0.00102306
42	29	SLC1A5	-0.0867803	0.00346703
42	30	SLC1A5	-0.0824613	0.00760634
42	31	SLC1A5	-0.0730408	0.0168471
42	32	SLC1A5	-0.0556725	0.0340356
42	33	SLC1A5	-0.0243453	0.0651831
42	34	SLC1A5	0.0285855	0.117934
42	35	SLC1A5	0.111198	0.200367
42	36	SLC1A5	0.220161	0.309151
42	37	SLC1A5	0.336865	0.425675
42	38	SLC1A5	0.43667	0.5253
42	39	SLC1A5	0.507487	0.595937
42	40	SLC1A5	0.548394	0.636665
43	1	TFRC	-0.0574696	-0.000232308
43	2	TFRC	-0.0569879	0.000109931
43	3	TFRC	-0.0567837	0.000174733
43	4	TFRC	-0.0567725	4.65423e-05
43	5	TFRC	-0.0565684	0.000111307
43	6	TFRC	-0.0564603	7.9955e-05
43	7	TFRC	-0.0557032	0.000697664
43	8	TFRC	-0.0557594	0.000502124
43	9	TFRC	-0.0560598	6.22421e-05
43	10	TFRC	-0.0561692	-0.000186533
43	11	TFRC	-0.0557052	0.000138086
43	12	TFRC	-0.0556832	2.06575e-05
43	13	TFRC	-0.0556086	-4.40542e-05
43	14	TFRC	-0.0556345	-0.000209375
43	15	TFRC	-0.0557267	-0.000440954
43	16	TFRC	-0.0556655	-0.000519237
43	17	TFRC	-0.0557845	-0.000777596
43	18	TFRC	-0.0555778	-0.000710284
43	19	TFRC	-0.0554128	-0.000684702
43	20	TFRC	-0.0551975	-0.000608821
43	21	TFRC	-0.0551205	-0.000671156
43	22	TFRC	-0.0547706	-0.000460699
43	23	TFRC	-0.0533849	0.000785641
43	24	TFRC	-0.0513367	0.00269446
43	25	TFRC	-0.047166	0.00672571
43	26	TFRC	-0.0397462	0.0140061
43	27	TFRC	-0.0258171	0.0277959
43	28	TFRC	0.000626068	0.0540996
43	29	TFRC	0.0468417	0.100176
43	30	TFRC	0.11953	0.172725
43	31	TFRC	0.218554	0.271609
43	32	TFRC	0.3269	0.379816
43	33	TFRC	0.42186	0.474636
43	34	TFRC	0.488318	0.540955
43	35	TFRC	0.524728	0.577225
43	36	TFRC	0.542254	0.594613
43	37	TFRC	0.551703	0.603922
43	38	TFRC	0.558747	0.610827
43	39	TFRC	0.563264	0.615204
43	40	TFRC	0.566049	0.61785
44	1	TFRC	-0.0570031	-0.00065179
44	2	TFRC	-0.0569577	-0.000779267
44	3	TFRC	-0.055903	0.000102445
44	4	TFRC	-0.0551108	0.00072177
44	5	TFRC	-0.0547804	0.000879236
44	6	TFRC	-0.0549651	0.000521529
44	7	TFRC	-0.0551574	0.000156342
44	8	TFRC	-0.0551481	-7.31162e-06
44	9	TFRC	-0.0551545	-0.000186607
44	10	TFRC	-0.0545634	0.0002315
44	11	TFRC	-0.0545031	0.000118842
44	12	TFRC	-0.0542399	0.000209119
44	13	TFRC	-0.0541058	0.000170275
44	14	TFRC	-0.0545143	-0.00041117
44	15	TFRC	-0.0547313	-0.000801097
44	16	TFRC	-0.0544798	-0.000722465
44	17	TFRC	-0.0545195	-0.000935188
44	18	TFRC	-0.0543805	-0.000969107
44	19	TFRC	-0.0541689	-0.000930381
44	20	TFRC	-0.0543715	-0.00130599
44	21	TFRC	-0.0545103	-0.00161769
44	22	TFRC	-0.0538895	-0.00116979
44	23	TFRC	-0.0528978	-0.00035105
44	24	TFRC	-0.0507851	0.00158871
44	25	TFRC	-0.0474928	0.00470807
44	26	TFRC	-0.0413577	0.0106702
44	27	TFRC	-0.0298836	0.0219714
44	28	TFRC	-0.00887716	0.0428049
44	29	TFRC	0.0305524	0.0820615
44	30	TFRC	0.0956142	0.14695
44	31	TFRC	0.190508	0.241671
44	32	TFRC	0.305834	0.356824
44	33	TFRC	0.415371	0.466189
44	34	TFRC	0.500959	0.551604
44	35	TFRC	0.554067	0.604538
44	36	TFRC	0.580761	0.63106
44	37	TFRC	0.592214	0.64234
44	38	TFRC	0.599207	0.649159
44	39	TFRC	0.605186	0.654966
44	40	TFRC	0.609587	0.659194
45	1
45	2
45	3
45	4
45	5
45	6
45	7
45	8
45	9
45	10
45	11
45	12
45	13
45	14
45	15
45	16
45	17
45	18
45	19
45	20
45	21
45	22
45	23
45	24
45	25
45	26
45	27
45	28
45	29
45	30
45	31
45	32
45	33
45	34
45	35
45	36
45	37
45	38
45	39
45	40
46	1
46	2
46	3
46	4
46	5
46	6
46	7
46	8
46	9
46	10
46	11
46	12
46	13
46	14
46	15
46	16
46	17
46	18
46	19
46	20
46	21
46	22
46	23
46	24
46	25
46	26
46	27
46	28
46	29
46	30
46	31
46	32
46	33
46	34
46	35
46	36
46	37
46	38
46	39
46	40
47	1
47	2
47	3
47	4
47	5
47	6
47	7
47	8
47	9
47	10
47	11
47	12
47	13
47	14
47	15
47	16
47	17
47	18
47	19
47	20
47	21
47	22
47	23
47	24
47	25
47	26
47	27
47	28
47	29
47	30
47	31
47	32
47	33
47	34
47	35
47	36
47	37
47	38
47	39
47	40
48	1
48	2
48	3
48	4
48	5
48	6
48	7
48	8
48	9
48	10
48	11
48	12
48	13
48	14
48	15
48	16
48	17
48	18
48	19
48	20
48	21
48	22
48	23
48	24
48	25
48	26
48	27
48	28
48	29
48	30
48	31
48	32
48	33
48	34
48	35
48	36
48	37
48	38
48	39
48	40
49	1	AKR1C1	-0.0801899	-0.00115628
49	2	AKR1C1	-0.0796754	-0.000740217
49	3	AKR1C1	-0.0788245	1.21815e-05
49	4	AKR1C1	-0.0783575	0.000380689
49	5	AKR1C1	-0.0781819	0.000457774
49	6	AKR1C1	-0.0782863	0.000254948
49	7	AKR1C1	-0.0781051	0.000337636
49	8	AKR1C1	-0.0781868	0.00015746
49	9	AKR1C1	-0.0779657	0.000280053
49	10	AKR1C1	-0.0779343	0.000213037
49	11	AKR1C1	-0.0782128	-0.000163931
49	12	AKR1C1	-0.0784011	-0.00045071
49	13	AKR1C1	-0.0785254	-0.000673533
49	14	AKR1C1	-0.0787164	-0.000962972
49	15	AKR1C1	-0.0787587	-0.00110379
49	16	AKR1C1	-0.0781297	-0.000573311
49	17	AKR1C1	-0.0779375	-0.00047953
49	18	AKR1C1	-0.0778435	-0.00048408
49	19	AKR1C1	-0.0774261	-0.000165127
49	20	AKR1C1	-0.0764653	0.000697212
49	21	AKR1C1	-0.074798	0.002266
49	22	AKR1C1	-0.0711312	0.0058343
49	23	AKR1C1	-0.0642129	0.0126541
49	24	AKR1C1	-0.0518544	0.0249141
49	25	AKR1C1	-0.0295021	0.047168
49	26	AKR1C1	0.00978511	0.0863567
49	27	AKR1C1	0.0724823	0.148955
49	28	AKR1C1	0.157675	0.23405
49	29	AKR1C1	0.255261	0.331537
49	30	AKR1C1	0.342461	0.418639
49	31	AKR1C1	0.406166	0.482246
49	32	AKR1C1	0.447331	0.523312
49	33	AKR1C1	0.469727	0.545609
49	34	AKR1C1	0.482652	0.558436
49	35	AKR1C1	0.490099	0.565785
49	36	AKR1C1	0.49377	0.569357
49	37	AKR1C1	0.497909	0.573397
49	38	AKR1C1	0.499454	0.574844
49	39	AKR1C1	0.500423	0.575714
49	40	AKR1C1	0.502033	0.577226
50	1	AKR1C1	-0.0817738	-0.00101048
[truncated: 13,399 more rows]

## Sheet: Results
Block Type	384-Well Block
Calibration Background is expired	Yes
Calibration Background performed on	03-21-2019
Calibration Normalization FAM-ROX is expired	Yes
Calibration Normalization FAM-ROX performed on	03-21-2019
Calibration Normalization VIC-ROX is expired	Yes
Calibration Normalization VIC-ROX performed on	03-21-2019
Calibration Pure Dye FAM is expired	Yes
Calibration Pure Dye FAM performed on	03-21-2019
Calibration Pure Dye NED is expired	Yes
Calibration Pure Dye NED performed on	03-21-2019
Calibration Pure Dye ROX is expired	Yes
Calibration Pure Dye ROX performed on	03-21-2019
Calibration Pure Dye SYBR is expired	Yes
Calibration Pure Dye SYBR performed on	03-21-2019
Calibration Pure Dye TAMRA is expired	Yes
Calibration Pure Dye TAMRA performed on	03-21-2019
Calibration Pure Dye VIC is expired	Yes
Calibration Pure Dye VIC performed on	03-21-2019
Calibration ROI is expired	Yes
Calibration ROI performed on	03-21-2019
Calibration Uniformity is expired	Yes
Calibration Uniformity performed on	03-21-2019
Chemistry	SYBR_GREEN
Date Created	2020-10-23 09:28:56 AM CST
Date Modified	2020-10-23 11:24:22 AM CST
Experiment File Name	D:\Guangxue\2020-10-23 092850.eds
Experiment Name	2020-10-23 092850
Experiment Run Start Time	2020-10-23 17:40:26 PM CST
Experiment Run Stop Time	2020-10-23 19:28:45 PM CST
Experiment Type	Comparative Cт (ΔΔCт)
Instrument Name	278861807
Instrument Serial Number	278861807
Instrument Type	QuantStudio(TM) 6 Flex System
Passive Reference	ROX
Quantification Cycle Method	Ct
Signal Smoothing On	true
Stage/ Cycle where Analysis is performed	Stage 2, Step 2
Well	Well Position	Omit	Sample Name	Target Name	Task	Reporter	Quencher	Quantity	Quantity Mean	Quantity SD	RQ	RQ Min	RQ Max	CT	Ct Mean	Ct SD	Delta Ct	Delta Ct Mean	Delta Ct SE	Delta Delta Ct	Automatic Ct Threshold	Ct Threshold	Automatic Baseline	Baseline Start	Baseline End	Comments	Tm1	Tm2	Tm3	MTP	EXPFAIL	HIGHSD	NOAMP	THOLDFAIL
1	A1	false	E1N	AKR1C1	UNKNOWN	SYBR	None							26.9559	29.0273	0.100961					true	0.0636903	true	1	40		86.4406			N	N	N	N	N
2	A2	false	E1N	AKR1C1	UNKNOWN	SYBR	None							26.0987	29.0273	0.100961					true	0.0636903	true	1	40		86.4406	83.6692		Y	N	N	N	N
3	A3	false	E1N	AKR1C2	UNKNOWN	SYBR	None														true	0.0593735	true	1	40		60.9698			N	Y	N	Y	N
4	A4	false	E1N	AKR1C2	UNKNOWN	SYBR	None														true	0.0593735	true	1	40		62.0256			N	Y	N	Y	N
5	A5	false	E1N	ALOX5	UNKNOWN	SYBR	None				1	0.0676948	14.7722	25.9972	34.0971	1.27288		5.06985	0.902887	0	true	0.04	true	1	40		83.2733			N	N	Y	N	Y
6	A6	false	E1N	ALOX5	UNKNOWN	SYBR	None				1	0.0676948	14.7722	26.1971	34.0971	1.27288		5.06985	0.902887	0	true	0.04	true	1	40		82.8774			N	N	Y	N	Y
7	A7	false	E1N	FANCD2	UNKNOWN	SYBR	None														true	0.04	true	1	40		61.6297			N	Y	N	Y	Y
8	A8	false	E1N	FANCD2	UNKNOWN	SYBR	None														true	0.04	true	1	40		62.8175			N	Y	N	Y	Y
9	A9	false	E1N	MT1G	UNKNOWN	SYBR	None				1	0.0772862	12.9389	33.9075	33.052	1.20984		4.02469	0.858458	0	true	0.0576628	true	1	40		88.0243			N	N	Y	N	N
10	A10	false	E1N	MT1G	UNKNOWN	SYBR	None				1	0.0772862	12.9389	32.1965	33.052	1.20984		4.02469	0.858458	0	true	0.0576628	true	1	40		87.8923			N	N	Y	N	N
11	A11	false	E1N	NOX1	UNKNOWN	SYBR	None				1	0.125018	7.99884	30.2264	33.5329	0.980801		8.50561	0.697196	0	true	0.0776431	true	1	40		83.1413			N	N	Y	N	N
12	A12	false	E1N	NOX1	UNKNOWN	SYBR	None				1	0.125018	7.99884	30.8394	31.5329	0.980801		8.50561	0.697196	0	true	0.0776431	true	1	40		83.0093			N	N	Y	N	N
13	A13	false	E1N	PTGS2	UNKNOWN	SYBR	None														true	0.0629408	true	1	40		62.0256			N	Y	N	Y	N
14	A14	false	E1N	PTGS2	UNKNOWN	SYBR	None														true	0.0629408	true	1	40		93.1712	64.1372	66.6447	Y	Y	N	Y	N
15	A15	false	E1N	SLC7A11	UNKNOWN	SYBR	None				1	0.00838857	119.21	27.7642	30.1628	2.2648		7.13548	1.60305	0	true	0.0487873	true	1	40		72.8474			N	N	Y	N	N
16	A16	false	E1N	SLC7A11	UNKNOWN	SYBR	None				1	0.00838857	119.21	30.5613	30.1628	2.2648		7.13548	1.60305	0	true	0.0487873	true	1	40		78.2583			N	N	Y	N	N
17	A17	false	E1N	SLC1A5	UNKNOWN	SYBR	None				1			30.2628	33.2628			4.23555		0	true	0.0410441	true	1	40		86.3087			N	N	N	N	N
18	A18	false	E1N	SLC1A5	UNKNOWN	SYBR	None							30.216	33.2628						true	0.0410441	true	1	40		80.3699			N	Y	N	Y	N
19	A19	false	E1N	TFRC	UNKNOWN	SYBR	None							30.523	31.1826						true	0.0474687	true	1	40		61.3658			N	Y	N	Y	N
20	A20	false	E1N	TFRC	UNKNOWN	SYBR	None				1			31.1826	31.1826			2.15526		0	true	0.0474687	true	1	40		82.8774			N	N	N	N	N
25	B1	false	E1T	AKR1C1	UNKNOWN	SYBR	None							25.9755	26.0992	0.175027					true	0.0636903	true	1	40		86.4406			N	N	N	N	N
26	B2	false	E1T	AKR1C1	UNKNOWN	SYBR	None							26.223	26.0992	0.175027					true	0.0636903	true	1	40		86.4406			N	N	N	N	N
27	B3	false	E1T	AKR1C2	UNKNOWN	SYBR	None														true	0.0593735	true	1	40		60.8379			N	Y	N	Y	N
28	B4	false	E1T	AKR1C2	UNKNOWN	SYBR	None														true	0.0593735	true	1	40		60.9698			N	Y	N	Y	N
29	B5	false	E1T	ALOX5	UNKNOWN	SYBR	None				0.503775	0.200852	1.26357	32.4406	32.1582	0.399379		6.059	0.308333	0.989148	true	0.04	true	1	40		87.1005	82.8774		Y	N	N	N	Y
30	B6	false	E1T	ALOX5	UNKNOWN	SYBR	None				0.503775	0.200852	1.26357	31.8758	32.1582	0.399379		6.059	0.308333	0.989148	true	0.04	true	1	40		87.2325	83.1413		Y	N	N	N	Y
31	B7	false	E1T	FANCD2	UNKNOWN	SYBR	None							32.5891	31.7527	1.1829		5.65347	0.845543		true	0.04	true	1	40		83.1413			N	N	Y	N	Y
32	B8	false	E1T	FANCD2	UNKNOWN	SYBR	None							30.9163	31.7527	1.1829		5.65347	0.845543		true	0.04	true	1	40		83.1413			N	N	Y	N	Y
33	B9	false	E1T	MT1G	UNKNOWN	SYBR	None				0.683016	0.217214	2.14769	31.0376	30.6739	0.514281		4.5747	0.384135	0.55001	true	0.0576628	true	1	40		87.8923			N	N	Y	N	N
34	B10	false	E1T	MT1G	UNKNOWN	SYBR	None				0.683016	0.217214	2.14769	30.3103	30.6739	0.514281		4.5747	0.384135	0.55001	true	0.0576628	true	1	40		87.8923			N	N	Y	N	N
35	B11	false	E1T	NOX1	UNKNOWN	SYBR	None				15.8023	10.7607	23.2061	30.6586	30.6228	0.0506598		4.52355	0.128843	-3.98207	true	0.0776431	true	1	40		83.1413			N	N	N	N	N
36	B12	false	E1T	NOX1	UNKNOWN	SYBR	None				15.8023	10.7607	23.2061	30.587	30.6228	0.0506598		4.52355	0.128843	-3.98207	true	0.0776431	true	1	40		83.1413			N	N	N	N	N
37	B13	false	E1T	PTGS2	UNKNOWN	SYBR	None							35.4105	34.5437	1.22597		8.4444	0.875684		true	0.0629408	true	1	40		81.1617			N	N	Y	N	N
38	B14	false	E1T	PTGS2	UNKNOWN	SYBR	None							33.6768	33.2956	1.22597		8.4444	0.875684		true	0.0629408	true	1	40		81.0297	87.6284		Y	N	Y	N	N
39	B15	false	E1T	SLC7A11	UNKNOWN	SYBR	None				0.1031	5.12787e-05	207.291	33.9652	32.5126	3.60253		10.4134	2.55038	3.27788	true	0.0487873	true	1	40		79.4461	73.7712		Y	N	Y	N	N
40	B16	false	E1T	SLC7A11	UNKNOWN	SYBR	None				0.1031	5.12787e-05	207.291	29.06	32.5126	3.60253		10.4134	2.55038	3.27788	true	0.0487873	true	1	40		73.9032	79.1821		Y	N	Y	N	N
41	B17	false	E1T	SLC1A5	UNKNOWN	SYBR	None				0.375458	0.0691446	2.03876	31.1944	31.7481	0.782982		5.64882	0.567316	1.41328	true	0.0410441	true	1	40		86.1767			N	N	Y	N	N
42	B18	false	E1T	SLC1A5	UNKNOWN	SYBR	None				0.375458	0.0691446	2.03876	32.3017	31.7481	0.782982		5.64882	0.567316	1.41328	true	0.0410441	true	1	40		86.3087			N	N	Y	N	N
43	B19	false	E1T	TFRC	UNKNOWN	SYBR	None				1.21626	0.646309	2.28882	27.7999	27.9721	0.243417		1.87281	0.211998	-0.282452	true	0.0474687	true	1	40		83.0093			N	N	N	N	N
44	B20	false	E1T	TFRC	UNKNOWN	SYBR	None				1.21626	0.646309	2.28882	28.1442	27.9721	0.243417		1.87281	0.211998	-0.282452	true	0.0474687	true	1	40		83.0093			N	N	N	N	N
49	C1	false	E2N	AKR1C1	UNKNOWN	SYBR	None							25.4636	25.4576	0.00838891					true	0.0636903	true	1	40		86.4406			N	N	N	N	N
50	C2	false	E2N	AKR1C1	UNKNOWN	SYBR	None							25.4517	25.4576	0.00838891					true	0.0636903	true	1	40		86.4406			N	N	N	N	N
51	C3	false	E2N	AKR1C2	UNKNOWN	SYBR	None							33.8578	33.7012	0.221486		8.24352	0.156727		true	0.0593735	true	1	40		83.0093	77.5984		Y	N	N	N	N
52	C4	false	E2N	AKR1C2	UNKNOWN	SYBR	None							33.5445	33.7012	0.221486		8.24352	0.156727		true	0.0593735	true	1	40		83.1413			N	N	N	N	N
53	C5	false	E2N	ALOX5	UNKNOWN	SYBR	None				0.375662	0.141257	0.99904	32.2679	31.94	0.463733		6.48234	0.327962	1.41249	true	0.04	true	1	40		83.1413			N	N	N	N	Y
54	C6	false	E2N	ALOX5	UNKNOWN	SYBR	None				0.375662	0.141257	0.99904	31.6121	31.94	0.463733		6.48234	0.327962	1.41249	true	0.04	true	1	40		83.4053			N	N	N	N	Y
55	C7	false	E2N	FANCD2	UNKNOWN	SYBR	None							32.1976	31.9419	0.361716		6.48424	0.25584		true	0.04	true	1	40		83.1413			N	N	N	N	Y
56	C8	false	E2N	FANCD2	UNKNOWN	SYBR	None							31.6861	31.9419	0.361716		6.48424	0.25584		true	0.04	true	1	40		83.1413			N	N	N	N	Y
57	C9	false	E2N	MT1G	UNKNOWN	SYBR	None				56.1125	52.4374	60.0453	23.694	23.6721	0.0310066		-1.78556	0.0227132	-5.81025	true	0.0576628	true	1	40		88.0243			N	N	N	N	N
58	C10	false	E2N	MT1G	UNKNOWN	SYBR	None				56.1125	52.4374	60.0453	23.6502	23.6721	0.0310066		-1.78556	0.0227132	-5.81025	true	0.0576628	true	1	40		87.8923			N	N	N	N	N
59	C11	false	E2N	NOX1	UNKNOWN	SYBR	None				1.64737	0.37519	7.23324	33.7391	33.2431	0.701518		7.78545	0.496083	-0.720167	true	0.0776431	true	1	40		86.4406			N	N	Y	N	N
60	C12	false	E2N	NOX1	UNKNOWN	SYBR	None				1.64737	0.37519	7.23324	32.747	33.2431	0.701518		7.78545	0.496083	-0.720167	true	0.0776431	true	1	40		85.6488			N	N	Y	N	N
61	C13	false	E2N	PTGS2	UNKNOWN	SYBR	None							37.6773	34.8295	4.02728		9.3719	2.84772		true	0.0629408	true	1	40		76.5426	81.1617		Y	N	Y	N	N
62	C14	false	E2N	PTGS2	UNKNOWN	SYBR	None							31.9818	34.8295	4.02728		9.3719	2.84772		true	0.0629408	true	1	40		80.8978	84.1971		Y	N	Y	N	N
63	C15	false	E2N	SLC7A11	UNKNOWN	SYBR	None				0.666905	0.296217	1.50148	32.9055	33.1776	0.384741		7.71993	0.272117	0.584446	true	0.0487873	true	1	40		74.0352			N	N	N	N	N
64	C16	false	E2N	SLC7A11	UNKNOWN	SYBR	None				0.666905	0.296217	1.50148	33.4496	33.1776	0.384741		7.71993	0.272117	0.584446	true	0.0487873	true	1	40		74.4311			N	N	N	N	N
65	C17	false	E2N	SLC1A5	UNKNOWN	SYBR	None				0.0887857	0.0103282	0.763237	32.4654	33.1867	1.02011		7.72908	0.721353	3.49353	true	0.0410441	true	1	40		86.1767			N	N	Y	N	N
66	C18	false	E2N	SLC1A5	UNKNOWN	SYBR	None				0.0887857	0.0103282	0.763237	33.908	33.1867	1.02011		7.72908	0.721353	3.49353	true	0.0410441	true	1	40		84.8569			N	N	Y	N	N
67	C19	false	E2N	TFRC	UNKNOWN	SYBR	None				0.20187	0.120237	0.338927	30.095	29.9214	0.245564		4.46377	0.173742	2.3085	true	0.0474687	true	1	40		83.0093			N	N	N	N	N
68	C20	false	E2N	TFRC	UNKNOWN	SYBR	None				0.20187	0.120237	0.338927	29.7478	29.9214	0.245564		4.46377	0.173742	2.3085	true	0.0474687	true	1	40		82.8774			N	N	N	N	N
73	D1	false	E2T	AKR1C1	UNKNOWN	SYBR	None							24.6175	24.7902	0.244305					true	0.0636903	true	1	40		86.5726			N	N	N	N	N
74	D2	false	E2T	AKR1C1	UNKNOWN	SYBR	None							24.963	24.7902	0.244305					true	0.0636903	true	1	40		86.4406			N	N	N	N	N
75	D3	false	E2T	AKR1C2	UNKNOWN	SYBR	None							31.9395	33.3336	1.97156		8.54338	1.40477		true	0.0593735	true	1	40		83.0093			N	N	Y	N	N
76	D4	false	E2T	AKR1C2	UNKNOWN	SYBR	None							34.7277	33.3336	1.97156		8.54338	1.40477		true	0.0593735	true	1	40		83.0093			N	N	Y	N	N
77	D5	false	E2T	ALOX5	UNKNOWN	SYBR	None				0.363947	0.127884	1.03576	31.6235	31.3183	0.431603		6.52805	0.350689	1.4582	true	0.04	true	1	40		86.0447	83.1413		Y	N	N	N	Y
78	D6	false	E2T	ALOX5	UNKNOWN	SYBR	None				0.363947	0.127884	1.03576	31.0131	31.3183	0.431603		6.52805	0.350689	1.4582	true	0.04	true	1	40		86.9685			N	N	N	N	Y
79	D7	false	E2T	FANCD2	UNKNOWN	SYBR	None							32.6196	31.7793	1.18849		6.98902	0.857958		true	0.04	true	1	40		83.1413			N	N	Y	N	Y
80	D8	false	E2T	FANCD2	UNKNOWN	SYBR	None							30.9389	31.7793	1.18849		6.98902	0.857958		true	0.04	true	1	40		83.0093			N	N	Y	N	Y
81	D9	false	E2T	MT1G	UNKNOWN	SYBR	None				36.4839	21.2072	62.7654	23.6827	23.6257	0.0806225		-1.1645	0.181913	-5.18919	true	0.0576628	true	1	40		87.8923			N	N	N	N	N
82	D10	false	E2T	MT1G	UNKNOWN	SYBR	None				36.4839	21.2072	62.7654	23.5687	23.6257	0.0806225		-1.1645	0.181913	-5.18919	true	0.0576628	true	1	40		88.0243			N	N	N	N	N
83	D11	false	E2T	NOX1	UNKNOWN	SYBR	None				1.54361	0.843569	2.82458	32.5637	32.6695	0.149703		7.87931	0.202603	-0.626307	true	0.0776431	true	1	40		85.7808			N	N	N	N	N
84	D12	false	E2T	NOX1	UNKNOWN	SYBR	None				1.54361	0.843569	2.82458	32.7754	32.6695	0.149703		7.87931	0.202603	-0.626307	true	0.0776431	true	1	40		85.5168	83.0093		Y	N	N	N	N
85	D13	false	E2T	PTGS2	UNKNOWN	SYBR	None							33.6804	34.2727	0.837599		9.48248	0.616951		true	0.0629408	true	1	40		81.1617			N	N	Y	N	N
86	D14	false	E2T	PTGS2	UNKNOWN	SYBR	None							34.865	34.2727	0.837599		9.48248	0.616951		true	0.0629408	true	1	40		81.1617	75.2229	84.9889	Y	N	Y	N	N
87	D15	false	E2T	SLC7A11	UNKNOWN	SYBR	None				0.700979	0.142861	3.43952	32.9429	32.4383	0.71359		7.64804	0.533336	0.512556	true	0.0487873	true	1	40		79.0501			N	N	Y	N	N
88	D16	false	E2T	SLC7A11	UNKNOWN	SYBR	None				0.700979	0.142861	3.43952	31.9337	32.4383	0.71359		7.64804	0.533336	0.512556	true	0.0487873	true	1	40		84.8569	80.6338		Y	N	Y	N	N
89	D17	false	E2T	SLC1A5	UNKNOWN	SYBR	None				0.000653214			29.6059	29.6059			14.8157		10.5802	true	0.0410441	true	1	40		82.6134	65.9848		Y	N	N	N	N
90	D18	false	E2T	SLC1A5	UNKNOWN	SYBR	None							28.842	39.6059						true	0.0410441	true	1	40		64.5331			N	Y	N	Y	N
91	D19	false	E2T	TFRC	UNKNOWN	SYBR	None				0.26211	0.0576687	1.19132	29.3546	28.8773	0.675105		4.08702	0.507667	1.93175	true	0.0474687	true	1	40		82.8774			N	N	Y	N	N
92	D20	false	E2T	TFRC	UNKNOWN	SYBR	None				0.26211	0.0576687	1.19132	28.3999	28.8773	0.675105		4.08702	0.507667	1.93175	true	0.0474687	true	1	40		83.0093			N	N	Y	N	N
97	E1	false	E4N	AKR1C1	UNKNOWN	SYBR	None							27.5767	27.4071	0.239893					true	0.0636903	true	1	40		79.1821	85.9127	82.2175	Y	N	N	N	N
98	E2	false	E4N	AKR1C1	UNKNOWN	SYBR	None							27.6788	27.4071	0.239893					true	0.0636903	true	1	40		78.6542	82.2175		Y	N	N	N	N
99	E3	false	E4N	AKR1C2	UNKNOWN	SYBR	None							28.4753							true	0.0593735	true	1	40		80.3699			N	Y	N	Y	N
100	E4	false	E4N	AKR1C2	UNKNOWN	SYBR	None							27.5333							true	0.0593735	true	1	40		61.2338			N	Y	N	Y	N
101	E5	false	E4N	ALOX5	UNKNOWN	SYBR	None				2214.74	1025.01	4785.39	31.5588	31.364	0.275532		-6.04307	0.258328	-11.1129	true	0.04	true	1	40		83.8012	89.2121		Y	N	N	N	Y
102	E6	false	E4N	ALOX5	UNKNOWN	SYBR	None				2214.74	1025.01	4785.39	31.1692	31.364	0.275532		-6.04307	0.258328	-11.1129	true	0.04	true	1	40		87.6284			N	N	N	N	Y
103	E7	false	E4N	FANCD2	UNKNOWN	SYBR	None							25.3274	35.3274			-2.07964			true	0.04	true	1	40		72.8474			N	N	N	N	Y
104	E8	false	E4N	FANCD2	UNKNOWN	SYBR	None							27.043	35.3274						true	0.04	true	1	40		80.5018			N	Y	N	Y	Y
105	E9	false	E4N	MT1G	UNKNOWN	SYBR	None				96.0459			34.8461	34.8461			-2.56096		-6.58565	true	0.0576628	true	1	40		72.9794			N	N	N	N	N
106	E10	false	E4N	MT1G	UNKNOWN	SYBR	None							33.573	34.8461						true	0.0576628	true	1	40		86.5726			N	Y	N	Y	N
107	E11	false	E4N	NOX1	UNKNOWN	SYBR	None				1379.64	434.441	4381.28	35.831	35.4826	0.492631		-1.92446	0.38745	-10.4301	true	0.0776431	true	1	40		85.3848			N	N	N	N	N
108	E12	false	E4N	NOX1	UNKNOWN	SYBR	None				1379.64	434.441	4381.28	35.1343	35.4826	0.492631		-1.92446	0.38745	-10.4301	true	0.0776431	true	1	40		85.6488			N	N	N	N	N
109	E13	false	E4N	PTGS2	UNKNOWN	SYBR	None							28.5179	30.8959	2.29387		-0.511213	1.63086		true	0.0629408	true	1	40		76.1467	81.1617		Y	N	Y	N	N
110	E14	false	E4N	PTGS2	UNKNOWN	SYBR	None							25.2739	30.8959	2.29387		-0.511213	1.63086		true	0.0629408	true	1	40		84.593	75.6188		Y	N	Y	N	N
111	E15	false	E4N	SLC7A11	UNKNOWN	SYBR	None				3296.17			28.856	32.856			-4.55109		-11.6866	true	0.0487873	true	1	40		78.2583	74.0352		Y	N	N	N	N
112	E16	false	E4N	SLC7A11	UNKNOWN	SYBR	None							27.5388	32.856						true	0.0487873	true	1	40		78.7862	72.5835	91.4556	Y	Y	N	Y	N
113	E17	false	E4N	SLC1A5	UNKNOWN	SYBR	None				22.2387			27.1676	27.1676			-0.239454		-4.475	true	0.0410441	true	1	40		75.091	82.4814		Y	N	N	N	N
114	E18	false	E4N	SLC1A5	UNKNOWN	SYBR	None							27.347	27.1676						true	0.0410441	true	1	40		80.2379	85.7808		Y	N	N	N	N
115	E19	false	E4N	TFRC	UNKNOWN	SYBR	None							28.475	28.0976						true	0.0474687	true	1	40		80.7658	65.4569		Y	N	N	N	N
116	E20	false	E4N	TFRC	UNKNOWN	SYBR	None				2.76016			28.0976	28.0976			0.690512		-1.46475	true	0.0474687	true	1	40		76.6746	80.2379		Y	N	N	N	N
121	F1	false	E4T	AKR1C1	UNKNOWN	SYBR	None							28.3603	28.3066	0.0759061					true	0.0636903	true	1	40		86.4406			N	N	N	N	N
122	F2	false	E4T	AKR1C1	UNKNOWN	SYBR	None							28.2529	28.3066	0.0759061					true	0.0636903	true	1	40		86.4406			N	N	N	N	N
123	F3	false	E4T	AKR1C2	UNKNOWN	SYBR	None							27.245	28.875						true	0.0593735	true	1	40		61.3658			N	Y	N	Y	N
124	F4	false	E4T	AKR1C2	UNKNOWN	SYBR	None							28.246	28.821						true	0.0593735	true	1	40		60.9698			N	Y	N	Y	N
125	F5	false	E4T	ALOX5	UNKNOWN	SYBR	None				1.37468	0.660033	2.86312	33.1574	32.9174	0.339527		4.61075	0.246008	-0.4591	true	0.04	true	1	40		87.1005	82.7454		Y	N	N	N	Y
126	F6	false	E4T	ALOX5	UNKNOWN	SYBR	None				1.37468	0.660033	2.86312	32.6773	32.9174	0.339527		4.61075	0.246008	-0.4591	true	0.04	true	1	40		87.1005	83.2733		Y	N	N	N	Y
127	F7	false	E4T	FANCD2	UNKNOWN	SYBR	None							32.6481	32.4927	0.219703		4.1861	0.164364		true	0.04	true	1	40		83.1413			N	N	N	N	Y
128	F8	false	E4T	FANCD2	UNKNOWN	SYBR	None							32.3373	32.4927	0.219703		4.1861	0.164364		true	0.04	true	1	40		83.1413			N	N	N	N	Y
129	F9	false	E4T	MT1G	UNKNOWN	SYBR	None				1.31874	0.985583	1.76451	32.0137	31.9321	0.115349		3.62553	0.0976399	-0.399159	true	0.0576628	true	1	40		88.0243			N	N	N	N	N
130	F10	false	E4T	MT1G	UNKNOWN	SYBR	None				1.31874	0.985583	1.76451	31.8506	31.9321	0.115349		3.62553	0.0976399	-0.399159	true	0.0576628	true	1	40		88.0243	71.3957		Y	N	N	N	N
131	F11	false	E4T	NOX1	UNKNOWN	SYBR	None				65.6832	17.362	248.49	31.2177	30.7748	0.626356		2.46816	0.446141	-6.03745	true	0.0776431	true	1	40		83.0093			N	N	Y	N	N
132	F12	false	E4T	NOX1	UNKNOWN	SYBR	None				65.6832	17.362	248.49	30.3319	30.7748	0.626356		2.46816	0.446141	-6.03745	true	0.0776431	true	1	40		83.1413			N	N	Y	N	N
133	F13	false	E4T	PTGS2	UNKNOWN	SYBR	None							28.01							true	0.0629408	true	1	40		66.9086			N	Y	N	Y	N
134	F14	false	E4T	PTGS2	UNKNOWN	SYBR	None							28.489							true	0.0629408	true	1	40		78.5222	87.3644	61.8937	Y	Y	N	Y	N
135	F15	false	E4T	SLC7A11	UNKNOWN	SYBR	None				3.73444	1.78485	7.81356	33.7828	33.5412	0.34175		5.23459	0.247542	-1.90089	true	0.0487873	true	1	40		74.827			N	N	N	N	N
136	F16	false	E4T	SLC7A11	UNKNOWN	SYBR	None				3.73444	1.78485	7.81356	33.2995	33.5412	0.34175		5.23459	0.247542	-1.90089	true	0.0487873	true	1	40		73.7712			N	N	N	N	N
137	F17	false	E4T	SLC1A5	UNKNOWN	SYBR	None				0.739082	0.449825	1.21434	33.136	32.9783	0.222889		4.67174	0.166495	0.436194	true	0.0410441	true	1	40		86.3087			N	N	N	N	N
138	F18	false	E4T	SLC1A5	UNKNOWN	SYBR	None				0.739082	0.449825	1.21434	32.8207	32.9783	0.222889		4.67174	0.166495	0.436194	true	0.0410441	true	1	40		86.3087			N	N	N	N	N
139	F19	false	E4T	TFRC	UNKNOWN	SYBR	None				0.444301	0.0271857	7.26132	30.697	31.6323	1.32262		3.32565	0.936776	1.17039	true	0.0474687	true	1	40		82.8774			N	N	Y	N	N
140	F20	false	E4T	TFRC	UNKNOWN	SYBR	None				0.444301	0.0271857	7.26132	32.5675	31.6323	1.32262		3.32565	0.936776	1.17039	true	0.0474687	true	1	40		82.8774			N	N	Y	N	N
145	G1	false	E5N	AKR1C1	UNKNOWN	SYBR	None							28.7209	28.8159	0.134375					true	0.0636903	true	1	40		86.4406			N	N	N	N	N
146	G2	false	E5N	AKR1C1	UNKNOWN	SYBR	None							28.911	28.8159	0.134375					true	0.0636903	true	1	40		86.4406			N	N	N	N	N
147	G3	false	E5N	AKR1C2	UNKNOWN	SYBR	None														true	0.0593735	true	1	40		60.8379			N	Y	N	Y	N
148	G4	false	E5N	AKR1C2	UNKNOWN	SYBR	None														true	0.0593735	true	1	40		62.1576			N	Y	N	Y	N
149	G5	false	E5N	ALOX5	UNKNOWN	SYBR	None				1.13765	0.167723	7.71658	34.3346	33.6997	0.897794		4.8838	0.641908	-0.186055	true	0.04	true	1	40		83.1413			N	N	Y	N	Y
150	G6	false	E5N	ALOX5	UNKNOWN	SYBR	None				1.13765	0.167723	7.71658	33.0649	33.6997	0.897794		4.8838	0.641908	-0.186055	true	0.04	true	1	40		90.0039	82.7454	87.1005	Y	N	Y	N	Y
151	G7	false	E5N	FANCD2	UNKNOWN	SYBR	None							27.9195							true	0.04	true	1	40		60.7059			N	Y	N	Y	Y
152	G8	false	E5N	FANCD2	UNKNOWN	SYBR	None							28.4718							true	0.04	true	1	40		78.5222			N	Y	N	Y	Y
153	G9	false	E5N	MT1G	UNKNOWN	SYBR	None				0.536027	0.0628254	4.57338	30.4528	33.7402	1.00766		4.92431	0.718832	0.899623	true	0.0576628	true	1	40		88.1563			N	N	Y	N	N
154	G10	false	E5N	MT1G	UNKNOWN	SYBR	None				0.536027	0.0628254	4.57338	33.0277	33.7402	1.00766		4.92431	0.718832	0.899623	true	0.0576628	true	1	40		88.0243			N	N	Y	N	N
155	G11	false	E5N	NOX1	UNKNOWN	SYBR	None				1.18997			32.0706	31.0706			8.25469		-0.250924	true	0.0776431	true	1	40		71.1318			N	N	N	N	N
156	G12	false	E5N	NOX1	UNKNOWN	SYBR	None							28.1663	31.0706						true	0.0776431	true	1	40		65.7209			N	Y	N	Y	N
157	G13	false	E5N	PTGS2	UNKNOWN	SYBR	None							28.3038	32.0718	0.328171		9.25585	0.250752		true	0.0629408	true	1	40		86.7046			N	N	N	N	N
158	G14	false	E5N	PTGS2	UNKNOWN	SYBR	None							27.8397	32.0718	0.328171		9.25585	0.250752		true	0.0629408	true	1	40		84.9889			N	N	N	N	N
159	G15	false	E5N	SLC7A11	UNKNOWN	SYBR	None				4.21504	2.50658	7.08799	34.022	33.8759	0.206602		5.05994	0.174271	-2.07555	true	0.0487873	true	1	40		74.695			N	N	N	N	N
160	G16	false	E5N	SLC7A11	UNKNOWN	SYBR	None				4.21504	2.50658	7.08799	33.7298	33.8759	0.206602		5.05994	0.174271	-2.07555	true	0.0487873	true	1	40		74.827			N	N	N	N	N
161	G17	false	E5N	SLC1A5	UNKNOWN	SYBR	None				1.12882	0.503197	2.53229	33.1304	32.8767	0.358784		4.06073	0.270908	-0.174819	true	0.0410441	true	1	40		86.3087			N	N	N	N	N
162	G18	false	E5N	SLC1A5	UNKNOWN	SYBR	None				1.12882	0.503197	2.53229	32.623	32.8767	0.358784		4.06073	0.270908	-0.174819	true	0.0410441	true	1	40		86.1767			N	N	N	N	N
163	G19	false	E5N	TFRC	UNKNOWN	SYBR	None							28.6903	32.6212						true	0.0474687	true	1	40		61.2338	91.1917	69.0202	Y	Y	N	Y	N
164	G20	false	E5N	TFRC	UNKNOWN	SYBR	None				0.318631			32.6212	32.6212			3.80531		1.65004	true	0.0474687	true	1	40		82.8774			N	N	N	N	N
169	H1	false	E5T	AKR1C1	UNKNOWN	SYBR	None							34.1692	34.0203	0.21058					true	0.0636903	true	1	40		86.4406	83.6692		Y	N	N	N	N
170	H2	false	E5T	AKR1C1	UNKNOWN	SYBR	None							33.8714	34.0203	0.21058					true	0.0636903	true	1	40		86.5726	83.6692		Y	N	N	N	N
171	H3	false	E5T	AKR1C2	UNKNOWN	SYBR	None							33.8714							true	0.0593735	true	1	40		60.9698			N	Y	N	Y	N
172	H4	false	E5T	AKR1C2	UNKNOWN	SYBR	None							29.5546							true	0.0593735	true	1	40		62.0256			N	Y	N	Y	N
173	H5	false	E5T	ALOX5	UNKNOWN	SYBR	None				8.50153	4.64095	15.5735	36.1403	36.0024	0.19506		1.98213	0.202968	-3.08772	true	0.04	true	1	40		82.8774			N	N	N	N	Y
174	H6	false	E5T	ALOX5	UNKNOWN	SYBR	None				8.50153	4.64095	15.5735	35.8645	36.0024	0.19506		1.98213	0.202968	-3.08772	true	0.04	true	1	40		85.7808	80.8978	90.1359	Y	N	N	N	Y
175	H7	false	E5T	FANCD2	UNKNOWN	SYBR	None							28.7592							true	0.04	true	1	40		63.3454			N	Y	N	Y	Y
176	H8	false	E5T	FANCD2	UNKNOWN	SYBR	None							35.8645							true	0.04	true	1	40		60.8379			N	Y	N	Y	Y
177	H9	false	E5T	MT1G	UNKNOWN	SYBR	None				1.92084			37.1032	37.1032			3.08295		-0.94174	true	0.0576628	true	1	40		88.1563			N	N	N	N	N
178	H10	false	E5T	MT1G	UNKNOWN	SYBR	None							28.6466	37.1032						true	0.0576628	true	1	40		73.6392			N	Y	N	Y	N
179	H11	false	E5T	NOX1	UNKNOWN	SYBR	None							30.6977	35.9516						true	0.0776431	true	1	40		63.2134			N	Y	N	Y	N
180	H12	false	E5T	NOX1	UNKNOWN	SYBR	None				95.2909			28.3323	35.9516			1.93135		-6.57427	true	0.0776431	true	1	40		71.2637			N	N	N	N	N
181	H13	false	E5T	PTGS2	UNKNOWN	SYBR	None							29.4006							true	0.0629408	true	1	40		61.4977			N	Y	N	Y	N
182	H14	false	E5T	PTGS2	UNKNOWN	SYBR	None							32.3666							true	0.0629408	true	1	40		61.8937			N	Y	N	Y	N
183	H15	false	E5T	SLC7A11	UNKNOWN	SYBR	None				133.949	1.9254	9318.83	32.6756	34.0902	2.00062		0.0699387	1.42247	-7.06554	true	0.0487873	true	1	40		74.0352			N	N	Y	N	N
184	H16	false	E5T	SLC7A11	UNKNOWN	SYBR	None				133.949	1.9254	9318.83	35.5049	34.0902	2.00062		0.0699387	1.42247	-7.06554	true	0.0487873	true	1	40		74.0352			N	N	Y	N	N
185	H17	false	E5T	SLC1A5	UNKNOWN	SYBR	None				25.9441	7.75378	86.8086	33.1819	33.5585	0.532591		-0.461784	0.404967	-4.69733	true	0.0410441	true	1	40		86.3087			N	N	Y	N	N
186	H18	false	E5T	SLC1A5	UNKNOWN	SYBR	None				25.9441	7.75378	86.8086	33.9351	33.5585	0.532591		-0.461784	0.404967	-4.69733	true	0.0410441	true	1	40		73.9032			N	N	Y	N	N
187	H19	false	E5T	TFRC	UNKNOWN	SYBR	None							27.7794							true	0.0474687	true	1	40		61.2338			N	Y	N	Y	N
188	H20	false	E5T	TFRC	UNKNOWN	SYBR	None							32.3928							true	0.0474687	true	1	40		62.0256			N	Y	N	Y	N
Analysis Type	Singleplex
Endogenous Control	AKR1C1
RQ Min/Max Confidence Level	95.0
Reference Sample	E1N

## Sheet: Melt Curve Raw Data
Block Type	384-Well Block
Calibration Background is expired	Yes
Calibration Background performed on	03-21-2019
Calibration Normalization FAM-ROX is expired	Yes
Calibration Normalization FAM-ROX performed on	03-21-2019
Calibration Normalization VIC-ROX is expired	Yes
Calibration Normalization VIC-ROX performed on	03-21-2019
Calibration Pure Dye FAM is expired	Yes
Calibration Pure Dye FAM performed on	03-21-2019
Calibration Pure Dye NED is expired	Yes
Calibration Pure Dye NED performed on	03-21-2019
Calibration Pure Dye ROX is expired	Yes
Calibration Pure Dye ROX performed on	03-21-2019
Calibration Pure Dye SYBR is expired	Yes
Calibration Pure Dye SYBR performed on	03-21-2019
Calibration Pure Dye TAMRA is expired	Yes
Calibration Pure Dye TAMRA performed on	03-21-2019
Calibration Pure Dye VIC is expired	Yes
Calibration Pure Dye VIC performed on	03-21-2019
Calibration ROI is expired	Yes
Calibration ROI performed on	03-21-2019
Calibration Uniformity is expired	Yes
Calibration Uniformity performed on	03-21-2019
Chemistry	SYBR_GREEN
Date Created	2020-10-23 09:28:56 AM CST
Date Modified	2020-10-23 11:24:22 AM CST
Experiment File Name	D:\Guangxue\2020-10-23 092850.eds
Experiment Name	2020-10-23 092850
Experiment Run Start Time	2020-10-23 17:40:26 PM CST
Experiment Run Stop Time	2020-10-23 19:28:45 PM CST
Experiment Type	Comparative Cт (ΔΔCт)
Instrument Name	278861807
Instrument Serial Number	278861807
Instrument Type	QuantStudio(TM) 6 Flex System
Passive Reference	ROX
Quantification Cycle Method	Ct
Signal Smoothing On	true
Stage/ Cycle where Analysis is performed	Stage 2, Step 2
Well	Well Position	Reading	Temperature	Fluorescence	Derivative
1	A1	1	60.178	0.32942	0.027417
1	A1	2	60.4419	0.328301	0.0273185
1	A1	3	60.7059	0.326234	0.0272604
1	A1	4	60.9698	0.324191	0.0272343
1	A1	5	61.2338	0.320114	0.0272277
1	A1	6	61.4977	0.315343	0.0272461
1	A1	7	61.7617	0.314848	0.0273212
1	A1	8	62.0256	0.310475	0.0274868
1	A1	9	62.2896	0.308159	0.0277445
1	A1	10	62.5535	0.305938	0.0280483
1	A1	11	62.8175	0.301237	0.0283261
1	A1	12	63.0814	0.29844	0.0285275
1	A1	13	63.3454	0.295009	0.0286604
1	A1	14	63.6093	0.290967	0.0287842
1	A1	15	63.8732	0.288429	0.028962
1	A1	16	64.1372	0.287038	0.0292076
1	A1	17	64.4011	0.282767	0.0294703
1	A1	18	64.6651	0.278094	0.0296707
1	A1	19	64.929	0.275511	0.029762
1	A1	20	65.193	0.271564	0.029765
1	A1	21	65.4569	0.268771	0.0297547
1	A1	22	65.7209	0.265265	0.029807
1	A1	23	65.9848	0.263018	0.0299491
1	A1	24	66.2488	0.259717	0.0301502
1	A1	25	66.5127	0.254735	0.0303516
1	A1	26	66.7766	0.252154	0.0305083
1	A1	27	67.0406	0.248113	0.030607
1	A1	28	67.3045	0.244997	0.0306478
1	A1	29	67.5685	0.243227	0.0306197
1	A1	30	67.8324	0.23832	0.0304945
1	A1	31	68.0964	0.234463	0.0302521
1	A1	32	68.3603	0.23079	0.0299089
1	A1	33	68.6243	0.22795	0.0295226
1	A1	34	68.8882	0.225733	0.0291687
1	A1	35	69.1522	0.221439	0.0289045
1	A1	36	69.4161	0.218879	0.0287469
1	A1	37	69.6801	0.214645	0.0286724
1	A1	38	69.944	0.212648	0.0286346
1	A1	39	70.2079	0.209681	0.0285857
1	A1	40	70.4719	0.204885	0.0285019
1	A1	41	70.7358	0.201815	0.0283967
1	A1	42	70.9998	0.199863	0.0283179
1	A1	43	71.2637	0.196246	0.0283224
1	A1	44	71.5277	0.192591	0.0284438
1	A1	45	71.7916	0.19081	0.0286676
1	A1	46	72.0556	0.187157	0.0289367
1	A1	47	72.3195	0.183367	0.0291805
1	A1	48	72.5835	0.179965	0.029351
1	A1	49	72.8474	0.176346	0.0294406
1	A1	50	73.1114	0.173235	0.0294712
1	A1	51	73.3753	0.171397	0.0294628
1	A1	52	73.6392	0.166039	0.029411
1	A1	53	73.9032	0.164379	0.0292925
1	A1	54	74.1671	0.160204	0.0290935
1	A1	55	74.4311	0.156486	0.0288376
1	A1	56	74.695	0.153379	0.0285903
1	A1	57	74.959	0.150977	0.0284312
1	A1	58	75.2229	0.148047	0.0284137
1	A1	59	75.4869	0.144479	0.0285363
1	A1	60	75.7508	0.141904	0.0287444
1	A1	61	76.0148	0.137615	0.0289571
1	A1	62	76.2787	0.135214	0.0291022
1	A1	63	76.5426	0.130862	0.0291357
1	A1	64	76.8066	0.128473	0.0290453
1	A1	65	77.0705	0.124449	0.0288429
1	A1	66	77.3345	0.122437	0.0285607
1	A1	67	77.5984	0.117836	0.0282544
1	A1	68	77.8624	0.114794	0.0280016
1	A1	69	78.1263	0.112146	0.0278853
1	A1	70	78.3903	0.109492	0.0279605
1	A1	71	78.6542	0.107132	0.0282248
1	A1	72	78.9182	0.102951	0.0286164
1	A1	73	79.1821	0.0999499	0.0290462
1	A1	74	79.4461	0.0960781	0.0294467
1	A1	75	79.71	0.0927111	0.0298072
1	A1	76	79.974	0.0902722	0.0301781
1	A1	77	80.2379	0.0863681	0.0306519
1	A1	78	80.5018	0.0829463	0.0313365
1	A1	79	80.7658	0.0798355	0.0323418
1	A1	80	81.0297	0.0767905	0.0337839
1	A1	81	81.2937	0.0720796	0.035796
1	A1	82	81.5576	0.0685366	0.0385223
1	A1	83	81.8216	0.0638428	0.0420736
1	A1	84	82.0855	0.060598	0.0464383
1	A1	85	82.3495	0.0562247	0.051386
1	A1	86	82.6134	0.048854	0.0564244
1	A1	87	82.8774	0.0426469	0.0608743
1	A1	88	83.1413	0.0331589	0.0640785
1	A1	89	83.4053	0.0236788	0.0656994
1	A1	90	83.6692	0.0123396	0.0659997
1	A1	91	83.9331	0.00585994	0.066002
1	A1	92	84.1971	0.00136094	0.0674536
1	A1	93	84.461	-0.00404431	0.0725789
1	A1	94	84.725	-0.00948551	0.083617
1	A1	95	84.9889	-0.0150156	0.102145
1	A1	96	85.2529	-0.0213097	0.128245
1	A1	97	85.5168	-0.0325037	0.159747
1	A1	98	85.7808	-0.0480406	0.192
1	A1	99	86.0447	-0.0783507	0.218592
1	A1	100	86.3087	-0.128601	0.2331
1	A1	101	86.5726	-0.189077	0.23129
1	A1	102	86.8365	-0.229577	0.212745
1	A1	103	87.1005	-0.241559	0.181078
1	A1	104	87.3644	-0.243743	0.142564
1	A1	105	87.6284	-0.244819	0.103937
1	A1	106	87.8923	-0.24553	0.0703936
1	A1	107	88.1563	-0.246568	0.0445972
1	A1	108	88.4202	-0.247005	0.0268037
1	A1	109	88.6842	-0.247166	0.0156989
1	A1	110	88.9481	-0.247834	0.00937228
1	A1	111	89.2121	-0.247422	0.00602984
1	A1	112	89.476	-0.249122	0.00433275
1	A1	113	89.74	-0.248966	0.00344518
1	A1	114	90.0039	-0.249264	0.00293251
1	A1	115	90.2678	-0.249408	0.00261572
1	A1	116	90.5318	-0.248874	0.00243836
1	A1	117	90.7957	-0.249838	0.00237252
1	A1	118	91.0597	-0.249889	0.00237407
1	A1	119	91.3236	-0.250666	0.00238269
1	A1	120	91.5876	-0.250488	0.00234729
1	A1	121	91.8515	-0.250885	0.00225288
1	A1	122	92.1155	-0.251368	0.00213013
1	A1	123	92.3794	-0.251961	0.0020401
1	A1	124	92.6434	-0.250445	0.00203961
1	A1	125	92.9073	-0.250998	0.002144
1	A1	126	93.1712	-0.252491	0.00230977
1	A1	127	93.4352	-0.252218	0.00244978
1	A1	128	93.6991	-0.252683	0.0024731
1	A1	129	93.9631	-0.253249	0.00232579
1	A1	130	94.227	-0.253478	0.00201068
1	A1	131	94.491	-0.253088	0.00158048
1	A1	132	94.7549	-0.253958	0.00111349
2	A2	1	60.178	0.473243	0.0235178
2	A2	2	60.4419	0.474267	0.0231415
2	A2	3	60.7059	0.469896	0.0226538
2	A2	4	60.9698	0.46655	0.0221597
2	A2	5	61.2338	0.466964	0.0217994
2	A2	6	61.4977	0.46302	0.0216988
2	A2	7	61.7617	0.460918	0.0219163
2	A2	8	62.0256	0.45917	0.0224173
2	A2	9	62.2896	0.457751	0.0230888
2	A2	10	62.5535	0.452997	0.0237914
2	A2	11	62.8175	0.450379	0.024415
2	A2	12	63.0814	0.447408	0.0249083
2	A2	13	63.3454	0.44512	0.0252712
2	A2	14	63.6093	0.442656	0.0255237
2	A2	15	63.8732	0.437563	0.0256783
2	A2	16	64.1372	0.437499	0.0257371
2	A2	17	64.4011	0.432343	0.0257058
2	A2	18	64.6651	0.428841	0.0256105
2	A2	19	64.929	0.428732	0.0255015
2	A2	20	65.193	0.423392	0.0254456
2	A2	21	65.4569	0.421382	0.0255022
2	A2	22	65.7209	0.418598	0.0256965
2	A2	23	65.9848	0.416003	0.0259995
2	A2	24	66.2488	0.413478	0.0263252
2	A2	25	66.5127	0.410027	0.0265575
2	A2	26	66.7766	0.405849	0.0265917
2	A2	27	67.0406	0.403243	0.0263779
2	A2	28	67.3045	0.399796	0.0259411
2	A2	29	67.5685	0.398211	0.0253773
2	A2	30	67.8324	0.393686	0.0248295
2	A2	31	68.0964	0.391177	0.0244484
2	A2	32	68.3603	0.389668	0.0243444
2	A2	33	68.6243	0.386865	0.0245472
2	A2	34	68.8882	0.385074	0.0249927
2	A2	35	69.1522	0.381562	0.0255533
2	A2	36	69.4161	0.377103	0.0260941
2	A2	37	69.6801	0.375131	0.0265249
2	A2	38	69.944	0.371535	0.0268144
2	A2	39	70.2079	0.368645	0.0269698
2	A2	40	70.4719	0.365887	0.0270053
2	A2	41	70.7358	0.362684	0.0269278
2	A2	42	70.9998	0.359335	0.0267437
2	A2	43	71.2637	0.354785	0.0264749
2	A2	44	71.5277	0.354405	0.0261629
2	A2	45	71.7916	0.350517	0.0258628
2	A2	46	72.0556	0.346549	0.0256287
2	A2	47	72.3195	0.344667	0.0255011
2	A2	48	72.5835	0.34194	0.0254937
2	A2	49	72.8474	0.339147	0.0255831
2	A2	50	73.1114	0.336103	0.0257073
2	A2	51	73.3753	0.333226	0.0257848
2	A2	52	73.6392	0.330239	0.0257492
2	A2	53	73.9032	0.326215	0.0255834
2	A2	54	74.1671	0.32387	0.0253327
2	A2	55	74.4311	0.321136	0.0250839
2	A2	56	74.695	0.318582	0.0249205
2	A2	57	74.959	0.315531	0.0248814
2	A2	58	75.2229	0.313867	0.0249501
2	A2	59	75.4869	0.310363	0.025078
2	A2	60	75.7508	0.306116	0.0252245
2	A2	61	76.0148	0.304084	0.0253801
2	A2	62	76.2787	0.301215	0.0255561
2	A2	63	76.5426	0.299934	0.0257525
2	A2	64	76.8066	0.295291	0.0259368
2	A2	65	77.0705	0.292323	0.0260513
2	A2	66	77.3345	0.289196	0.0260447
2	A2	67	77.5984	0.286824	0.0259011
2	A2	68	77.8624	0.282781	0.0256505
2	A2	69	78.1263	0.280505	0.0253575
2	A2	70	78.3903	0.277568	0.0251004
2	A2	71	78.6542	0.275513	0.024954
2	A2	72	78.9182	0.271392	0.0249751
2	A2	73	79.1821	0.269227	0.0251947
2	A2	74	79.4461	0.268055	0.0256106
2	A2	75	79.71	0.262412	0.0261857
2	A2	76	79.974	0.261646	0.0268584
2	A2	77	80.2379	0.258129	0.027572
2	A2	78	80.5018	0.25369	0.0283133
2	A2	79	80.7658	0.250847	0.0291499
2	A2	80	81.0297	0.247983	0.0302457
2	A2	81	81.2937	0.244152	0.03184
2	A2	82	81.5576	0.240738	0.0341857
2	A2	83	81.8216	0.237747	0.0374528
2	A2	84	82.0855	0.234501	0.0416217
2	A2	85	82.3495	0.229467	0.0464063
2	A2	86	82.6134	0.224004	0.0512576
2	A2	87	82.8774	0.217169	0.0554832
2	A2	88	83.1413	0.208424	0.0584705
2	A2	89	83.4053	0.198012	0.0599585
2	A2	90	83.6692	0.190416	0.0602598
2	A2	91	83.9331	0.184079	0.0603541
2	A2	92	84.1971	0.177837	0.0618138
2	A2	93	84.461	0.174234	0.0665692
2	A2	94	84.725	0.169749	0.0765203
2	A2	95	84.9889	0.163403	0.0929968
2	A2	96	85.2529	0.156157	0.116093
2	A2	97	85.5168	0.146698	0.144044
2	A2	98	85.7808	0.130758	0.172981
2	A2	99	86.0447	0.105957	0.19745
2	A2	100	86.3087	0.0631424	0.211792
2	A2	101	86.5726	0.00563991	0.212002
2	A2	102	86.8365	-0.0341141	0.197233
2	A2	103	87.1005	-0.0482541	0.170163
2	A2	104	87.3644	-0.0519777	0.136027
2	A2	105	87.6284	-0.0532709	0.100791
2	A2	106	87.8923	-0.0542007	0.0693535
2	A2	107	88.1563	-0.0545863	0.0445057
2	A2	108	88.4202	-0.0550966	0.0268595
2	A2	109	88.6842	-0.0555	0.0154742
2	A2	110	88.9481	-0.0553108	0.00871631
2	A2	111	89.2121	-0.0570832	0.00495909
2	A2	112	89.476	-0.0561042	0.00295459
2	A2	113	89.74	-0.0555525	0.00190599
2	A2	114	90.0039	-0.0563802	0.00136815
2	A2	115	90.2678	-0.0562603	0.0011068
2	A2	116	90.5318	-0.0564833	0.000994124
2	A2	117	90.7957	-0.0567996	0.000957363
2	A2	118	91.0597	-0.0566685	0.000959056
2	A2	119	91.3236	-0.0564097	0.000983576
2	A2	120	91.5876	-0.0570849	0.00102134
2	A2	121	91.8515	-0.0567518	0.00105751
2	A2	122	92.1155	-0.0573532	0.00107311
2	A2	123	92.3794	-0.0574187	0.00105595
2	A2	124	92.6434	-0.0574844	0.00101046
2	A2	125	92.9073	-0.0574069	0.000955912
2	A2	126	93.1712	-0.0576595	0.000912714
2	A2	127	93.4352	-0.0574014	0.00088657
2	A2	128	93.6991	-0.0576082	0.000862618
2	A2	129	93.9631	-0.0583649	0.000814589
2	A2	130	94.227	-0.0581346	0.000722482
2	A2	131	94.491	-0.0577691	0.000586057
2	A2	132	94.7549	-0.0583894	0.00042533
3	A3	1	60.178	-0.0642895	0.00758432
3	A3	2	60.4419	-0.0643662	0.00788038
3	A3	3	60.7059	-0.0656495	0.00808179
3	A3	4	60.9698	-0.0661179	0.0081251
3	A3	5	61.2338	-0.0663333	0.00801271
3	A3	6	61.4977	-0.0664498	0.0078065
3	A3	7	61.7617	-0.0669587	0.00759149
3	A3	8	62.0256	-0.0677475	0.00743354
3	A3	9	62.2896	-0.0676003	0.00735353
3	A3	10	62.5535	-0.0673559	0.00732776
3	A3	11	62.8175	-0.0687065	0.00730832
3	A3	12	63.0814	-0.0691233	0.00724814
3	A3	13	63.3454	-0.068903	0.00711372
3	A3	14	63.6093	-0.0695622	0.00688352
3	A3	15	63.8732	-0.069703	0.00654452
3	A3	16	64.1372	-0.0702102	0.00609971
3	A3	17	64.4011	-0.0706763	0.00558435
3	A3	18	64.6651	-0.0709936	0.00507242
3	A3	19	64.929	-0.0710948	0.00465845
3	A3	20	65.193	-0.0709071	0.00442151
3	A3	21	65.4569	-0.0711458	0.00439395
3	A3	22	65.7209	-0.0714091	0.00455406
3	A3	23	65.9848	-0.0718753	0.00484107
3	A3	24	66.2488	-0.0717845	0.00517598
3	A3	25	66.5127	-0.0721549	0.00547543
3	A3	26	66.7766	-0.0726012	0.00565969
3	A3	27	67.0406	-0.0723293	0.00566409
3	A3	28	67.3045	-0.0736503	0.00545552
3	A3	29	67.5685	-0.0737303	0.00504587
3	A3	30	67.8324	-0.0734901	0.00449304
3	A3	31	68.0964	-0.0736668	0.00388876
3	A3	32	68.3603	-0.0747309	0.00333868
3	A3	33	68.6243	-0.0738916	0.00293912
3	A3	34	68.8882	-0.074418	0.00275287
3	A3	35	69.1522	-0.0742518	0.00279169
3	A3	36	69.4161	-0.0739546	0.00301607
3	A3	37	69.6801	-0.0747926	0.00335533
3	A3	38	69.944	-0.0750487	0.00373472
3	A3	39	70.2079	-0.0747299	0.00409003
3	A3	40	70.4719	-0.0753098	0.00436318
3	A3	41	70.7358	-0.0751782	0.00449253
3	A3	42	70.9998	-0.0757192	0.00441788
3	A3	43	71.2637	-0.0761925	0.00410604
3	A3	44	71.5277	-0.0761804	0.00358125
3	A3	45	71.7916	-0.0768559	0.00293605
3	A3	46	72.0556	-0.076278	0.00230958
3	A3	47	72.3195	-0.0770169	0.00184014
3	A3	48	72.5835	-0.0760117	0.00161631
3	A3	49	72.8474	-0.0768658	0.00165191
3	A3	50	73.1114	-0.0761161	0.00189585
3	A3	51	73.3753	-0.0768173	0.00226581
3	A3	52	73.6392	-0.0772234	0.00268144
3	A3	53	73.9032	-0.077013	0.00307823
3	A3	54	74.1671	-0.0765473	0.00340413
3	A3	55	74.4311	-0.0777185	0.00361605
3	A3	56	74.695	-0.0774816	0.00368807
3	A3	57	74.959	-0.0782016	0.00362543
3	A3	58	75.2229	-0.0780351	0.00346834
3	A3	59	75.4869	-0.0778595	0.00327868
3	A3	60	75.7508	-0.0785552	0.0031171
3	A3	61	76.0148	-0.0782917	0.00302262
3	A3	62	76.2787	-0.0788346	0.00300017
3	A3	63	76.5426	-0.0785224	0.00301699
3	A3	64	76.8066	-0.0785384	0.003012
3	A3	65	77.0705	-0.0790894	0.00292132
3	A3	66	77.3345	-0.0793368	0.00271242
3	A3	67	77.5984	-0.0797677	0.00240596
3	A3	68	77.8624	-0.0793232	0.00206763
3	A3	69	78.1263	-0.0795218	0.00177366
3	A3	70	78.3903	-0.0792711	0.00157472
3	A3	71	78.6542	-0.0798538	0.00148272
3	A3	72	78.9182	-0.0796068	0.00148377
3	A3	73	79.1821	-0.0797373	0.00155916
3	A3	74	79.4461	-0.0799426	0.00169297
3	A3	75	79.71	-0.0797946	0.00186115
3	A3	76	79.974	-0.0800596	0.00201751
3	A3	77	80.2379	-0.0796873	0.00209904
3	A3	78	80.5018	-0.0802113	0.00205825
3	A3	79	80.7658	-0.0809206	0.00190308
3	A3	80	81.0297	-0.0807708	0.00170872
3	A3	81	81.2937	-0.0805013	0.00158097
3	A3	82	81.5576	-0.0800266	0.00158953
3	A3	83	81.8216	-0.0805923	0.00171888
3	A3	84	82.0855	-0.0804571	0.00187531
3	A3	85	82.3495	-0.080977	0.00194596
3	A3	86	82.6134	-0.081565	0.00186799
3	A3	87	82.8774	-0.0807079	0.00166256
3	A3	88	83.1413	-0.0814117	0.00141782
3	A3	89	83.4053	-0.0810542	0.00123891
3	A3	90	83.6692	-0.0814241	0.00119749
3	A3	91	83.9331	-0.0809057	0.00130677
3	A3	92	84.1971	-0.0810549	0.00153057
3	A3	93	84.461	-0.0814066	0.00181567
3	A3	94	84.725	-0.0818769	0.00212207
3	A3	95	84.9889	-0.0818202	0.00242767
3	A3	96	85.2529	-0.0811947	0.00270603
3	A3	97	85.5168	-0.0814961	0.00290375
3	A3	98	85.7808	-0.0825549	0.00294856
3	A3	99	86.0447	-0.0823317	0.00279129
3	A3	100	86.3087	-0.0826892	0.00244923
3	A3	101	86.5726	-0.0828507	0.00201201
3	A3	102	86.8365	-0.0822792	0.00160131
3	A3	103	87.1005	-0.0826169	0.00131255
3	A3	104	87.3644	-0.0827292	0.00117887
3	A3	105	87.6284	-0.0824665	0.00117607
3	A3	106	87.8923	-0.0831099	0.00125556
3	A3	107	88.1563	-0.0824556	0.00137627
3	A3	108	88.4202	-0.0833094	0.00151328
3	A3	109	88.6842	-0.0826429	0.0016434
3	A3	110	88.9481	-0.0832566	0.0017275
3	A3	111	89.2121	-0.082905	0.00171283
3	A3	112	89.476	-0.0836674	0.00156172
3	A3	113	89.74	-0.0838644	0.00128711
3	A3	114	90.0039	-0.0832947	0.000963208
3	A3	115	90.2678	-0.083059	0.000695025
3	A3	116	90.5318	-0.0833113	0.000563455
3	A3	117	90.7957	-0.0836299	0.000583279
3	A3	118	91.0597	-0.0831344	0.000701255
3	A3	119	91.3236	-0.083731	0.000831799
3	A3	120	91.5876	-0.0833008	0.000904743
3	A3	121	91.8515	-0.0842506	0.000897452
3	A3	122	92.1155	-0.0834582	0.000837094
3	A3	123	92.3794	-0.0834798	0.000776769
3	A3	124	92.6434	-0.0837863	0.00076271
3	A3	125	92.9073	-0.0837394	0.000811834
3	A3	126	93.1712	-0.08375	0.000908218
3	A3	127	93.4352	-0.0840741	0.00101285
3	A3	128	93.6991	-0.0835388	0.00107702
3	A3	129	93.9631	-0.0838858	0.00105655
3	A3	130	94.227	-0.0847461	0.000928598
3	A3	131	94.491	-0.083923	0.000706201
3	A3	132	94.7549	-0.0840726	0.00043847
4	A4	1	60.178	-0.0672334	0.00523334
4	A4	2	60.4419	-0.0669656	0.00516572
4	A4	3	60.7059	-0.0678393	0.00518566
4	A4	4	60.9698	-0.0678622	0.00533426
4	A4	5	61.2338	-0.0676282	0.0056053
4	A4	6	61.4977	-0.0678566	0.00593094
4	A4	7	61.7617	-0.0685158	0.00620357
4	A4	8	62.0256	-0.0690412	0.00632581
4	A4	9	62.2896	-0.0699043	0.00625752
4	A4	10	62.5535	-0.0696888	0.0060301
4	A4	11	62.8175	-0.0700032	0.00572293
4	A4	12	63.0814	-0.0705441	0.00542105
4	A4	13	63.3454	-0.0705743	0.00517875
4	A4	14	63.6093	-0.0711035	0.00500347
4	A4	15	63.8732	-0.0709375	0.00486207
4	A4	16	64.1372	-0.0712367	0.00470512
4	A4	17	64.4011	-0.0719362	0.00449851
4	A4	18	64.6651	-0.072216	0.00424551
4	A4	19	64.929	-0.0722933	0.00398428
4	A4	20	65.193	-0.0725241	0.00376143
4	A4	21	65.4569	-0.0721051	0.00360112
4	A4	22	65.7209	-0.0727865	0.00349389
4	A4	23	65.9848	-0.0732048	0.00341197
4	A4	24	66.2488	-0.0729186	0.0033352
4	A4	25	66.5127	-0.0736732	0.00326381
4	A4	26	66.7766	-0.0734784	0.00320876
4	A4	27	67.0406	-0.0734076	0.00317225
4	A4	28	67.3045	-0.073758	0.00313943
4	A4	29	67.5685	-0.0738488	0.00308983
4	A4	30	67.8324	-0.0747216	0.0030167
4	A4	31	68.0964	-0.0742491	0.00293492
4	A4	32	68.3603	-0.0743721	0.00286996
4	A4	33	68.6243	-0.0746108	0.00283909
4	A4	34	68.8882	-0.0747263	0.00284198
4	A4	35	69.1522	-0.0749596	0.00286508
4	A4	36	69.4161	-0.0751187	0.00288982
4	A4	37	69.6801	-0.0755403	0.00289293
4	A4	38	69.944	-0.0751835	0.00284219
4	A4	39	70.2079	-0.0751759	0.00270164
4	A4	40	70.4719	-0.0760478	0.00245384
4	A4	41	70.7358	-0.0763161	0.0021255
4	A4	42	70.9998	-0.0763222	0.00179101
4	A4	43	71.2637	-0.0758026	0.00154218
4	A4	44	71.5277	-0.0760483	0.00144059
4	A4	45	71.7916	-0.0760372	0.00148532
4	A4	46	72.0556	-0.0760842	0.00161763
4	A4	47	72.3195	-0.0764961	0.00175729
4	A4	48	72.5835	-0.0763572	0.00184604
4	A4	49	72.8474	-0.0766256	0.00187289
4	A4	50	73.1114	-0.0771032	0.00187151
4	A4	51	73.3753	-0.0764932	0.00189571
4	A4	52	73.6392	-0.0768272	0.00198942
4	A4	53	73.9032	-0.0768717	0.00216624
4	A4	54	74.1671	-0.0771914	0.00240488
4	A4	55	74.4311	-0.0770459	0.00265719
4	A4	56	74.695	-0.0773336	0.00286196
4	A4	57	74.959	-0.0775945	0.00295996
4	A4	58	75.2229	-0.0777774	0.00290837
4	A4	59	75.4869	-0.0779297	0.0026921
4	A4	60	75.7508	-0.0784444	0.00232876
4	A4	61	76.0148	-0.0782703	0.00186548
4	A4	62	76.2787	-0.0782336	0.0013708
4	A4	63	76.5426	-0.078289	0.000925024
4	A4	64	76.8066	-0.0787875	0.000608375
4	A4	65	77.0705	-0.0785217	0.000483147
4	A4	66	77.3345	-0.0777787	0.000571775
4	A4	67	77.5984	-0.0781926	0.000841972
4	A4	68	77.8624	-0.0785364	0.00121155
4	A4	69	78.1263	-0.0784191	0.00157507
4	A4	70	78.3903	-0.0783374	0.00184027
4	A4	71	78.6542	-0.079121	0.00195689
4	A4	72	78.9182	-0.0788134	0.00192597
4	A4	73	79.1821	-0.0793394	0.00178848
4	A4	74	79.4461	-0.0788407	0.00160169
4	A4	75	79.71	-0.0793286	0.00141656
4	A4	76	79.974	-0.0790266	0.00126662
4	A4	77	80.2379	-0.0793799	0.00116894
4	A4	78	80.5018	-0.079706	0.00112907
4	A4	79	80.7658	-0.0789851	0.00114225
4	A4	80	81.0297	-0.079403	0.00119175
4	A4	81	81.2937	-0.0796405	0.00125235
4	A4	82	81.5576	-0.0794656	0.00130263
4	A4	83	81.8216	-0.0798105	0.0013381
4	A4	84	82.0855	-0.079833	0.00137159
4	A4	85	82.3495	-0.0800812	0.00141627
4	A4	86	82.6134	-0.0793529	0.00146362
4	A4	87	82.8774	-0.0797701	0.00147775
4	A4	88	83.1413	-0.0805569	0.00141634
4	A4	89	83.4053	-0.0800257	0.00126547
4	A4	90	83.6692	-0.0807345	0.00106029
4	A4	91	83.9331	-0.0801658	0.000872791
4	A4	92	84.1971	-0.0801753	0.000773345
4	A4	93	84.461	-0.0801497	0.000792729
4	A4	94	84.725	-0.0803044	0.000909126
4	A4	95	84.9889	-0.0804988	0.00106518
4	A4	96	85.2529	-0.080492	0.00120151
4	A4	97	85.5168	-0.0803084	0.0012873
4	A4	98	85.7808	-0.081137	0.00133328
4	A4	99	86.0447	-0.0806766	0.00138136
4	A4	100	86.3087	-0.0807516	0.00147434
4	A4	101	86.5726	-0.0807409	0.00162099
4	A4	102	86.8365	-0.0807971	0.00177941
4	A4	103	87.1005	-0.0811945	0.00187501
4	A4	104	87.3644	-0.0817483	0.00184595
4	A4	105	87.6284	-0.0816941	0.00168485
4	A4	106	87.8923	-0.0811148	0.00144459
4	A4	107	88.1563	-0.081667	0.00120278
4	A4	108	88.4202	-0.081288	0.00101272
4	A4	109	88.6842	-0.0815923	0.000878826
4	A4	110	88.9481	-0.0816262	0.000772692
4	A4	111	89.2121	-0.0819269	0.00067244
4	A4	112	89.476	-0.0818147	0.000590262
4	A4	113	89.74	-0.0814963	0.000564513
4	A4	114	90.0039	-0.0815234	0.000623166
4	A4	115	90.2678	-0.0815383	0.000749861
4	A4	116	90.5318	-0.0818642	0.000882205
4	A4	117	90.7957	-0.0822918	0.000945672
4	A4	118	91.0597	-0.0819413	0.000898324
4	A4	119	91.3236	-0.0819366	0.000755404
4	A4	120	91.5876	-0.0820033	0.000580716
4	A4	121	91.8515	-0.0823675	0.000454424
4	A4	122	92.1155	-0.0816255	0.00043643
4	A4	123	92.3794	-0.0820761	0.000540835
4	A4	124	92.6434	-0.0816946	0.000730323
4	A4	125	92.9073	-0.0825788	0.000933108
4	A4	126	93.1712	-0.0819945	0.00107606
4	A4	127	93.4352	-0.0826324	0.00111701
4	A4	128	93.6991	-0.0824353	0.00105745
4	A4	129	93.9631	-0.0823345	0.00092937
4	A4	130	94.227	-0.0822246	0.000769292
4	A4	131	94.491	-0.0827193	0.000600014
4	A4	132	94.7549	-0.0827141	0.000430945
5	A5	1	60.178	0.413567	0.0338903
5	A5	2	60.4419	0.411325	0.0339539
5	A5	3	60.7059	0.408749	0.0339947
5	A5	4	60.9698	0.403974	0.0339837
5	A5	5	61.2338	0.402608	0.0339201
5	A5	6	61.4977	0.397614	0.0338419
5	A5	7	61.7617	0.394313	0.0338163
5	A5	8	62.0256	0.391214	0.0339102
5	A5	9	62.2896	0.388191	0.0341517
5	A5	10	62.5535	0.38581	0.0345067
5	A5	11	62.8175	0.380753	0.0348844
5	A5	12	63.0814	0.377664	0.0351761
5	A5	13	63.3454	0.37384	0.0353042
5	A5	14	63.6093	0.370183	0.0352584
5	A5	15	63.8732	0.366435	0.0351004
5	A5	16	64.1372	0.362354	0.0349345
5	A5	17	64.4011	0.359472	0.0348587
5	A5	18	64.6651	0.357218	0.0349213
5	A5	19	64.929	0.353098	0.0351075
5	A5	20	65.193	0.349205	0.0353602
5	A5	21	65.4569	0.34458	0.0356169
5	A5	22	65.7209	0.343104	0.0358378
5	A5	23	65.9848	0.338289	0.0360097
5	A5	24	66.2488	0.334132	0.0361356
5	A5	25	66.5127	0.331541	0.0362214
5	A5	26	66.7766	0.328078	0.0362739
5	A5	27	67.0406	0.322562	0.0363034
5	A5	28	67.3045	0.32079	0.036323
5	A5	29	67.5685	0.316653	0.0363423
5	A5	30	67.8324	0.312542	0.0363597
5	A5	31	68.0964	0.309774	0.0363613
5	A5	32	68.3603	0.30547	0.0363313
5	A5	33	68.6243	0.301827	0.0362681
5	A5	34	68.8882	0.298179	0.0361875
5	A5	35	69.1522	0.294149	0.0361117
5	A5	36	69.4161	0.291292	0.0360492
5	A5	37	69.6801	0.287881	0.0359852
5	A5	38	69.944	0.283791	0.0358957
5	A5	39	70.2079	0.278944	0.0357724
5	A5	40	70.4719	0.276249	0.035636
5	A5	41	70.7358	0.272978	0.0355228
5	A5	42	70.9998	0.269912	0.0354564
5	A5	43	71.2637	0.265779	0.0354298
5	A5	44	71.5277	0.262269	0.0354132
5	A5	45	71.7916	0.25789	0.0353777
5	A5	46	72.0556	0.255246	0.0353137
5	A5	47	72.3195	0.252075	0.0352326
5	A5	48	72.5835	0.247359	0.0351555
5	A5	49	72.8474	0.244332	0.0350986
5	A5	50	73.1114	0.241067	0.0350648
5	A5	51	73.3753	0.237838	0.0350422
5	A5	52	73.6392	0.233822	0.0350153
5	A5	53	73.9032	0.229997	0.0349767
5	A5	54	74.1671	0.226527	0.0349362
5	A5	55	74.4311	0.223492	0.0349171
5	A5	56	74.695	0.220795	0.0349482
5	A5	57	74.959	0.215454	0.035054
5	A5	58	75.2229	0.212335	0.0352467
5	A5	59	75.4869	0.209888	0.03552
5	A5	60	75.7508	0.20666	0.0358451
5	A5	61	76.0148	0.201471	0.0361782
5	A5	62	76.2787	0.198074	0.0364759
5	A5	63	76.5426	0.194729	0.0367094
5	A5	64	76.8066	0.191263	0.0368667
5	A5	65	77.0705	0.187123	0.0369442
5	A5	66	77.3345	0.183553	0.0369381
5	A5	67	77.5984	0.179093	0.0368438
5	A5	68	77.8624	0.176157	0.0366631
5	A5	69	78.1263	0.172286	0.0364188
5	A5	70	78.3903	0.168666	0.0361696
5	A5	71	78.6542	0.163911	0.0360178
5	A5	72	78.9182	0.160936	0.0360974
5	A5	73	79.1821	0.159085	0.0365466
5	A5	74	79.4461	0.15449	0.0374726
5	A5	75	79.71	0.150402	0.0389353
5	A5	76	79.974	0.147544	0.0409623
5	A5	77	80.2379	0.143095	0.0436024
5	A5	78	80.5018	0.139336	0.0470188
5	A5	79	80.7658	0.133773	0.0516009
5	A5	80	81.0297	0.127843	0.0580475
5	A5	81	81.2937	0.122917	0.0673398
5	A5	82	81.5576	0.118271	0.0805184
5	A5	83	81.8216	0.112072	0.0982423
5	A5	84	82.0855	0.103192	0.120239
5	A5	85	82.3495	0.0950234	0.14488
5	A5	86	82.6134	0.0816401	0.169174
5	A5	87	82.8774	0.0537016	0.189298
5	A5	88	83.1413	0.017347	0.201556
5	A5	89	83.4053	-0.0100549	0.203374
5	A5	90	83.6692	-0.0281415	0.193965
5	A5	91	83.9331	-0.0538558	0.174473
5	A5	92	84.1971	-0.0785922	0.147649
5	A5	93	84.461	-0.0872788	0.117204
5	A5	94	84.725	-0.0883379	0.086999
5	A5	95	84.9889	-0.0891146	0.060235
5	A5	96	85.2529	-0.088896	0.0388697
5	A5	97	85.5168	-0.0893871	0.0234453
5	A5	98	85.7808	-0.0893621	0.013349
5	A5	99	86.0447	-0.0897623	0.00733609
5	A5	100	86.3087	-0.0899678	0.0040578
5	A5	101	86.5726	-0.0900081	0.00240691
5	A5	102	86.8365	-0.0901144	0.00163707
5	A5	103	87.1005	-0.0902681	0.00132053
5	A5	104	87.3644	-0.0900026	0.0012412
5	A5	105	87.6284	-0.0904704	0.00129335
5	A5	106	87.8923	-0.0906204	0.00141394
5	A5	107	88.1563	-0.0906824	0.00154901
5	A5	108	88.4202	-0.090455	0.00164621
5	A5	109	88.6842	-0.0914102	0.0016659
5	A5	110	88.9481	-0.0918962	0.00160087
5	A5	111	89.2121	-0.0913769	0.00148866
5	A5	112	89.476	-0.0916471	0.0014007
5	A5	113	89.74	-0.0913706	0.00140669
5	A5	114	90.0039	-0.0914331	0.00153263
5	A5	115	90.2678	-0.0918467	0.00174027
5	A5	116	90.5318	-0.0920912	0.00194461
5	A5	117	90.7957	-0.0929369	0.00206114
5	A5	118	91.0597	-0.0929862	0.00205342
5	A5	119	91.3236	-0.0931695	0.00194951
5	A5	120	91.5876	-0.0930419	0.00181626
5	A5	121	91.8515	-0.0924539	0.00170987
5	A5	122	92.1155	-0.0932641	0.00163912
5	A5	123	92.3794	-0.0939732	0.00156696
5	A5	124	92.6434	-0.0941761	0.00144566
5	A5	125	92.9073	-0.0935973	0.00125513
5	A5	126	93.1712	-0.0941691	0.00101571
5	A5	127	93.4352	-0.093548	0.000771505
5	A5	128	93.6991	-0.0943949	0.000563087
5	A5	129	93.9631	-0.0939346	0.000410074
5	A5	130	94.227	-0.0939009	0.000310003
5	A5	131	94.491	-0.0938898	0.000247125
5	A5	132	94.7549	-0.0943304	0.000202736
6	A6	1	60.178	0.525333	0.0284331
6	A6	2	60.4419	0.522415	0.0282752
6	A6	3	60.7059	0.520138	0.0280607
6	A6	4	60.9698	0.516924	0.0278206
6	A6	5	61.2338	0.514636	0.0276133
6	A6	6	61.4977	0.508613	0.0275172
6	A6	7	61.7617	0.506672	0.0276017
6	A6	8	62.0256	0.5047	0.0278883
6	A6	9	62.2896	0.501743	0.0283268
6	A6	10	62.5535	0.496859	0.0288094
6	A6	11	62.8175	0.494232	0.0292238
6	A6	12	63.0814	0.488308	0.0295048
6	A6	13	63.3454	0.486774	0.0296512
6	A6	14	63.6093	0.482181	0.0296998
6	A6	15	63.8732	0.479414	0.0296859
6	A6	16	64.1372	0.475888	0.0296225
6	A6	17	64.4011	0.471453	0.0295167
6	A6	18	64.6651	0.467811	0.029396
6	A6	19	64.929	0.464082	0.0293094
6	A6	20	65.193	0.460737	0.0292988
6	A6	21	65.4569	0.459949	0.0293629
6	A6	22	65.7209	0.454024	0.0294561
6	A6	23	65.9848	0.450475	0.0295271
6	A6	24	66.2488	0.446223	0.0295692
6	A6	25	66.5127	0.442519	0.0296372
6	A6	26	66.7766	0.441415	0.0298061
6	A6	27	67.0406	0.435558	0.0301061
6	A6	28	67.3045	0.433989	0.030481
6	A6	29	67.5685	0.430367	0.0308085
6	A6	30	67.8324	0.425194	0.0309704
6	A6	31	68.0964	0.419936	0.0309227
6	A6	32	68.3603	0.416878	0.030714
6	A6	33	68.6243	0.414323	0.0304473
6	A6	34	68.8882	0.412434	0.0302143
6	A6	35	69.1522	0.405389	0.0300547
6	A6	36	69.4161	0.403015	0.0299575
6	A6	37	69.6801	0.399935	0.0298911
6	A6	38	69.944	0.396259	0.0298325
6	A6	39	70.2079	0.391886	0.0297794
6	A6	40	70.4719	0.388172	0.0297441
6	A6	41	70.7358	0.385455	0.0297406
6	A6	42	70.9998	0.382197	0.0297693
6	A6	43	71.2637	0.377902	0.029813
6	A6	44	71.5277	0.373984	0.0298444
6	A6	45	71.7916	0.371417	0.0298423
6	A6	46	72.0556	0.366697	0.0298058
6	A6	47	72.3195	0.363426	0.0297549
6	A6	48	72.5835	0.359767	0.0297223
6	A6	49	72.8474	0.357104	0.0297387
6	A6	50	73.1114	0.35289	0.0298218
6	A6	51	73.3753	0.348585	0.0299734
6	A6	52	73.6392	0.346477	0.030181
6	A6	53	73.9032	0.342355	0.030421
6	A6	54	74.1671	0.33784	0.0306604
6	A6	55	74.4311	0.334892	0.0308579
6	A6	56	74.695	0.331176	0.0309679
6	A6	57	74.959	0.327411	0.0309523
6	A6	58	75.2229	0.322648	0.0307921
6	A6	59	75.4869	0.318821	0.0304946
6	A6	60	75.7508	0.316332	0.0300909
6	A6	61	76.0148	0.312201	0.0296256
6	A6	62	76.2787	0.308399	0.0291505
6	A6	63	76.5426	0.304964	0.0287268
6	A6	64	76.8066	0.302169	0.0284298
6	A6	65	77.0705	0.29785	0.0283434
6	A6	66	77.3345	0.295503	0.028539
6	A6	67	77.5984	0.292115	0.0290485
6	A6	68	77.8624	0.289395	0.0298536
6	A6	69	78.1263	0.285353	0.0309027
6	A6	70	78.3903	0.280268	0.0321476
6	A6	71	78.6542	0.276779	0.033578
6	A6	72	78.9182	0.274183	0.0352272
6	A6	73	79.1821	0.267855	0.0371536
6	A6	74	79.4461	0.26495	0.0394249
6	A6	75	79.71	0.26039	0.0421429
6	A6	76	79.974	0.255034	0.0455276
6	A6	77	80.2379	0.247391	0.050038
6	A6	78	80.5018	0.243474	0.0564665
6	A6	79	80.7658	0.236941	0.0659211
6	A6	80	81.0297	0.229989	0.0796323
6	A6	81	81.2937	0.224421	0.0985735
6	A6	82	81.5576	0.216506	0.122958
6	A6	83	81.8216	0.202341	0.151742
6	A6	84	82.0855	0.181191	0.182321
6	A6	85	82.3495	0.155053	0.210627
6	A6	86	82.6134	0.126743	0.231795
6	A6	87	82.8774	0.0813745	0.241363
6	A6	88	83.1413	0.0261525	0.236675
6	A6	89	83.4053	-0.0152156	0.217883
6	A6	90	83.6692	-0.0359609	0.188036
6	A6	91	83.9331	-0.0454151	0.152126
6	A6	92	84.1971	-0.057259	0.115554
6	A6	93	84.461	-0.0605557	0.0826909
6	A6	94	84.725	-0.0612748	0.0561009
6	A6	95	84.9889	-0.0623274	0.0365178
6	A6	96	85.2529	-0.0630358	0.0233396
6	A6	97	85.5168	-0.0629153	0.0152776
6	A6	98	85.7808	-0.0639036	0.0108985
6	A6	99	86.0447	-0.0650051	0.00894775
6	A6	100	86.3087	-0.0657211	0.00845971
6	A6	101	86.5726	-0.0661935	0.00872372
6	A6	102	86.8365	-0.0675333	0.00919821
6	A6	103	87.1005	-0.0697095	0.00945842
6	A6	104	87.3644	-0.0729536	0.00921462
6	A6	105	87.6284	-0.074549	0.00836899
6	A6	106	87.8923	-0.0733401	0.00703882
6	A6	107	88.1563	-0.0736181	0.00549601
6	A6	108	88.4202	-0.0737915	0.00404144
6	A6	109	88.6842	-0.0737034	0.00288536
6	A6	110	88.9481	-0.0743102	0.00209679
6	A6	111	89.2121	-0.0744919	0.00163031
6	A6	112	89.476	-0.074089	0.00138979
6	A6	113	89.74	-0.0747166	0.00128145
6	A6	114	90.0039	-0.0745368	0.00123565
6	A6	115	90.2678	-0.0748085	0.00120546
6	A6	116	90.5318	-0.0751702	0.00115981
6	A6	117	90.7957	-0.0751397	0.00108144
6	A6	118	91.0597	-0.0753223	0.000969143
6	A6	119	91.3236	-0.0755617	0.000838794
6	A6	120	91.5876	-0.075049	0.000719146
6	A6	121	91.8515	-0.0757942	0.000641353
6	A6	122	92.1155	-0.0756895	0.000624222
6	A6	123	92.3794	-0.0746405	0.000660936
6	A6	124	92.6434	-0.075783	0.000716015
6	A6	125	92.9073	-0.0762149	0.000738597
6	A6	126	93.1712	-0.0759598	0.000687784
6	A6	127	93.4352	-0.0763268	0.000555092
6	A6	128	93.6991	-0.0758373	0.000368924
6	A6	129	93.9631	-0.0760972	0.000178386
6	A6	130	94.227	-0.0758969	2.81689e-05
6	A6	131	94.491	-0.0757843	-5.96584e-05
6	A6	132	94.7549	-0.0759294	-8.86697e-05
7	A7	1	60.178	-0.0724904	0.00505016
7	A7	2	60.4419	-0.0726541	0.00522173
7	A7	3	60.7059	-0.0723914	0.00546215
7	A7	4	60.9698	-0.0727099	0.00570973
7	A7	5	61.2338	-0.0734934	0.00589901
7	A7	6	61.4977	-0.0734904	0.00599093
7	A7	7	61.7617	-0.0737943	0.00598584
7	A7	8	62.0256	-0.0737953	0.00591353
7	A7	9	62.2896	-0.0743009	0.00581023
7	A7	10	62.5535	-0.0744765	0.00569727
7	A7	11	62.8175	-0.0747647	0.00557214
7	A7	12	63.0814	-0.0746269	0.00541604
7	A7	13	63.3454	-0.0750588	0.00521541
7	A7	14	63.6093	-0.0755853	0.0049858
7	A7	15	63.8732	-0.0756622	0.00477964
7	A7	16	64.1372	-0.0758534	0.00466576
7	A7	17	64.4011	-0.0755469	0.00468801
7	A7	18	64.6651	-0.0758487	0.0048285
7	A7	19	64.929	-0.076565	0.00500137
7	A7	20	65.193	-0.075999	0.00508634
7	A7	21	65.4569	-0.0766816	0.00498722
7	A7	22	65.7209	-0.0771729	0.0046846
7	A7	23	65.9848	-0.0772631	0.00425064
7	A7	24	66.2488	-0.0779455	0.00381367
7	A7	25	66.5127	-0.0766927	0.0034928
7	A7	26	66.7766	-0.077236	0.0033447
7	A7	27	67.0406	-0.0779164	0.003354
7	A7	28	67.3045	-0.0778262	0.00346481
7	A7	29	67.5685	-0.0776203	0.00362114
7	A7	30	67.8324	-0.0781912	0.00378583
7	A7	31	68.0964	-0.0780827	0.00393187
7	A7	32	68.3603	-0.0785115	0.00402263
7	A7	33	68.6243	-0.0782061	0.0040022
7	A7	34	68.8882	-0.078837	0.00380841
7	A7	35	69.1522	-0.0789308	0.00340556
7	A7	36	69.4161	-0.0791982	0.00282098
7	A7	37	69.6801	-0.0791865	0.00216081
7	A7	38	69.944	-0.0797097	0.00158655
7	A7	39	70.2079	-0.0792384	0.00125391
7	A7	40	70.4719	-0.0789199	0.00124213
7	A7	41	70.7358	-0.0787287	0.0015141
7	A7	42	70.9998	-0.0793937	0.00193169
7	A7	43	71.2637	-0.0795508	0.00231771
7	A7	44	71.5277	-0.079374	0.00252994
7	A7	45	71.7916	-0.0795479	0.00251193
7	A7	46	72.0556	-0.0802658	0.00230281
7	A7	47	72.3195	-0.0801097	0.00200926
7	A7	48	72.5835	-0.0796357	0.00175541
7	A7	49	72.8474	-0.0800964	0.0016323
7	A7	50	73.1114	-0.0799776	0.00166593
7	A7	51	73.3753	-0.0798592	0.00181339
7	A7	52	73.6392	-0.0804445	0.00198492
7	A7	53	73.9032	-0.0798556	0.00208203
7	A7	54	74.1671	-0.0804614	0.00203883
7	A7	55	74.4311	-0.0806655	0.00185174
7	A7	56	74.695	-0.080812	0.00158234
7	A7	57	74.959	-0.0805874	0.00132787
7	A7	58	75.2229	-0.0805389	0.00117279
7	A7	59	75.4869	-0.0805281	0.00115008
7	A7	60	75.7508	-0.0805886	0.0012364
7	A7	61	76.0148	-0.0805772	0.00138131
7	A7	62	76.2787	-0.0814148	0.0015464
7	A7	63	76.5426	-0.0804146	0.00172592
7	A7	64	76.8066	-0.0809643	0.00193725
7	A7	65	77.0705	-0.0812112	0.00219238
7	A7	66	77.3345	-0.0807751	0.00247288
7	A7	67	77.5984	-0.0813706	0.00272643
7	A7	68	77.8624	-0.0810126	0.00288837
7	A7	69	78.1263	-0.0816145	0.00291527
7	A7	70	78.3903	-0.0821935	0.00280808
7	A7	71	78.6542	-0.0815553	0.00260822
7	A7	72	78.9182	-0.0816398	0.00236908
7	A7	73	79.1821	-0.0821808	0.00212423
7	A7	74	79.4461	-0.0816635	0.00187523
7	A7	75	79.71	-0.0824965	0.00160608
7	A7	76	79.974	-0.0820043	0.00131276
7	A7	77	80.2379	-0.0821266	0.00102951
7	A7	78	80.5018	-0.082462	0.00083588
7	A7	79	80.7658	-0.082191	0.000836457
7	A7	80	81.0297	-0.0824494	0.00111598
7	A7	81	81.2937	-0.0817691	0.00168869
7	A7	82	81.5576	-0.0818333	0.00247191
7	A7	83	81.8216	-0.0823883	0.00330476
7	A7	84	82.0855	-0.0829519	0.00400459
7	A7	85	82.3495	-0.0827084	0.00442935
7	A7	86	82.6134	-0.0832487	0.00451593
7	A7	87	82.8774	-0.0830799	0.00428794
7	A7	88	83.1413	-0.0836139	0.00384275
7	A7	89	83.4053	-0.0841666	0.00332328
7	A7	90	83.6692	-0.0837782	0.00287163
7	A7	91	83.9331	-0.0833404	0.00257212
7	A7	92	84.1971	-0.0837383	0.00241346
7	A7	93	84.461	-0.0836573	0.00230359
7	A7	94	84.725	-0.084358	0.00213716
7	A7	95	84.9889	-0.0846294	0.00187189
7	A7	96	85.2529	-0.0843085	0.00155833
7	A7	97	85.5168	-0.0839938	0.00130308
7	A7	98	85.7808	-0.0841526	0.00119748
7	A7	99	86.0447	-0.0844935	0.00126508
7	A7	100	86.3087	-0.0839752	0.00146006
7	A7	101	86.5726	-0.0844487	0.00170714
7	A7	102	86.8365	-0.0848991	0.00194927
7	A7	103	87.1005	-0.0841485	0.00217267
7	A7	104	87.3644	-0.0849187	0.00239988
7	A7	105	87.6284	-0.0853028	0.00265941
7	A7	106	87.8923	-0.0844001	0.00294924
7	A7	107	88.1563	-0.0850831	0.00321475
7	A7	108	88.4202	-0.085274	0.00335871
7	A7	109	88.6842	-0.0857847	0.0032864
7	A7	110	88.9481	-0.0855304	0.00296433
7	A7	111	89.2121	-0.0861025	0.00245307
7	A7	112	89.476	-0.0858167	0.00188494
7	A7	113	89.74	-0.0855871	0.00139375
7	A7	114	90.0039	-0.0852786	0.001043
7	A7	115	90.2678	-0.0858334	0.000806059
7	A7	116	90.5318	-0.0864032	0.000615396
7	A7	117	90.7957	-0.0858892	0.000442413
7	A7	118	91.0597	-0.085982	0.000341938
7	A7	119	91.3236	-0.0852851	0.000423336
7	A7	120	91.5876	-0.0859216	0.000770473
7	A7	121	91.8515	-0.0856606	0.00137256
7	A7	122	92.1155	-0.0856844	0.00211483
7	A7	123	92.3794	-0.0863865	0.00282913
7	A7	124	92.6434	-0.0866176	0.00336447
7	A7	125	92.9073	-0.0862858	0.00363423
7	A7	126	93.1712	-0.0865709	0.00362449
7	A7	127	93.4352	-0.087064	0.00337618
7	A7	128	93.6991	-0.087317	0.00296077
7	A7	129	93.9631	-0.0867963	0.00245844
7	A7	130	94.227	-0.0868595	0.00193942
7	A7	131	94.491	-0.0873577	0.00145121
7	A7	132	94.7549	-0.0873417	0.00101811
8	A8	1	60.178	-0.0649957	0.00573538
8	A8	2	60.4419	-0.0654706	0.00577297
8	A8	3	60.7059	-0.0655786	0.00573365
8	A8	4	60.9698	-0.0662588	0.00562425
8	A8	5	61.2338	-0.0660253	0.00549641
8	A8	6	61.4977	-0.0661281	0.00542686
8	A8	7	61.7617	-0.0667959	0.00547905
8	A8	8	62.0256	-0.0665101	0.00566459
8	A8	9	62.2896	-0.0666555	0.00592629
8	A8	10	62.5535	-0.0669688	0.00615559
8	A8	11	62.8175	-0.067483	0.00624165
8	A8	12	63.0814	-0.0673988	0.00612831
8	A8	13	63.3454	-0.0685949	0.00584501
8	A8	14	63.6093	-0.0680172	0.00549084
8	A8	15	63.8732	-0.0683517	0.00517969
8	A8	16	64.1372	-0.0682183	0.00498024
8	A8	17	64.4011	-0.0687836	0.00488677
8	A8	18	64.6651	-0.0687195	0.00483377
8	A8	19	64.929	-0.0690281	0.00474119
8	A8	20	65.193	-0.069165	0.00456157
8	A8	21	65.4569	-0.0696927	0.00430449
8	A8	22	65.7209	-0.0697071	0.00402881
8	A8	23	65.9848	-0.0695944	0.0038111
8	A8	24	66.2488	-0.0696439	0.00370991
8	A8	25	66.5127	-0.0700867	0.00374329
8	A8	26	66.7766	-0.0700873	0.00388507
8	A8	27	67.0406	-0.0701408	0.00407598
8	A8	28	67.3045	-0.07026	0.00424292
8	A8	29	67.5685	-0.0703747	0.00432129
8	A8	30	67.8324	-0.0711509	0.00427345
8	A8	31	68.0964	-0.0710323	0.0040963
8	A8	32	68.3603	-0.0708711	0.00381833
8	A8	33	68.6243	-0.0711646	0.00349318
8	A8	34	68.8882	-0.0715602	0.003194
8	A8	35	69.1522	-0.0716037	0.00300046
8	A8	36	69.4161	-0.0717455	0.00296862
8	A8	37	69.6801	-0.0713157	0.00309312
8	A8	38	69.944	-0.0712955	0.00329216
8	A8	39	70.2079	-0.0719213	0.00344032
8	A8	40	70.4719	-0.0724911	0.00343744
8	A8	41	70.7358	-0.0720086	0.00326774
8	A8	42	70.9998	-0.0728333	0.00300592
8	A8	43	71.2637	-0.0724777	0.00276706
8	A8	44	71.5277	-0.0719204	0.00263883
8	A8	45	71.7916	-0.0727248	0.00264226
8	A8	46	72.0556	-0.0728377	0.00273821
8	A8	47	72.3195	-0.0727319	0.00286198
8	A8	48	72.5835	-0.0730122	0.00295719
8	A8	49	72.8474	-0.07261	0.0029934
8	A8	50	73.1114	-0.0735497	0.00296802
8	A8	51	73.3753	-0.0733256	0.00289696
8	A8	52	73.6392	-0.0735747	0.00279807
8	A8	53	73.9032	-0.0729971	0.00267639
8	A8	54	74.1671	-0.0738129	0.0025264
8	A8	55	74.4311	-0.0735102	0.00235611
8	A8	56	74.695	-0.0740719	0.00221409
8	A8	57	74.959	-0.074109	0.00218625
8	A8	58	75.2229	-0.0739016	0.00234833
8	A8	59	75.4869	-0.0735137	0.00270118
8	A8	60	75.7508	-0.0736794	0.00314183
8	A8	61	76.0148	-0.0741746	0.00350262
8	A8	62	76.2787	-0.0748217	0.00363826
8	A8	63	76.5426	-0.0745751	0.00350062
8	A8	64	76.8066	-0.0751257	0.00315096
8	A8	65	77.0705	-0.0745338	0.00270852
8	A8	66	77.3345	-0.0749967	0.00228073
8	A8	67	77.5984	-0.0749128	0.00192631
8	A8	68	77.8624	-0.0749335	0.00166835
8	A8	69	78.1263	-0.0752991	0.00153178
8	A8	70	78.3903	-0.0752581	0.00156194
8	A8	71	78.6542	-0.0752354	0.0018006
8	A8	72	78.9182	-0.0748934	0.00223637
8	A8	73	79.1821	-0.0747483	0.00277403
8	A8	74	79.4461	-0.0756466	0.0032571
8	A8	75	79.71	-0.0756172	0.00353651
8	A8	76	79.974	-0.0760102	0.00354024
8	A8	77	80.2379	-0.0762424	0.00329847
8	A8	78	80.5018	-0.0758471	0.0029141
8	A8	79	80.7658	-0.0761545	0.00250755
8	A8	80	81.0297	-0.0763095	0.00217454
8	A8	81	81.2937	-0.0762115	0.00197287
8	A8	82	81.5576	-0.0765946	0.00192734
8	A8	83	81.8216	-0.0761261	0.0020332
8	A8	84	82.0855	-0.0763833	0.0022523
8	A8	85	82.3495	-0.0765715	0.00251275
8	A8	86	82.6134	-0.0765246	0.00272521
8	A8	87	82.8774	-0.0768763	0.00281651
8	A8	88	83.1413	-0.0769365	0.00276392
8	A8	89	83.4053	-0.0772943	0.00260724
8	A8	90	83.6692	-0.0774211	0.00242701
8	A8	91	83.9331	-0.0767542	0.00230099
8	A8	92	84.1971	-0.077217	0.00226849
8	A8	93	84.461	-0.0772137	0.00232632
8	A8	94	84.725	-0.078022	0.002453
8	A8	95	84.9889	-0.0770722	0.0026338
8	A8	96	85.2529	-0.0780695	0.0028629
8	A8	97	85.5168	-0.0772338	0.00312462
8	A8	98	85.7808	-0.0779294	0.00337756
8	A8	99	86.0447	-0.0780929	0.00356118
8	A8	100	86.3087	-0.0785313	0.00362295
8	A8	101	86.5726	-0.0779485	0.00354727
8	A8	102	86.8365	-0.0787948	0.00336699
8	A8	103	87.1005	-0.0791255	0.00314844
8	A8	104	87.3644	-0.0783161	0.00295583
8	A8	105	87.6284	-0.0786083	0.0028143
8	A8	106	87.8923	-0.0789853	0.00269695
8	A8	107	88.1563	-0.0793898	0.00254704
8	A8	108	88.4202	-0.0793609	0.00231923
8	A8	109	88.6842	-0.0791782	0.00200818
8	A8	110	88.9481	-0.0788028	0.00164815
8	A8	111	89.2121	-0.0800662	0.00129513
8	A8	112	89.476	-0.0792688	0.00101106
8	A8	113	89.74	-0.0792662	0.000853774
8	A8	114	90.0039	-0.0793039	0.000862896
8	A8	115	90.2678	-0.0790352	0.00104079
8	A8	116	90.5318	-0.0798808	0.00134325
8	A8	117	90.7957	-0.0792627	0.00169225
8	A8	118	91.0597	-0.0796552	0.00200486
8	A8	119	91.3236	-0.0799465	0.00221993
8	A8	120	91.5876	-0.0795245	0.00231027
8	A8	121	91.8515	-0.0803494	0.00228091
8	A8	122	92.1155	-0.0797934	0.00215996
8	A8	123	92.3794	-0.0802773	0.00198551
8	A8	124	92.6434	-0.0801581	0.00179079
8	A8	125	92.9073	-0.0799676	0.0015931
8	A8	126	93.1712	-0.0803354	0.00139342
8	A8	127	93.4352	-0.0805937	0.0011869
8	A8	128	93.6991	-0.0802896	0.000974101
8	A8	129	93.9631	-0.0801271	0.000763078
8	A8	130	94.227	-0.0803466	0.000562842
8	A8	131	94.491	-0.0807435	0.000378482
8	A8	132	94.7549	-0.0802658	0.000213978
9	A9	1	60.178	0.500914	0.0253371
9	A9	2	60.4419	0.501495	0.0233557
9	A9	3	60.7059	0.500104	0.0212527
9	A9	4	60.9698	0.499918	0.0195474
9	A9	5	61.2338	0.4989	0.0186569
9	A9	6	61.4977	0.496734	0.018757
9	A9	7	61.7617	0.496948	0.0197595
9	A9	8	62.0256	0.494107	0.0214049
9	A9	9	62.2896	0.490563	0.0233922
9	A9	10	62.5535	0.488321	0.0254821
9	A9	11	62.8175	0.486643	0.027532
9	A9	12	63.0814	0.483222	0.0294772
9	A9	13	63.3454	0.479566	0.031294
9	A9	14	63.6093	0.476152	0.0329729
9	A9	15	63.8732	0.47369	0.0345059
9	A9	16	64.1372	0.468604	0.0358772
9	A9	17	64.4011	0.465005	0.0370523
9	A9	18	64.6651	0.461894	0.0379724
9	A9	19	64.929	0.458213	0.0385728
9	A9	20	65.193	0.453145	0.0388242
9	A9	21	65.4569	0.447968	0.0387772
9	A9	22	65.7209	0.444367	0.0385693
9	A9	23	65.9848	0.441179	0.0383778
9	A9	24	66.2488	0.438334	0.0383436
9	A9	25	66.5127	0.433227	0.0385126
9	A9	26	66.7766	0.430933	0.0388346
9	A9	27	67.0406	0.425355	0.0392101
9	A9	28	67.3045	0.42138	0.0395481
9	A9	29	67.5685	0.417143	0.0397959
9	A9	30	67.8324	0.414285	0.0399345
9	A9	31	68.0964	0.409751	0.0399635
9	A9	32	68.3603	0.405061	0.0398958
9	A9	33	68.6243	0.400968	0.0397611
9	A9	34	68.8882	0.39613	0.0396005
9	A9	35	69.1522	0.393995	0.0394498
9	A9	36	69.4161	0.390374	0.0393274
9	A9	37	69.6801	0.38361	0.0392412
9	A9	38	69.944	0.381162	0.0392119
9	A9	39	70.2079	0.376504	0.039286
9	A9	40	70.4719	0.373729	0.0395176
9	A9	41	70.7358	0.368613	0.0399331
9	A9	42	70.9998	0.366428	0.0405024
9	A9	43	71.2637	0.360496	0.0411454
9	A9	44	71.5277	0.356689	0.0417663
9	A9	45	71.7916	0.352824	0.0422947
9	A9	46	72.0556	0.346845	0.0427089
9	A9	47	72.3195	0.343714	0.0430257
9	A9	48	72.5835	0.338969	0.0432655
9	A9	49	72.8474	0.334889	0.0434194
9	A9	50	73.1114	0.330369	0.0434418
9	A9	51	73.3753	0.325882	0.0432773
9	A9	52	73.6392	0.320368	0.0428976
9	A9	53	73.9032	0.315505	0.0423285
9	A9	54	74.1671	0.312884	0.0416401
9	A9	55	74.4311	0.309035	0.0409204
9	A9	56	74.695	0.303429	0.0402503
9	A9	57	74.959	0.298966	0.0396931
9	A9	58	75.2229	0.296947	0.0392918
9	A9	59	75.4869	0.291994	0.0390638
9	A9	60	75.7508	0.289018	0.0389954
9	A9	61	76.0148	0.283255	0.0390449
9	A9	62	76.2787	0.281125	0.0391545
9	A9	63	76.5426	0.275991	0.0392673
9	A9	64	76.8066	0.272354	0.0393374
9	A9	65	77.0705	0.267966	0.039336
9	A9	66	77.3345	0.26443	0.0392546
9	A9	67	77.5984	0.259729	0.0391101
9	A9	68	77.8624	0.256151	0.0389488
9	A9	69	78.1263	0.251315	0.0388377
9	A9	70	78.3903	0.248713	0.0388457
9	A9	71	78.6542	0.244268	0.0390148
9	A9	72	78.9182	0.240337	0.0393393
9	A9	73	79.1821	0.23697	0.0397634
9	A9	74	79.4461	0.231762	0.040204
9	A9	75	79.71	0.228528	0.0405865
9	A9	76	79.974	0.223159	0.0408783
9	A9	77	80.2379	0.21987	0.0410979
9	A9	78	80.5018	0.214965	0.0412985
9	A9	79	80.7658	0.211657	0.0415306
9	A9	80	81.0297	0.207185	0.0418062
9	A9	81	81.2937	0.20253	0.0420825
9	A9	82	81.5576	0.198334	0.0422779
9	A9	83	81.8216	0.194193	0.0423133
9	A9	84	82.0855	0.188836	0.0421588
9	A9	85	82.3495	0.183717	0.041857
9	A9	86	82.6134	0.181728	0.0415106
9	A9	87	82.8774	0.176234	0.0412331
9	A9	88	83.1413	0.172557	0.0410946
9	A9	89	83.4053	0.169076	0.0410891
9	A9	90	83.6692	0.164173	0.0411448
9	A9	91	83.9331	0.159384	0.0411713
9	A9	92	84.1971	0.155748	0.0411168
9	A9	93	84.461	0.150616	0.041005
9	A9	94	84.725	0.146834	0.0409384
9	A9	95	84.9889	0.142734	0.0410821
9	A9	96	85.2529	0.139564	0.041675
9	A9	97	85.5168	0.135089	0.0431219
9	A9	98	85.7808	0.130124	0.0461824
9	A9	99	86.0447	0.125702	0.0521742
9	A9	100	86.3087	0.121015	0.062997
9	A9	101	86.5726	0.117516	0.0807279
9	A9	102	86.8365	0.110506	0.106657
9	A9	103	87.1005	0.103143	0.139977
9	A9	104	87.3644	0.0892755	0.176772
9	A9	105	87.6284	0.0606345	0.210147
9	A9	106	87.8923	0.00804032	0.231976
9	A9	107	88.1563	-0.052066	0.235828
9	A9	108	88.4202	-0.0785384	0.219689
9	A9	109	88.6842	-0.0822443	0.186954
9	A9	110	88.9481	-0.0834457	0.145065
9	A9	111	89.2121	-0.0834579	0.102542
9	A9	112	89.476	-0.08292	0.0660405
9	A9	113	89.74	-0.0832334	0.0388155
9	A9	114	90.0039	-0.0839466	0.0209083
9	A9	115	90.2678	-0.0845313	0.0104158
9	A9	116	90.5318	-0.0832921	0.00489448
9	A9	117	90.7957	-0.0838878	0.00227463
9	A9	118	91.0597	-0.0840599	0.0011707
9	A9	119	91.3236	-0.0837037	0.000796887
9	A9	120	91.5876	-0.083808	0.000749894
9	A9	121	91.8515	-0.0842363	0.000822591
9	A9	122	92.1155	-0.0838664	0.000898737
9	A9	123	92.3794	-0.0848785	0.000913411
9	A9	124	92.6434	-0.0845312	0.000844799
9	A9	125	92.9073	-0.0844993	0.000709325
9	A9	126	93.1712	-0.0845711	0.000547477
9	A9	127	93.4352	-0.084461	0.000402427
9	A9	128	93.6991	-0.084786	0.0003011
9	A9	129	93.9631	-0.0842842	0.000246045
9	A9	130	94.227	-0.0845038	0.00022005
9	A9	131	94.491	-0.0849618	0.000199166
9	A9	132	94.7549	-0.0847233	0.000166468
10	A10	1	60.178	0.54751	0.027867
10	A10	2	60.4419	0.546605	0.0263984
10	A10	3	60.7059	0.546137	0.0248263
10	A10	4	60.9698	0.543574	0.0235179
10	A10	5	61.2338	0.54396	0.0227813
10	A10	6	61.4977	0.539575	0.0227785
10	A10	7	61.7617	0.538167	0.0235071
10	A10	8	62.0256	0.536487	0.0248293
10	A10	9	62.2896	0.534468	0.0265212
10	A10	10	62.5535	0.530729	0.0283269
10	A10	11	62.8175	0.528062	0.0300168
10	A10	12	63.0814	0.524718	0.0314439
10	A10	13	63.3454	0.519994	0.0325781
10	A10	14	63.6093	0.517149	0.0334924
10	A10	15	63.8732	0.513488	0.034305
10	A10	16	64.1372	0.51173	0.0351051
10	A10	17	64.4011	0.50621	0.0359102
10	A10	18	64.6651	0.504329	0.0366724
10	A10	19	64.929	0.499319	0.0373281
10	A10	20	65.193	0.493896	0.0378386
10	A10	21	65.4569	0.491824	0.0381944
10	A10	22	65.7209	0.487943	0.03839
10	A10	23	65.9848	0.484739	0.0383981
10	A10	24	66.2488	0.47833	0.0381869
10	A10	25	66.5127	0.475812	0.0377722
10	A10	26	66.7766	0.471757	0.0372593
10	A10	27	67.0406	0.4665	0.0368386
10	A10	28	67.3045	0.464133	0.0367151
10	A10	29	67.5685	0.462489	0.037011
10	A10	30	67.8324	0.45833	0.0376985
10	A10	31	68.0964	0.453536	0.0386011
10	A10	32	68.3603	0.449952	0.0394588
10	A10	33	68.6243	0.445643	0.0400269
10	A10	34	68.8882	0.44068	0.0401595
10	A10	35	69.1522	0.437056	0.0398552
10	A10	36	69.4161	0.431479	0.0392498
10	A10	37	69.6801	0.427546	0.0385651
10	A10	38	69.944	0.426001	0.0380267
10	A10	39	70.2079	0.420524	0.0377838
10	A10	40	70.4719	0.418211	0.0378652
10	A10	41	70.7358	0.414318	0.0381867
10	A10	42	70.9998	0.409129	0.0386007
10	A10	43	71.2637	0.406315	0.0389597
10	A10	44	71.5277	0.40168	0.0391685
10	A10	45	71.7916	0.397653	0.0392061
10	A10	46	72.0556	0.392356	0.0391142
10	A10	47	72.3195	0.389742	0.0389632
10	A10	48	72.5835	0.386883	0.0388126
10	A10	49	72.8474	0.381462	0.0386896
10	A10	50	73.1114	0.377101	0.038592
10	A10	51	73.3753	0.374585	0.0385055
10	A10	52	73.6392	0.369852	0.0384206
10	A10	53	73.9032	0.365986	0.038336
10	A10	54	74.1671	0.3628	0.0382557
10	A10	55	74.4311	0.357836	0.0381832
10	A10	56	74.695	0.354805	0.0381179
10	A10	57	74.959	0.35039	0.0380544
10	A10	58	75.2229	0.347219	0.0379835
10	A10	59	75.4869	0.342684	0.0378984
10	A10	60	75.7508	0.338824	0.0378044
10	A10	61	76.0148	0.335015	0.0377212
10	A10	62	76.2787	0.331555	0.037677
10	A10	63	76.5426	0.327696	0.0376987
10	A10	64	76.8066	0.323767	0.0377995
10	A10	65	77.0705	0.320276	0.0379764
10	A10	66	77.3345	0.315588	0.0382097
10	A10	67	77.5984	0.312394	0.0384707
10	A10	68	77.8624	0.30876	0.0387336
10	A10	69	78.1263	0.304213	0.0389962
10	A10	70	78.3903	0.299407	0.0392939
10	A10	71	78.6542	0.29585	0.0396942
10	A10	72	78.9182	0.293086	0.0402588
10	A10	73	79.1821	0.287745	0.0409926
10	A10	74	79.4461	0.285195	0.0418167
10	A10	75	79.71	0.280112	0.0425897
10	A10	76	79.974	0.274846	0.0431749
10	A10	77	80.2379	0.269895	0.0435092
10	A10	78	80.5018	0.26553	0.0436284
10	A10	79	80.7658	0.261977	0.0436311
10	A10	80	81.0297	0.257739	0.0436141
10	A10	81	81.2937	0.252846	0.0436249
10	A10	82	81.5576	0.248262	0.0436636
10	A10	83	81.8216	0.24357	0.0437202
10	A10	84	82.0855	0.238787	0.0438118
10	A10	85	82.3495	0.235415	0.0439866
10	A10	86	82.6134	0.230296	0.0442963
10	A10	87	82.8774	0.22669	0.044759
10	A10	88	83.1413	0.221909	0.0453452
10	A10	89	83.4053	0.216488	0.0459934
10	A10	90	83.6692	0.212109	0.0466474
10	A10	91	83.9331	0.206703	0.0472931
10	A10	92	84.1971	0.202736	0.0479826
10	A10	93	84.461	0.196828	0.0488458
10	A10	94	84.725	0.192597	0.0500963
10	A10	95	84.9889	0.186956	0.0520409
10	A10	96	85.2529	0.182231	0.0551052
10	A10	97	85.5168	0.177406	0.0598919
10	A10	98	85.7808	0.171902	0.0672713
10	A10	99	86.0447	0.165393	0.0784444
10	A10	100	86.3087	0.157366	0.094822
10	A10	101	86.5726	0.148738	0.117537
10	A10	102	86.8365	0.135833	0.146551
10	A10	103	87.1005	0.119471	0.179668
10	A10	104	87.3644	0.0983174	0.212084
10	A10	105	87.6284	0.0605783	0.237113
10	A10	106	87.8923	0.0049686	0.248159
10	A10	107	88.1563	-0.0357074	0.241222
10	A10	108	88.4202	-0.0584885	0.216656
10	A10	109	88.6842	-0.0647764	0.179198
10	A10	110	88.9481	-0.0658509	0.136201
10	A10	111	89.2121	-0.0659746	0.0950148
10	A10	112	89.476	-0.0668532	0.0608309
10	A10	113	89.74	-0.0665682	0.0358093
10	A10	114	90.0039	-0.0662741	0.0195132
10	A10	115	90.2678	-0.0662359	0.0100283
10	A10	116	90.5318	-0.0665122	0.0050762
10	A10	117	90.7957	-0.0671797	0.00272483
10	A10	118	91.0597	-0.0673776	0.00165121
10	A10	119	91.3236	-0.0672434	0.00110608
10	A10	120	91.5876	-0.0671529	0.000750489
10	A10	121	91.8515	-0.06706	0.000479829
10	A10	122	92.1155	-0.0672556	0.000290762
10	A10	123	92.3794	-0.0671448	0.000204798
10	A10	124	92.6434	-0.0672605	0.000236001
10	A10	125	92.9073	-0.0669164	0.000380419
10	A10	126	93.1712	-0.0670395	0.00061079
10	A10	127	93.4352	-0.0671984	0.000873988
10	A10	128	93.6991	-0.0677493	0.00109785
10	A10	129	93.9631	-0.0673092	0.00121163
10	A10	130	94.227	-0.068317	0.00117374
10	A10	131	94.491	-0.0687913	0.000991532
10	A10	132	94.7549	-0.0676418	0.000719486
11	A11	1	60.178	0.189033	0.045151
11	A11	2	60.4419	0.185102	0.0453343
11	A11	3	60.7059	0.181539	0.0454405
11	A11	4	60.9698	0.178223	0.0454534
11	A11	5	61.2338	0.176719	0.0454021
11	A11	6	61.4977	0.171932	0.0453409
11	A11	7	61.7617	0.168014	0.0453226
11	A11	8	62.0256	0.16576	0.0453816
11	A11	9	62.2896	0.162232	0.0455235
11	A11	10	62.5535	0.158151	0.0457205
11	A11	11	62.8175	0.155716	0.045913
11	A11	12	63.0814	0.151532	0.0460234
11	A11	13	63.3454	0.148434	0.0459873
11	A11	14	63.6093	0.144079	0.0457836
11	A11	15	63.8732	0.141323	0.0454486
11	A11	16	64.1372	0.136701	0.0450584
11	A11	17	64.4011	0.13474	0.0446879
11	A11	18	64.6651	0.13162	0.044371
11	A11	19	64.929	0.127469	0.0440897
11	A11	20	65.193	0.124532	0.0438003
11	A11	21	65.4569	0.12156	0.0434785
11	A11	22	65.7209	0.116932	0.0431492
11	A11	23	65.9848	0.115071	0.0428754
11	A11	24	66.2488	0.111136	0.0427148
11	A11	25	66.5127	0.108941	0.0426716
11	A11	26	66.7766	0.106015	0.0426834
11	A11	27	67.0406	0.10139	0.0426552
11	A11	28	67.3045	0.0991382	0.0425197
11	A11	29	67.5685	0.0951344	0.0422803
11	A11	30	67.8324	0.0919392	0.0420017
11	A11	31	68.0964	0.0893813	0.0417581
11	A11	32	68.3603	0.0872373	0.0415722
11	A11	33	68.6243	0.0828919	0.0413933
11	A11	34	68.8882	0.0804468	0.041127
11	A11	35	69.1522	0.0765335	0.0406967
11	A11	36	69.4161	0.0733504	0.0400939
11	A11	37	69.6801	0.0706967	0.0393907
11	A11	38	69.944	0.067656	0.0387078
11	A11	39	70.2079	0.0651667	0.0381596
11	A11	40	70.4719	0.0617593	0.0378025
11	A11	41	70.7358	0.0597186	0.0376088
11	A11	42	70.9998	0.0578178	0.0374836
11	A11	43	71.2637	0.0535414	0.0373181
11	A11	44	71.5277	0.0500688	0.0370517
11	A11	45	71.7916	0.0482238	0.0367077
11	A11	46	72.0556	0.0455254	0.0363729
11	A11	47	72.3195	0.0426912	0.0361371
11	A11	48	72.5835	0.0402933	0.0360308
11	A11	49	72.8474	0.038217	0.0360005
11	A11	50	73.1114	0.0346195	0.0359358
11	A11	51	73.3753	0.0319422	0.0357261
11	A11	52	73.6392	0.0287187	0.0353148
11	A11	53	73.9032	0.0270331	0.0347198
11	A11	54	74.1671	0.0234256	0.0340149
11	A11	55	74.4311	0.0216368	0.0332891
11	A11	56	74.695	0.0192361	0.0326082
11	A11	57	74.959	0.0168713	0.0320014
11	A11	58	75.2229	0.0141763	0.0314759
11	A11	59	75.4869	0.0120536	0.0310462
11	A11	60	75.7508	0.00947886	0.0307589
11	A11	61	76.0148	0.00739909	0.0306933
11	A11	62	76.2787	0.00545251	0.030941
11	A11	63	76.5426	0.00332666	0.0315726
11	A11	64	76.8066	0.00127411	0.0326041
11	A11	65	77.0705	-0.00203722	0.0339713
11	A11	66	77.3345	-0.00383925	0.0355138
11	A11	67	77.5984	-0.00599254	0.0369854
11	A11	68	77.8624	-0.00951852	0.0381032
11	A11	69	78.1263	-0.0138337	0.0386345
11	A11	70	78.3903	-0.0166968	0.0384859
11	A11	71	78.6542	-0.0199119	0.0377452
11	A11	72	78.9182	-0.0229033	0.0366425
11	A11	73	79.1821	-0.0245957	0.0354505
11	A11	74	79.4461	-0.0267727	0.0343807
11	A11	75	79.71	-0.0299609	0.033537
11	A11	76	79.974	-0.0317548	0.0329511
11	A11	77	80.2379	-0.0347975	0.0326851
11	A11	78	80.5018	-0.0369532	0.0329525
11	A11	79	80.7658	-0.039693	0.0342154
11	A11	80	81.0297	-0.0414641	0.0372146
11	A11	81	81.2937	-0.0432976	0.0428931
11	A11	82	81.5576	-0.0459489	0.0521666
11	A11	83	81.8216	-0.0483129	0.0655086
11	A11	84	82.0855	-0.0520171	0.0824178
11	A11	85	82.3495	-0.0555687	0.100992
11	A11	86	82.6134	-0.0628569	0.117951
11	A11	87	82.8774	-0.0761018	0.129363
11	A11	88	83.1413	-0.100097	0.131956
11	A11	89	83.4053	-0.121912	0.124443
11	A11	90	83.6692	-0.130118	0.108155
11	A11	91	83.9331	-0.130941	0.0865586
11	A11	92	84.1971	-0.131899	0.0639159
11	A11	93	84.461	-0.131679	0.0438059
11	A11	94	84.725	-0.13242	0.0282196
11	A11	95	84.9889	-0.133383	0.0174927
11	A11	96	85.2529	-0.133148	0.0108433
11	A11	97	85.5168	-0.133456	0.00706907
11	A11	98	85.7808	-0.134289	0.00506011
11	A11	99	86.0447	-0.133852	0.00402037
11	A11	100	86.3087	-0.134323	0.00347149
11	A11	101	86.5726	-0.134701	0.00316098
11	A11	102	86.8365	-0.134916	0.00296423
11	A11	103	87.1005	-0.134825	0.00281743
11	A11	104	87.3644	-0.135677	0.00268503
11	A11	105	87.6284	-0.135228	0.0025509
11	A11	106	87.8923	-0.136017	0.00241819
11	A11	107	88.1563	-0.135552	0.00230479
11	A11	108	88.4202	-0.136083	0.00222904
11	A11	109	88.6842	-0.135858	0.00219259
11	A11	110	88.9481	-0.136165	0.00217398
11	A11	111	89.2121	-0.136881	0.00214075
11	A11	112	89.476	-0.13652	0.00207316
11	A11	113	89.74	-0.137063	0.00198112
11	A11	114	90.0039	-0.136703	0.00190108
11	A11	115	90.2678	-0.136756	0.00187555
11	A11	116	90.5318	-0.13725	0.00193148
11	A11	117	90.7957	-0.137232	0.00207059
11	A11	118	91.0597	-0.137561	0.00227126
11	A11	119	91.3236	-0.137642	0.00249358
11	A11	120	91.5876	-0.137228	0.00268504
11	A11	121	91.8515	-0.138356	0.00279401
11	A11	122	92.1155	-0.139128	0.00279439
11	A11	123	92.3794	-0.138367	0.00270849
11	A11	124	92.6434	-0.138772	0.00260493
11	A11	125	92.9073	-0.138938	0.00256213
11	A11	126	93.1712	-0.138541	0.00261592
11	A11	127	93.4352	-0.139063	0.00272771
11	A11	128	93.6991	-0.139839	0.0027982
11	A11	129	93.9631	-0.139881	0.00272027
11	A11	130	94.227	-0.140488	0.00243807
11	A11	131	94.491	-0.140172	0.00197627
11	A11	132	94.7549	-0.140388	0.00142525
12	A12	1	60.178	0.411648	0.03857
12	A12	2	60.4419	0.409416	0.038888
12	A12	3	60.7059	0.405555	0.0391872
12	A12	4	60.9698	0.401819	0.0393555
12	A12	5	61.2338	0.396495	0.0393309
12	A12	6	61.4977	0.391732	0.0391364
12	A12	7	61.7617	0.388785	0.0388688
12	A12	8	62.0256	0.383809	0.0386435
12	A12	9	62.2896	0.381125	0.0385372
12	A12	10	62.5535	0.377616	0.0385625
12	A12	11	62.8175	0.371808	0.0386862
12	A12	12	63.0814	0.367586	0.0388635
12	A12	13	63.3454	0.364531	0.0390628
12	A12	14	63.6093	0.36076	0.0392626
12	A12	15	63.8732	0.355173	0.039437
12	A12	16	64.1372	0.351596	0.0395486
12	A12	17	64.4011	0.347785	0.0395594
12	A12	18	64.6651	0.342853	0.0394535
12	A12	19	64.929	0.338932	0.0392551
12	A12	20	65.193	0.334411	0.0390262
12	A12	21	65.4569	0.330146	0.0388374
12	A12	22	65.7209	0.327078	0.0387293
12	A12	23	65.9848	0.323126	0.0386869
12	A12	24	66.2488	0.319528	0.0386585
12	A12	25	66.5127	0.313363	0.0386022
12	A12	26	66.7766	0.309423	0.0385249
12	A12	27	67.0406	0.306675	0.0384785
12	A12	28	67.3045	0.301727	0.0385122
12	A12	29	67.5685	0.299618	0.0386211
12	A12	30	67.8324	0.29523	0.038737
12	A12	31	68.0964	0.288734	0.0387659
12	A12	32	68.3603	0.285495	0.0386421
12	A12	33	68.6243	0.28247	0.0383571
12	A12	34	68.8882	0.277314	0.0379537
12	A12	35	69.1522	0.273518	0.0374992
12	A12	36	69.4161	0.269747	0.0370626
12	A12	37	69.6801	0.26572	0.0367044
12	A12	38	69.944	0.261878	0.0364696
12	A12	39	70.2079	0.25786	0.0363779
12	A12	40	70.4719	0.25487	0.0364183
12	A12	41	70.7358	0.251265	0.0365478
12	A12	42	70.9998	0.246298	0.0367073
12	A12	43	71.2637	0.242415	0.0368379
12	A12	44	71.5277	0.239181	0.0368916
12	A12	45	71.7916	0.235034	0.0368325
12	A12	46	72.0556	0.230655	0.0366381
12	A12	47	72.3195	0.227649	0.0363099
12	A12	48	72.5835	0.222481	0.0358877
12	A12	49	72.8474	0.21853	0.0354467
12	A12	50	73.1114	0.216065	0.0350665
12	A12	51	73.3753	0.212619	0.0347887
12	A12	52	73.6392	0.208925	0.0345924
12	A12	53	73.9032	0.205031	0.034409
12	A12	54	74.1671	0.20078	0.0341683
12	A12	55	74.4311	0.197307	0.0338423
12	A12	56	74.695	0.193423	0.033458
12	A12	57	74.959	0.191425	0.0330782
12	A12	58	75.2229	0.186418	0.0327688
12	A12	59	75.4869	0.18364	0.0325749
12	A12	60	75.7508	0.180721	0.032511
12	A12	61	76.0148	0.176296	0.0325586
12	A12	62	76.2787	0.173566	0.0326693
12	A12	63	76.5426	0.171033	0.0327747
12	A12	64	76.8066	0.166356	0.0328103
12	A12	65	77.0705	0.161828	0.0327472
12	A12	66	77.3345	0.159798	0.0326075
12	A12	67	77.5984	0.15565	0.0324521
12	A12	68	77.8624	0.152466	0.0323397
12	A12	69	78.1263	0.149753	0.0322888
12	A12	70	78.3903	0.146066	0.0322682
12	A12	71	78.6542	0.14227	0.0322275
12	A12	72	78.9182	0.138437	0.0321474
12	A12	73	79.1821	0.135147	0.0320757
12	A12	74	79.4461	0.131571	0.0321278
12	A12	75	79.71	0.129176	0.0324594
12	A12	76	79.974	0.126519	0.0332547
12	A12	77	80.2379	0.122056	0.0347721
12	A12	78	80.5018	0.119511	0.037463
12	A12	79	80.7658	0.113783	0.0421174
12	A12	80	81.0297	0.111894	0.0499317
12	A12	81	81.2937	0.106785	0.0623505
12	A12	82	81.5576	0.103236	0.080574
12	A12	83	81.8216	0.0976912	0.104754
12	A12	84	82.0855	0.092319	0.133146
12	A12	85	82.3495	0.0807717	0.161733
12	A12	86	82.6134	0.0586318	0.184796
12	A12	87	82.8774	0.0188084	0.196556
12	A12	88	83.1413	-0.030772	0.193307
12	A12	89	83.4053	-0.0648499	0.175011
12	A12	90	83.6692	-0.0739851	0.145438
12	A12	91	83.9331	-0.0745353	0.110728
12	A12	92	84.1971	-0.0749041	0.0771533
12	A12	93	84.461	-0.0748972	0.0491984
12	A12	94	84.725	-0.0745291	0.0287651
12	A12	95	84.9889	-0.0758847	0.0155217
12	A12	96	85.2529	-0.0747925	0.00787513
12	A12	97	85.5168	-0.0748879	0.00394011
12	A12	98	85.7808	-0.0756436	0.00214174
12	A12	99	86.0447	-0.0753092	0.00141739
12	A12	100	86.3087	-0.0758066	0.00116269
12	A12	101	86.5726	-0.0754752	0.00108382
12	A12	102	86.8365	-0.0761831	0.00105665
12	A12	103	87.1005	-0.0751918	0.00103153
12	A12	104	87.3644	-0.0765431	0.000987181
12	A12	105	87.6284	-0.0768071	0.000919013
12	A12	106	87.8923	-0.075798	0.000840173
12	A12	107	88.1563	-0.0767214	0.000776661
12	A12	108	88.4202	-0.0760377	0.000752015
12	A12	109	88.6842	-0.0763045	0.000771264
12	A12	110	88.9481	-0.0767508	0.000816553
12	A12	111	89.2121	-0.0767382	0.000857079
12	A12	112	89.476	-0.0768123	0.000864958
12	A12	113	89.74	-0.076622	0.000826587
12	A12	114	90.0039	-0.0773559	0.000745051
12	A12	115	90.2678	-0.0770996	0.000635614
12	A12	116	90.5318	-0.0770216	0.000518803
12	A12	117	90.7957	-0.0766155	0.000415302
12	A12	118	91.0597	-0.0775537	0.000344953
12	A12	119	91.3236	-0.0774276	0.000328035
12	A12	120	91.5876	-0.0766918	0.000382949
12	A12	121	91.8515	-0.0770079	0.000516287
12	A12	122	92.1155	-0.0772892	0.000709947
12	A12	123	92.3794	-0.0770187	0.00091713
12	A12	124	92.6434	-0.0777619	0.00107541
12	A12	125	92.9073	-0.07808	0.00113235
12	A12	126	93.1712	-0.0777447	0.00106879
12	A12	127	93.4352	-0.0781829	0.00090597
12	A12	128	93.6991	-0.0779293	0.000693496
12	A12	129	93.9631	-0.0782414	0.000486021
12	A12	130	94.227	-0.077812	0.000321451
12	A12	131	94.491	-0.0775541	0.000210824
12	A12	132	94.7549	-0.0786149	0.000142811
13	A13	1	60.178	-0.0388601	0.00894196
13	A13	2	60.4419	-0.0394076	0.00883228
13	A13	3	60.7059	-0.0394363	0.00890881
13	A13	4	60.9698	-0.0392399	0.00923799
13	A13	5	61.2338	-0.0401849	0.00979435
13	A13	6	61.4977	-0.0397968	0.0104383
13	A13	7	61.7617	-0.0404107	0.0109559
13	A13	8	62.0256	-0.0412243	0.0111544
13	A13	9	62.2896	-0.0416467	0.0109662
13	A13	10	62.5535	-0.0423898	0.0104936
13	A13	11	62.8175	-0.0433353	0.00995458
13	A13	12	63.0814	-0.0424557	0.00955781
13	A13	13	63.3454	-0.0419839	0.00939177
13	A13	14	63.6093	-0.0434893	0.00940611
13	A13	15	63.8732	-0.0442478	0.00948888
13	A13	16	64.1372	-0.04386	0.00956683
13	A13	17	64.4011	-0.0447748	0.00964497
13	A13	18	64.6651	-0.0446189	0.00976261
13	A13	19	64.929	-0.0452376	0.00991721
13	A13	20	65.193	-0.0446267	0.0100297
13	A13	21	65.4569	-0.0462305	0.00998295
13	A13	22	65.7209	-0.0465727	0.00970145
13	A13	23	65.9848	-0.0469256	0.00921008
13	A13	24	66.2488	-0.0468377	0.00863262
13	A13	25	66.5127	-0.0473617	0.00813519
13	A13	26	66.7766	-0.0476629	0.00785299
13	A13	27	67.0406	-0.0475696	0.00783646
13	A13	28	67.3045	-0.048075	0.00803507
13	A13	29	67.5685	-0.0479442	0.00831952
13	A13	30	67.8324	-0.0486022	0.00853386
13	A13	31	68.0964	-0.0491888	0.0085587
13	A13	32	68.3603	-0.0493346	0.00835989
13	A13	33	68.6243	-0.0497686	0.00799806
13	A13	34	68.8882	-0.0502583	0.00759239
13	A13	35	69.1522	-0.0500045	0.00725769
13	A13	36	69.4161	-0.0504633	0.00704937
13	A13	37	69.6801	-0.0502338	0.00694781
13	A13	38	69.944	-0.0511261	0.00688587
13	A13	39	70.2079	-0.0514348	0.00679674
13	A13	40	70.4719	-0.0513423	0.00664931
13	A13	41	70.7358	-0.0516007	0.00645559
13	A13	42	70.9998	-0.0520248	0.0062576
13	A13	43	71.2637	-0.0521834	0.00610956
13	A13	44	71.5277	-0.0520955	0.00606121
13	A13	45	71.7916	-0.0530223	0.00613735
13	A13	46	72.0556	-0.0525178	0.00631303
13	A13	47	72.3195	-0.0526251	0.00650032
13	A13	48	72.5835	-0.053181	0.00656991
13	A13	49	72.8474	-0.0537457	0.0064127
13	A13	50	73.1114	-0.0535414	0.00601324
13	A13	51	73.3753	-0.0549282	0.00548482
13	A13	52	73.6392	-0.0537421	0.00503001
13	A13	53	73.9032	-0.0548529	0.00483622
13	A13	54	74.1671	-0.0539953	0.00496482
13	A13	55	74.4311	-0.0537623	0.00530672
13	A13	56	74.695	-0.0550893	0.00563986
13	A13	57	74.959	-0.055155	0.00575666
13	A13	58	75.2229	-0.0554342	0.00557915
13	A13	59	75.4869	-0.0562626	0.00518804
13	A13	60	75.7508	-0.0555991	0.00475254
13	A13	61	76.0148	-0.0550957	0.00441495
13	A13	62	76.2787	-0.056623	0.00420774
13	A13	63	76.5426	-0.0555947	0.00405083
13	A13	64	76.8066	-0.0563859	0.0038223
13	A13	65	77.0705	-0.0564798	0.00345498
13	A13	66	77.3345	-0.0568183	0.00300108
13	A13	67	77.5984	-0.0570274	0.00262466
13	A13	68	77.8624	-0.0567942	0.00251919
13	A13	69	78.1263	-0.0565193	0.00279335
13	A13	70	78.3903	-0.056138	0.00339642
13	A13	71	78.6542	-0.0565536	0.00413677
13	A13	72	78.9182	-0.0575779	0.00478578
13	A13	73	79.1821	-0.0578346	0.00519912
13	A13	74	79.4461	-0.0577044	0.00537927
13	A13	75	79.71	-0.057204	0.0054521
13	A13	76	79.974	-0.0584998	0.00558859
13	A13	77	80.2379	-0.0582359	0.00592418
13	A13	78	80.5018	-0.0581927	0.00650926
13	A13	79	80.7658	-0.0581235	0.00729763
13	A13	80	81.0297	-0.0589555	0.00816716
13	A13	81	81.2937	-0.0594415	0.00896286
13	A13	82	81.5576	-0.0592851	0.00954958
13	A13	83	81.8216	-0.0602251	0.00985609
13	A13	84	82.0855	-0.0604771	0.00989375
13	A13	85	82.3495	-0.0610544	0.00973956
13	A13	86	82.6134	-0.0615261	0.00948884
13	A13	87	82.8774	-0.0606804	0.00920044
13	A13	88	83.1413	-0.0620778	0.0088664
13	A13	89	83.4053	-0.0620398	0.00842598
13	A13	90	83.6692	-0.0628922	0.0078136
13	A13	91	83.9331	-0.0626704	0.00700939
13	A13	92	84.1971	-0.0631998	0.00606438
13	A13	93	84.461	-0.0629042	0.00509272
13	A13	94	84.725	-0.0640001	0.00423804
13	A13	95	84.9889	-0.0632293	0.00362425
13	A13	96	85.2529	-0.0634094	0.00330516
13	A13	97	85.5168	-0.0630747	0.00323645
13	A13	98	85.7808	-0.063768	0.00329312
13	A13	99	86.0447	-0.0640584	0.00333172
13	A13	100	86.3087	-0.0639749	0.00326359
13	A13	101	86.5726	-0.064382	0.00309307
13	A13	102	86.8365	-0.0641659	0.00289722
13	A13	103	87.1005	-0.0641406	0.00276232
13	A13	104	87.3644	-0.0646008	0.00271857
13	A13	105	87.6284	-0.0643371	0.00271295
13	A13	106	87.8923	-0.0643694	0.00263761
13	A13	107	88.1563	-0.0651272	0.00239939
13	A13	108	88.4202	-0.0654091	0.00198869
13	A13	109	88.6842	-0.0646787	0.00150052
13	A13	110	88.9481	-0.0647068	0.00108919
13	A13	111	89.2121	-0.0647205	0.000884296
13	A13	112	89.476	-0.0646373	0.000923154
13	A13	113	89.74	-0.0654805	0.00113759
13	A13	114	90.0039	-0.0643735	0.00139177
13	A13	115	90.2678	-0.0651897	0.00154293
13	A13	116	90.5318	-0.0653028	0.00150115
13	A13	117	90.7957	-0.0654247	0.00127425
13	A13	118	91.0597	-0.065444	0.000979311
13	A13	119	91.3236	-0.0653856	0.000799196
13	A13	120	91.5876	-0.0646453	0.000888354
13	A13	121	91.8515	-0.0646874	0.00127808
13	A13	122	92.1155	-0.0653949	0.00185
13	A13	123	92.3794	-0.0658746	0.00240426
13	A13	124	92.6434	-0.0658766	0.00277443
13	A13	125	92.9073	-0.0654423	0.00290495
13	A13	126	93.1712	-0.0658472	0.00284409
13	A13	127	93.4352	-0.0657654	0.00267748
13	A13	128	93.6991	-0.0662575	0.00246512
13	A13	129	93.9631	-0.0661947	0.00222234
13	A13	130	94.227	-0.065885	0.00193846
13	A13	131	94.491	-0.0662365	0.00160484
13	A13	132	94.7549	-0.0666376	0.00123195
14	A14	1	60.178	-0.0255187	0.0161155
14	A14	2	60.4419	-0.026519	0.0157189
14	A14	3	60.7059	-0.0258604	0.0154926
14	A14	4	60.9698	-0.0268095	0.0155547
14	A14	5	61.2338	-0.0269008	0.0159066
14	A14	6	61.4977	-0.0269411	0.0164202
14	A14	7	61.7617	-0.0285184	0.0168992
14	A14	8	62.0256	-0.0292335	0.0171798
14	A14	9	62.2896	-0.029185	0.0172129
14	A14	10	62.5535	-0.0303081	0.0170819
14	A14	11	62.8175	-0.0310338	0.0169517
14	A14	12	63.0814	-0.0311684	0.0169768
14	A14	13	63.3454	-0.0318461	0.0172135
14	A14	14	63.6093	-0.0318159	0.0175853
14	A14	15	63.8732	-0.0327955	0.0179233
14	A14	16	64.1372	-0.0338499	0.0180628
14	A14	17	64.4011	-0.0348259	0.0179354
14	A14	18	64.6651	-0.034897	0.0176012
14	A14	19	64.929	-0.0356681	0.0172054
14	A14	20	65.193	-0.0359605	0.0168963
14	A14	21	65.4569	-0.0368938	0.0167578
14	A14	22	65.7209	-0.0368722	0.0167915
14	A14	23	65.9848	-0.0376758	0.016939
14	A14	24	66.2488	-0.0387589	0.0171204
14	A14	25	66.5127	-0.0387243	0.0172586
14	A14	26	66.7766	-0.0396189	0.0172862
14	A14	27	67.0406	-0.0400487	0.0171441
14	A14	28	67.3045	-0.0410713	0.0167912
14	A14	29	67.5685	-0.0412034	0.0162274
14	A14	30	67.8324	-0.0420573	0.015516
14	A14	31	68.0964	-0.0428256	0.0147813
14	A14	32	68.3603	-0.043001	0.0141692
14	A14	33	68.6243	-0.0434582	0.0137845
14	A14	34	68.8882	-0.0432635	0.013642
14	A14	35	69.1522	-0.0443114	0.0136646
14	A14	36	69.4161	-0.0447346	0.0137313
14	A14	37	69.6801	-0.0454291	0.0137422
14	A14	38	69.944	-0.0457739	0.0136601
14	A14	39	70.2079	-0.046127	0.0135081
14	A14	40	70.4719	-0.0465868	0.0133346
14	A14	41	70.7358	-0.0475258	0.0131744
14	A14	42	70.9998	-0.0471497	0.0130304
14	A14	43	71.2637	-0.0478632	0.0128839
14	A14	44	71.5277	-0.0486916	0.0127245
14	A14	45	71.7916	-0.0490169	0.0125693
14	A14	46	72.0556	-0.0492885	0.0124537
14	A14	47	72.3195	-0.0499363	0.0123937
14	A14	48	72.5835	-0.049585	0.0123553
14	A14	49	72.8474	-0.0503653	0.0122671
14	A14	50	73.1114	-0.0513664	0.0120753
14	A14	51	73.3753	-0.0516747	0.0117935
14	A14	52	73.6392	-0.0522183	0.0114953
14	A14	53	73.9032	-0.0519021	0.0112476
14	A14	54	74.1671	-0.052053	0.0110424
14	A14	55	74.4311	-0.052816	0.0107965
14	A14	56	74.695	-0.0536486	0.0104294
14	A14	57	74.959	-0.0539705	0.00995484
14	A14	58	75.2229	-0.0544646	0.00950084
14	A14	59	75.4869	-0.0543715	0.00923186
14	A14	60	75.7508	-0.0536919	0.00922968
14	A14	61	76.0148	-0.0550449	0.00942715
14	A14	62	76.2787	-0.0549797	0.00964712
14	A14	63	76.5426	-0.0556475	0.00971602
14	A14	64	76.8066	-0.0564472	0.0095683
14	A14	65	77.0705	-0.0565152	0.00927341
14	A14	66	77.3345	-0.0561918	0.00897796
14	A14	67	77.5984	-0.0570148	0.00881412
14	A14	68	77.8624	-0.0569435	0.00883561
14	A14	69	78.1263	-0.057567	0.00901106
14	A14	70	78.3903	-0.057492	0.00926423
14	A14	71	78.6542	-0.0582455	0.00952702
14	A14	72	78.9182	-0.0582401	0.00977414
14	A14	73	79.1821	-0.0593275	0.0100249
14	A14	74	79.4461	-0.0588095	0.0103215
14	A14	75	79.71	-0.0590314	0.0107065
14	A14	76	79.974	-0.0599266	0.0112188
14	A14	77	80.2379	-0.0605349	0.0119015
14	A14	78	80.5018	-0.0606102	0.0127944
14	A14	79	80.7658	-0.0608284	0.0138969
14	A14	80	81.0297	-0.0612413	0.0151239
14	A14	81	81.2937	-0.0616961	0.0163032
14	A14	82	81.5576	-0.0629267	0.0172423
14	A14	83	81.8216	-0.0636723	0.0178344
14	A14	84	82.0855	-0.0642626	0.0181299
14	A14	85	82.3495	-0.0650701	0.0183093
14	A14	86	82.6134	-0.065321	0.018556
14	A14	87	82.8774	-0.0654025	0.018903
14	A14	88	83.1413	-0.0662641	0.019157
14	A14	89	83.4053	-0.0667742	0.0189669
14	A14	90	83.6692	-0.0688683	0.0180121
14	A14	91	83.9331	-0.0695544	0.0161989
14	A14	92	84.1971	-0.0697548	0.0137435
14	A14	93	84.461	-0.0697951	0.011088
14	A14	94	84.725	-0.070216	0.00870042
14	A14	95	84.9889	-0.0696778	0.00687941
14	A14	96	85.2529	-0.0698008	0.00566612
14	A14	97	85.5168	-0.0704213	0.00489479
14	A14	98	85.7808	-0.0707543	0.00433028
14	A14	99	86.0447	-0.0706841	0.0038006
14	A14	100	86.3087	-0.0710572	0.0032524
14	A14	101	86.5726	-0.0707022	0.00271785
14	A14	102	86.8365	-0.0709022	0.00224172
14	A14	103	87.1005	-0.0706287	0.00183524
14	A14	104	87.3644	-0.071443	0.00148782
14	A14	105	87.6284	-0.0714791	0.00120845
14	A14	106	87.8923	-0.0711667	0.00104054
14	A14	107	88.1563	-0.0700772	0.0010262
14	A14	108	88.4202	-0.0710794	0.0011553
14	A14	109	88.6842	-0.0717245	0.00135584
14	A14	110	88.9481	-0.0712936	0.00153936
14	A14	111	89.2121	-0.0711175	0.00165653
14	A14	112	89.476	-0.071274	0.0017104
14	A14	113	89.74	-0.0715843	0.00172197
14	A14	114	90.0039	-0.071473	0.00169012
14	A14	115	90.2678	-0.0714174	0.00158846
14	A14	116	90.5318	-0.0716101	0.00140267
14	A14	117	90.7957	-0.0722625	0.00117359
14	A14	118	91.0597	-0.0715047	0.00100262
14	A14	119	91.3236	-0.0715513	0.00100406
14	A14	120	91.5876	-0.0710935	0.001234
14	A14	121	91.8515	-0.0718269	0.00165146
14	A14	122	92.1155	-0.0721567	0.00214485
14	A14	123	92.3794	-0.072098	0.00259994
14	A14	124	92.6434	-0.0719008	0.00295006
14	A14	125	92.9073	-0.0720871	0.00317205
14	A14	126	93.1712	-0.0720517	0.00324927
14	A14	127	93.4352	-0.0729657	0.00315174
14	A14	128	93.6991	-0.0723853	0.00285699
14	A14	129	93.9631	-0.0730847	0.00238652
14	A14	130	94.227	-0.0725418	0.00181662
14	A14	131	94.491	-0.0724765	0.00124967
14	A14	132	94.7549	-0.0729565	0.00076999
15	A15	1	60.178	0.21726	0.0357935
15	A15	2	60.4419	0.214561	0.0360469
15	A15	3	60.7059	0.211801	0.0362114
15	A15	4	60.9698	0.207038	0.0362416
15	A15	5	61.2338	0.204273	0.0361687
15	A15	6	61.4977	0.201247	0.0360772
15	A15	7	61.7617	0.198679	0.0360483
15	A15	8	62.0256	0.195276	0.0361083
15	A15	9	62.2896	0.191721	0.03622
15	A15	10	62.5535	0.188208	0.0363109
15	A15	11	62.8175	0.184359	0.0363159
15	A15	12	63.0814	0.183061	0.0362076
15	A15	13	63.3454	0.177092	0.0360044
15	A15	14	63.6093	0.174884	0.0357544
15	A15	15	63.8732	0.171399	0.0355053
15	A15	16	64.1372	0.168854	0.0352763
15	A15	17	64.4011	0.166389	0.0350519
15	A15	18	64.6651	0.161284	0.0348045
15	A15	19	64.929	0.158365	0.0345228
15	A15	20	65.193	0.155832	0.034223
15	A15	21	65.4569	0.153095	0.0339318
15	A15	22	65.7209	0.149954	0.033663
15	A15	23	65.9848	0.146565	0.0334113
15	A15	24	66.2488	0.14345	0.0331661
15	A15	25	66.5127	0.139967	0.0329296
15	A15	26	66.7766	0.138157	0.0327204
15	A15	27	67.0406	0.134663	0.0325673
15	A15	28	67.3045	0.132157	0.0325025
15	A15	29	67.5685	0.128325	0.0325622
15	A15	30	67.8324	0.125718	0.0327858
15	A15	31	68.0964	0.123496	0.0332083
15	A15	32	68.3603	0.120691	0.0338515
15	A15	33	68.6243	0.116584	0.0347279
15	A15	34	68.8882	0.114365	0.0358612
15	A15	35	69.1522	0.110852	0.0373161
15	A15	36	69.4161	0.106756	0.0392144
15	A15	37	69.6801	0.104047	0.0417312
15	A15	38	69.944	0.100481	0.045069
15	A15	39	70.2079	0.0964727	0.0494217
15	A15	40	70.4719	0.0920536	0.0549403
15	A15	41	70.7358	0.0880095	0.0616976
15	A15	42	70.9998	0.0816923	0.0696506
15	A15	43	71.2637	0.0757765	0.0785964
15	A15	44	71.5277	0.0691518	0.0881322
15	A15	45	71.7916	0.0595334	0.0976391
15	A15	46	72.0556	0.0501858	0.106312
15	A15	47	72.3195	0.0386379	0.113244
15	A15	48	72.5835	0.027285	0.117563
15	A15	49	72.8474	0.0130531	0.11859
15	A15	50	73.1114	0.000712206	0.115975
15	A15	51	73.3753	-0.0112883	0.109779
15	A15	52	73.6392	-0.0223711	0.100479
15	A15	53	73.9032	-0.0310087	0.0888905
15	A15	54	74.1671	-0.0388712	0.0760355
15	A15	55	74.4311	-0.0445021	0.0629831
15	A15	56	74.695	-0.0483717	0.0506848
15	A15	57	74.959	-0.0507577	0.0398438
15	A15	58	75.2229	-0.0522028	0.0308447
15	A15	59	75.4869	-0.054548	0.0237598
15	A15	60	75.7508	-0.0553427	0.0184208
15	A15	61	76.0148	-0.0560869	0.0145242
15	A15	62	76.2787	-0.0573421	0.0117324
15	A15	63	76.5426	-0.0581294	0.00974171
15	A15	64	76.8066	-0.0585557	0.00831222
15	A15	65	77.0705	-0.0590622	0.00726698
15	A15	66	77.3345	-0.060091	0.00647907
15	A15	67	77.5984	-0.0598681	0.00586139
15	A15	68	77.8624	-0.0607739	0.0053645
15	A15	69	78.1263	-0.0616357	0.00497602
15	A15	70	78.3903	-0.061668	0.00471065
15	A15	71	78.6542	-0.0620322	0.00458862
15	A15	72	78.9182	-0.0615122	0.00461304
15	A15	73	79.1821	-0.0625867	0.00476202
15	A15	74	79.4461	-0.0639288	0.00500013
15	A15	75	79.71	-0.0629677	0.00529828
15	A15	76	79.974	-0.0641379	0.00564639
15	A15	77	80.2379	-0.0649111	0.00605347
15	A15	78	80.5018	-0.0645129	0.00654153
15	A15	79	80.7658	-0.0657352	0.00713879
15	A15	80	81.0297	-0.0668114	0.00786723
15	A15	81	81.2937	-0.0673437	0.00871521
15	A15	82	81.5576	-0.0670163	0.00960085
15	A15	83	81.8216	-0.068633	0.0103535
15	A15	84	82.0855	-0.0695212	0.0107452
15	A15	85	82.3495	-0.0713419	0.0105737
15	A15	86	82.6134	-0.074309	0.00975895
15	A15	87	82.8774	-0.0741823	0.00839305
15	A15	88	83.1413	-0.0739743	0.00671155
15	A15	89	83.4053	-0.0748434	0.00500441
15	A15	90	83.6692	-0.075175	0.0035181
15	A15	91	83.9331	-0.0743446	0.00239618
15	A15	92	84.1971	-0.0746331	0.00167241
15	A15	93	84.461	-0.0750277	0.00130048
15	A15	94	84.725	-0.0751096	0.00119333
15	A15	95	84.9889	-0.0744078	0.00125342
15	A15	96	85.2529	-0.0752062	0.00138908
15	A15	97	85.5168	-0.0755506	0.00152145
15	A15	98	85.7808	-0.0752607	0.00158897
15	A15	99	86.0447	-0.0755925	0.00155282
15	A15	100	86.3087	-0.0759068	0.00140295
15	A15	101	86.5726	-0.0764595	0.00116113
15	A15	102	86.8365	-0.0759103	0.000876849
15	A15	103	87.1005	-0.0760885	0.000614565
15	A15	104	87.3644	-0.0760865	0.000435422
15	A15	105	87.6284	-0.0760053	0.000379377
15	A15	106	87.8923	-0.0758664	0.000453286
15	A15	107	88.1563	-0.0761835	0.000628344
15	A15	108	88.4202	-0.0758871	0.000848642
15	A15	109	88.6842	-0.0762882	0.00105011
15	A15	110	88.9481	-0.0770163	0.00118393
15	A15	111	89.2121	-0.0766915	0.00123339
15	A15	112	89.476	-0.0762425	0.00121434
15	A15	113	89.74	-0.0772993	0.00115912
[truncated: 19,159 more rows]
